# Supplementary material for: TEsmall Identifies Small RNAs Associated With Targeted Inhibitor Resistance in Melanoma
Source: Front Genet. 2018 Oct 5;9:461. doi: 10.3389/fgene.2018.00461 (PMC6186986; doi:10.3389/fgene.2018.00461)
Supplement: FILE S1 — Table of library composition and mapping rates across all replicate small RNA libraries. [file Table_1.XLSX]

## Sheet: Sheet1
Library Composition QC
	Parental Rep1	Parental Rep2	Resistant Rep 1	Resistant Rep 2
Raw Library Size (reads)	29121743	32525662	25906059	33384026
After trimming adapters/filter	27122896	29117070	24607135	29289476
unaligned reads	4739169	5108947	3960481	4652140
% unaligned reads	0.174729	0.175462	0.160948	0.158833
uniquely mapped reads	14310114	15012117	13437588	14771172
% uniquely mapped reads	0.491389	0.461547	0.518704	0.442462
% miRNA in mapped rRNA depleted library	0.80694	0.81673	0.84419	0.81731
