# Supplementary material for: TEsmall Identifies Small RNAs Associated With Targeted Inhibitor Resistance in Melanoma
Source: Front Genet. 2018 Oct 5;9:461. doi: 10.3389/fgene.2018.00461 (PMC6186986; doi:10.3389/fgene.2018.00461)
Supplement: FILE S2 — Table including the raw output from DEseq2 and several worksheets of filtered differentially expressed sRNAs used in constructing the heatmaps in Figure 3. [file Table_2.XLS]

## Sheet: raw_DESeq_results_2
Small RNA Class	DESeq Normalized Mean Abundance	Log2 FoldChange (451LuBR/451Lu-Par)	lfcSE	Stat	Pvalue	Adjusted P-value
	baseMean	log2FoldChange	lfcSE	stat	pvalue	padj
exon|AAK1_exon1	10.1341	-0.536551	0.931595	-0.575949	0.56465	0.833564
exon|AAK1_exon22	23.3704	0.0730615	0.685122	0.10664	0.915074	0.973824
exon|AAMDC_exon1,AAMDC_exon1,AAMDC_exon1,AAMDC_exon1,AAMDC_exon1,AAMDC_exon1,AAMDC_exon1	9.26531	-0.496233	1.00486	-0.493831	0.621426	0.859771
exon|AAMP_exon1,AAMP_exon1	5.72685	-0.0962477	1.22457	-0.0785972	0.937353	NA
exon|AAR2_exon4,AAR2_exon4	6.28517	-0.339726	1.23008	-0.276183	0.782408	NA
exon|AARS2_exon1	20.3637	-0.271887	0.729334	-0.372788	0.709306	0.903226
exon|AARS2_exon16	13.5214	-1.65414	0.893378	-1.85155	0.0640901	0.276223
exon|AARS2_exon22	6.44724	-0.898185	1.17244	-0.766085	0.443626	NA
exon|AARS_exon1	6.06267	-0.933871	1.17901	-0.792081	0.428313	NA
exon|ABALON_exon1	12.9254	1.88262	0.922893	2.03991	0.041359	0.21415
exon|ABCA2_exon40,ABCA2_exon40	353.15	-0.656507	0.382412	-1.71675	0.0860247	0.329191
exon|ABCA2_exon49,ABCA2_exon49	73.8079	-0.879347	0.435662	-2.01842	0.0435479	0.22152
exon|ABCB6_exon1	6.56102	0.484907	1.12914	0.429449	0.667597	NA
exon|ABCB7_exon1,ABCB7_exon1,ABCB7_exon1,ABCB7_exon1,ABCB7_exon1	4.57495	3.03667	1.75648	1.72884	0.0838384	NA
exon|ABCB9_exon1,ABCB9_exon1,ABCB9_exon1,ABCB9_exon1,ABCB9_exon1	6.57527	-0.354426	1.18409	-0.299324	0.764693	NA
exon|ABCC10_exon1,ABCC10_exon3	4.81327	0.244674	1.41845	0.172493	0.86305	NA
exon|ABCC1_exon31	3017.21	-1.50941	0.817852	-1.84558	0.0649529	0.278711
exon|ABCC4_exon12,ABCC4_exon13,ABCC4_exon13,ABCC4_exon13	5.47772	0.259698	1.24323	0.20889	0.834534	NA
exon|ABCC4_exon26,ABCC4_exon27	7.71106	3.22108	1.27383	2.52865	0.0114501	NA
exon|ABCC4_exon30,ABCC4_exon31	5.76404	1.85926	1.31432	1.41461	0.157182	NA
exon|ABCD1_exon1	36.7896	-0.507887	0.582515	-0.871888	0.38327	0.713616
exon|ABCD3_exon23	14.5447	0.195914	0.826934	0.236916	0.812722	0.943679
exon|ABCD4_exon1,ABCD4_exon1	7.82855	-0.621062	1.03826	-0.598175	0.549723	NA
exon|ABCF1_exon1,ABCF1_exon1	6.51922	-0.631442	1.13473	-0.556468	0.577891	NA
exon|ABHD12_exon1,ABHD12_exon1	12.0045	-0.692519	0.880263	-0.786718	0.431447	0.746341
exon|ABHD13_exon1	5.62166	0.852654	1.22427	0.696456	0.486143	NA
exon|ABHD13_exon2	7.06282	-0.969882	1.26251	-0.768218	0.442358	NA
exon|ABHD16A_exon1,ABHD16A_exon1	8.74918	-0.222404	0.998512	-0.222735	0.823742	NA
exon|ABHD17B_exon1,ABHD17B_exon1	7.20957	-0.286112	1.07993	-0.264935	0.79106	NA
exon|ABHD17C_exon1	6.60199	1.77184	1.18943	1.48966	0.136314	NA
exon|ABHD17C_exon3	6.35361	-0.0411231	1.17541	-0.0349863	0.972091	NA
exon|ABHD2_exon11,ABHD2_exon15	38.0934	-1.62419	0.566413	-2.8675	0.0041373	0.0430232
exon|ABHD5_exon1	39.0784	-0.199609	0.528982	-0.377346	0.705917	0.902343
exon|ABHD8_exon5	6.36773	-0.269138	1.21308	-0.221864	0.82442	NA
exon|ABI1_exon1,ABI1_exon1,ABI1_exon1,ABI1_exon1,ABI1_exon1,ABI1_exon1,ABI1_exon1,ABI1_exon1,ABI1_exon1,ABI1_exon1,ABI1_exon1,ABI1_exon1	19.2412	-0.480675	0.69576	-0.690863	0.489652	0.787323
exon|ABI2_exon10,ABI2_exon10,ABI2_exon10,ABI2_exon11,ABI2_exon9	9.73378	-0.965195	0.969592	-0.995466	0.31951	0.660289
exon|ABL1_exon11,ABL1_exon11	23.0863	-0.738539	0.661181	-1.117	0.263994	0.604332
exon|ABL2_exon1,ABL2_exon1,ABL2_exon1	32.3304	-1.35366	0.615495	-2.1993	0.0278569	0.166956
exon|ABL2_exon12,ABL2_exon12,ABL2_exon13,ABL2_exon13,ABL2_exon11,ABL2_exon12,ABL2_exon12,ABL2_exon11,ABL2_exon11,ABL2_exon12,ABL2_exon12	153.044	-1.35738	0.376833	-3.60208	0.000315678	0.00569341
exon|ABR_exon1	11.9071	0.470016	0.858408	0.547543	0.584005	0.842792
exon|ABR_exon18,ABR_exon22,ABR_exon23,ABR_exon23,ABR_exon23,ABR_exon23,ABR_exon8	43.507	-1.79617	0.539863	-3.32709	0.000877592	0.0131401
exon|ABTB2_exon1	17.4455	-1.7328	0.76663	-2.26028	0.0238038	0.152031
exon|ACAD10_exon1,ACAD10_exon1	5.97185	-0.725478	1.21097	-0.599089	0.549114	NA
exon|ACAD8_exon1	5.95018	0.466781	1.19647	0.390133	0.696438	NA
exon|ACAD9_exon1,ACAD9_exon1	7.99085	0.0302302	1.08026	0.0279843	0.977675	NA
exon|ACADM_exon1,ACADM_exon1,ACADM_exon1,ACADM_exon1,ACADM_exon1	6.38703	1.1585	1.18406	0.978417	0.327868	NA
exon|ACADM_exon11,ACADM_exon12,ACADM_exon12,ACADM_exon13,ACADM_exon9	5.91569	-2.89849	1.36598	-2.12191	0.0338455	NA
exon|ACADSB_exon1,ACADSB_exon1	7.29746	-0.0788951	1.14465	-0.0689248	0.945049	NA
exon|ACADS_exon1,ACADS_exon1	5.47418	1.42281	1.26553	1.12428	0.260894	NA
exon|ACAP2_exon1	10.1673	-0.103296	0.989316	-0.104412	0.916843	0.974219
exon|ACAP2_exon23	7.22842	-0.683867	1.08566	-0.629908	0.528755	NA
exon|ACAT1_exon1	10.5789	-1.28128	0.929311	-1.37874	0.167975	0.479814
exon|ACBD3_exon1	9.4128	-0.777838	0.964676	-0.80632	0.420058	0.738709
exon|ACBD6_exon1	24.9005	-0.411082	0.6276	-0.655007	0.512463	0.802015
exon|ACCS_exon1,ACCS_exon1	9.69263	1.73144	0.988596	1.75141	0.0798753	0.316831
exon|ACD_exon1,ACD_exon1,ACD_exon1	9.96342	1.21971	0.964788	1.26422	0.20615	0.535602
exon|ACER3_exon1,ACER3_exon1,ACER3_exon1,ACER3_exon1	22.6356	0.234771	0.671875	0.349427	0.726769	0.911386
exon|ACER3_exon10,ACER3_exon10,ACER3_exon11,ACER3_exon11	6.62123	-0.621781	1.15651	-0.537635	0.590829	NA
exon|ACHE_exon5,ACHE_exon5,ACHE_exon5,ACHE_exon5,ACHE_exon5	17.8272	0.895703	0.736618	1.21597	0.223998	0.561188
exon|ACIN1_exon1,ACIN1_exon1,ACIN1_exon1	12.3216	-0.728335	0.854927	-0.851927	0.394254	0.721408
exon|ACO2_exon3	6.9951	-1.60401	1.15791	-1.38527	0.165971	NA
exon|ACOT2_exon1,ACOT2_exon2	13.7549	1.16979	0.828178	1.41248	0.157807	0.464567
exon|ACOT7_exon1	18.295	-0.513777	0.729993	-0.703811	0.48155	0.781273
exon|ACOT8_exon1	5.18032	-0.168383	1.26296	-0.133325	0.893937	NA
exon|ACOX1_exon1,ACOX1_exon1,ACOX1_exon1	29.5602	-0.323838	0.589086	-0.54973	0.582505	0.842126
exon|ACOX1_exon13,ACOX1_exon13,ACOX1_exon13	9.36862	0.765944	1.05731	0.724426	0.468804	0.772987
exon|ACOX1_exon14,ACOX1_exon14,ACOX1_exon14	7.20945	-0.497926	1.08142	-0.460438	0.645202	NA
exon|ACOXL-AS1_exon4	7.19836	1.13819	1.10589	1.02921	0.303383	NA
exon|ACP6_exon1,ACP6_exon1,ACP6_exon1,ACP6_exon1,ACP6_exon1,ACP6_exon1	9.75976	1.17179	0.98989	1.18376	0.236509	0.574518
exon|ACSF2_exon1,ACSF2_exon1,ACSF2_exon1,ACSF2_exon1,ACSF2_exon1,ACSF2_exon1	9.31099	1.44673	1.00524	1.43919	0.150098	0.451503
exon|ACSL3_exon1,ACSL3_exon1	32.2834	0.623611	0.569598	1.09483	0.273592	0.616108
exon|ACSL3_exon15,ACSL3_exon16	8.48075	-1.07302	1.08913	-0.985207	0.324522	NA
exon|ACSL3_exon16,ACSL3_exon17	18.0118	-0.332355	0.761355	-0.436531	0.662452	0.881531
exon|ACSL3_exon3,ACSL3_exon4	7.11058	1.13861	1.15126	0.98901	0.322658	NA
exon|ACSL3_exon4,ACSL3_exon5	5.48892	-0.527453	1.29038	-0.408758	0.682717	NA
exon|ACSL4_exon16,ACSL4_exon16,ACSL4_exon16,ACSL4_exon17	5.19845	-0.396596	1.28851	-0.307795	0.758238	NA
exon|ACSL6_exon10,ACSL6_exon10,ACSL6_exon10,ACSL6_exon10,ACSL6_exon10,ACSL6_exon10	78.5214	-0.385445	0.526064	-0.732697	0.463743	0.768683
exon|ACSS1_exon1	16.4199	-1.43733	0.795714	-1.80634	0.0708658	0.293855
exon|ACSS1_exon1,ACSS1_exon1,ACSS1_exon1	6.28185	2.38944	1.3464	1.77469	0.0759496	NA
exon|ACTB_exon1	6.63558	-0.37611	1.25704	-0.299203	0.764785	NA
exon|ACTB_exon2	15.4989	0.972219	0.773713	1.25656	0.208912	0.539796
exon|ACTB_exon3	11.7942	-0.158664	0.878762	-0.180554	0.856717	0.958129
exon|ACTB_exon4	15.7824	-0.031566	0.778341	-0.0405555	0.96765	0.989699
exon|ACTB_exon5	5.00256	1.23451	1.29852	0.950703	0.341755	NA
exon|ACTB_exon6	39.5354	0.00316552	0.543227	0.00582726	0.995351	0.998496
exon|ACTG1P20_exon1	10.0207	0.147106	0.934533	0.157412	0.87492	0.963625
exon|ACTG1P4_exon1	5.78351	-0.335365	1.18552	-0.282885	0.777265	NA
exon|ACTG1_exon1,ACTG1_exon1,ACTG1_exon1	26.8744	-0.554917	0.622537	-0.89138	0.372726	0.70687
exon|ACTG1_exon2,ACTG1_exon2,ACTG1_exon2	28.3113	-0.462742	0.604857	-0.765044	0.444245	0.756313
exon|ACTG1_exon3,ACTG1_exon3,ACTG1_exon3	9.91468	0.120785	0.948579	0.127333	0.898677	0.971005
exon|ACTG1_exon4,ACTG1_exon4,ACTG1_exon4	20.0604	0.0820923	0.690829	0.118832	0.905409	0.972751
exon|ACTG1_exon5,ACTG1_exon5,ACTG1_exon5	13.0252	0.916644	0.886353	1.03417	0.301055	0.643147
exon|ACTG1_exon7,ACTG1_exon6,ACTG1_exon6,ACTG1_exon6	137.896	-0.313244	0.376583	-0.831806	0.405519	0.729612
exon|ACTL10_exon1	26.4341	0.740071	0.645239	1.14697	0.251393	0.591057
exon|ACTL6A_exon1,ACTL6A_exon1,ACTL6A_exon1	5.71165	-0.354341	1.22329	-0.289663	0.772074	NA
exon|ACTN1_exon1,ACTN1_exon1,ACTN1_exon1	6.19131	-0.885226	1.18636	-0.746168	0.455566	NA
exon|ACTN4_exon1,ACTN4_exon1	7.31936	-0.636191	1.11652	-0.569796	0.568816	NA
exon|ACTR1B_exon1	34.8152	-0.419658	0.550419	-0.762433	0.445802	0.757237
exon|ACTR2_exon1,ACTR2_exon1	15.5663	-0.920894	0.769874	-1.19616	0.231634	0.570008
exon|ACTR2_exon10,ACTR2_exon9	9.08878	-1.11907	0.982931	-1.1385	0.254913	0.593821
exon|ACTR3B_exon1,ACTR3B_exon1,ACTR3B_exon1,ACTR3B_exon1	7.65113	1.75853	1.09959	1.59926	0.109764	NA
exon|ACTR3B_exon10,ACTR3B_exon11,ACTR3B_exon11,ACTR3B_exon12	6.21815	0.573171	1.18164	0.485064	0.627631	NA
exon|ACTR3_exon1,ACTR3_exon1	10.3985	-0.0282123	0.925519	-0.0304827	0.975682	0.99151
exon|ACTR3_exon11,ACTR3_exon12,ACTR3_exon12	6.14618	0.308052	1.16013	0.265533	0.790599	NA
exon|ACTR5_exon1	10.1853	1.28731	0.982062	1.31082	0.189917	0.513605
exon|ACTRT3_exon1	5.25838	0.748404	1.34152	0.557875	0.576929	NA
exon|ACVR1C_exon7,ACVR1C_exon8,ACVR1C_exon9,ACVR1C_exon9	13.299	-0.0236824	0.816803	-0.028994	0.976869	0.991913
exon|ACVR2A_exon1,ACVR2A_exon1	7.48152	1.4549	1.09714	1.32608	0.184812	NA
exon|ACVR2B_exon11	34.0345	-1.36559	0.597122	-2.28695	0.0221986	0.145062
exon|ACY1_exon1,ACY1_exon1,ACY1_exon1,ACY1_exon1,ACY1_exon1	6.40284	0.880436	1.15688	0.761041	0.446633	NA
exon|ACYP1_exon1,ACYP1_exon1	10.918	1.09995	0.908783	1.21036	0.226141	0.56411
exon|ACYP2_exon1,ACYP2_exon1	9.63901	2.75865	1.08085	2.5523	0.0107013	0.0876792
exon|ACYP2_exon1,ACYP2_exon1,ACYP2_exon1	11.092	0.697544	0.886375	0.786962	0.431304	0.746341
exon|ADAL_exon1,ADAL_exon1,ADAL_exon1,ADAL_exon1,ADAL_exon1,ADAL_exon1,ADAL_exon1	6.17207	1.64933	1.20431	1.36952	0.170836	NA
exon|ADAM10_exon15,ADAM10_exon16	7.71815	0.106337	1.09775	0.0968681	0.922831	NA
exon|ADAM17_exon1	5.52004	-1.39977	1.3145	-1.06486	0.286937	NA
exon|ADAM19_exon23	6.39097	-3.71042	1.49561	-2.48087	0.0131063	NA
exon|ADAMTS12_exon22,ADAMTS12_exon24	27.4344	-2.27492	0.780139	-2.91605	0.00354497	0.0384049
exon|ADAMTS19_exon23	9.0154	6.62871	1.73513	3.82029	0.000133295	0.00283492
exon|ADAMTS1_exon1	27.4657	-0.360879	0.602467	-0.599002	0.549172	0.824114
exon|ADAMTSL4-AS1_exon1,MCL1_exon2,MCL1_exon3,MCL1_exon4	84.8819	-0.678869	0.429609	-1.5802	0.11406	0.387951
exon|ADAMTSL4-AS1_exon2	10.3232	-0.942093	0.994313	-0.947481	0.343394	0.681101
exon|ADARB1_exon1,ADARB1_exon1,ADARB1_exon1,ADARB1_exon1,ADARB1_exon1,ADARB1_exon1,ADARB1_exon1,ADARB1_exon1,ADARB1_exon1	4.77179	2.4469	1.48063	1.65261	0.0984101	NA
exon|ADAR_exon14,ADAR_exon14,ADAR_exon14,ADAR_exon14,ADAR_exon14	11.7449	-4.52281	1.30304	-3.47097	0.000518587	0.00860719
exon|ADAR_exon15,ADAR_exon15,ADAR_exon15,ADAR_exon15,ADAR_exon15	14.0159	-1.69882	0.831205	-2.0438	0.0409732	0.212428
exon|ADAT1_exon10,ADAT1_exon11,ADAT1_exon11,ADAT1_exon11,ADAT1_exon7,ADAT1_exon8,ADAT1_exon8,ADAT1_exon9,ADAT1_exon9,ADAT1_exon9	11.7015	1.71985	0.946657	1.81676	0.0692538	0.290779
exon|ADAT1_exon2,ADAT1_exon2,ADAT1_exon2,ADAT1_exon2,ADAT1_exon1,ADAT1_exon1,ADAT1_exon1,ADAT1_exon1,ADAT1_exon1,ADAT1_exon1,ADAT1_exon1,ADAT1_exon1,ADAT1_exon1,ADAT1_exon1	8.5269	1.08487	1.04018	1.04296	0.296968	NA
exon|ADCK5_exon1	15.736	1.56185	0.78605	1.98696	0.0469272	0.231492
exon|ADCY1_exon20	21.5275	-0.538587	0.682948	-0.788621	0.430334	0.746248
exon|ADCY2_exon24	5.39539	0.770777	1.2475	0.617858	0.536669	NA
exon|ADCY9_exon11	19.4634	0.381874	0.693502	0.550646	0.581877	0.842126
exon|ADGRA2_exon19	11.0808	1.77321	0.971966	1.82436	0.0680981	0.287199
exon|ADGRA3_exon1	7.94876	2.81374	1.20071	2.3434	0.0191087	NA
exon|ADGRA3_exon12	9.19816	1.22456	1.00884	1.21383	0.224812	0.562381
exon|ADGRA3_exon13	19.7591	1.297	0.740765	1.75089	0.0799653	0.316942
exon|ADGRA3_exon14	13.042	1.74983	0.867564	2.01695	0.0437007	0.221947
exon|ADGRA3_exon17	13.2206	1.61078	0.881715	1.82687	0.0677188	0.286227
exon|ADGRA3_exon19	13.4362	0.641562	0.856614	0.748951	0.453887	0.762422
exon|ADGRE2_exon3,ADGRE2_exon4	9.14067	0.720968	1.01066	0.713363	0.475621	0.777316
exon|ADGRE5_exon3,ADGRE5_exon3,ADGRE5_exon3	9.14067	0.720968	1.01066	0.713363	0.475621	0.777316
exon|ADGRG1_exon1,ADGRG1_exon1	76.8142	-0.634286	0.435479	-1.45652	0.145248	0.444389
exon|ADGRG1_exon1,ADGRG1_exon1,ADGRG1_exon1,ADGRG1_exon1,ADGRG1_exon1	27.5521	0.012909	0.609893	0.021166	0.983113	0.99447
exon|ADGRG1_exon14,ADGRG1_exon14,ADGRG1_exon14,ADGRG1_exon14,ADGRG1_exon14,ADGRG1_exon15,ADGRG1_exon15,ADGRG1_exon15,ADGRG1_exon15,ADGRG1_exon15,ADGRG1_exon15	14.1515	-0.798392	0.809388	-0.986415	0.32393	0.664693
exon|ADGRL1_exon23,ADGRL1_exon24	5.42909	-0.340709	1.44463	-0.235845	0.813553	NA
exon|ADGRL1_exon5,ADGRL1_exon6	9.57549	-1.59216	1.00312	-1.58721	0.112466	0.385004
exon|ADHFE1_exon1	11.3379	0.473347	0.890807	0.531369	0.595163	0.846775
exon|ADI1_exon1	12.17	1.9571	0.928582	2.10762	0.0350641	0.191817
exon|ADIPOR1_exon8,ADIPOR1_exon8,ADIPOR1_exon9,ADIPOR1_exon9	7.03337	0.428408	1.1532	0.371496	0.710268	NA
exon|ADIPOR2_exon8	30.6476	-1.91677	0.650824	-2.94515	0.00322798	0.0359208
exon|ADK_exon1,ADK_exon1	35.5008	0.0436306	0.593366	0.0735307	0.941384	0.981907
exon|ADM_exon1	164.127	-0.946503	0.371828	-2.54554	0.0109108	0.088918
exon|ADM_exon4	8.31525	-0.414921	1.01484	-0.408855	0.682646	NA
exon|ADNP2_exon4	6.95752	-0.429949	1.12182	-0.383261	0.701526	NA
exon|ADNP_exon4,ADNP_exon4,ADNP_exon5,ADNP_exon6	73.4656	-0.204329	0.444252	-0.459939	0.64556	0.872357
exon|ADO_exon1	21.8192	0.392401	0.712999	0.550353	0.582078	0.842126
exon|ADPGK-AS1_exon1	7.58366	0.817968	1.06332	0.769257	0.441741	NA
exon|ADRM1_exon1,ADRM1_exon1,ADRM1_exon1,ADRM1_exon1	8.60191	1.97862	1.05747	1.87109	0.0613329	NA
exon|ADRM1_exon3,ADRM1_exon3	16.6634	-0.0271404	0.763251	-0.035559	0.971634	0.990511
exon|ADSL_exon1,ADSL_exon1,ADSL_exon1,ADSL_exon1	6.05525	-0.665272	1.17868	-0.564421	0.572468	NA
exon|ADSL_exon10,ADSL_exon10,ADSL_exon10,ADSL_exon10	8.60281	-1.64422	1.19723	-1.37335	0.169643	NA
exon|ADSSL1_exon1	11.3334	0.36455	0.897459	0.406203	0.684594	0.891425
exon|ADSS_exon1	12.4818	-0.99633	1.03212	-0.965321	0.334384	0.673287
exon|AEBP1_exon1	6.03578	1.31507	1.21597	1.0815	0.279476	NA
exon|AEBP2_exon1,AEBP2_exon1	9.05383	2.65239	1.10828	2.39325	0.0166998	0.119727
exon|AEN_exon4	12.1826	0.0595743	0.855574	0.0696308	0.944488	0.983609
exon|AFAP1L1_exon1,AFAP1L1_exon1,AFAP1L1_exon1,AFAP1L1_exon1	5.68137	0.363654	1.21281	0.299844	0.764296	NA
exon|AFAP1_exon17,AFAP1_exon18	6.60283	1.77298	1.19484	1.48386	0.137847	NA
exon|AFDN_exon28,AFDN_exon29,AFDN_exon29	9.04658	0.0378846	0.976263	0.0388057	0.969045	0.98997
exon|AFDN_exon32,AFDN_exon33	5.35769	2.13289	1.35494	1.57416	0.11545	NA
exon|AFF1_exon18,AFF1_exon20,AFF1_exon20,AFF1_exon21	10.3116	-1.8405	1.03444	-1.77922	0.0752031	0.305373
exon|AFF4_exon1	10.3563	0.404988	0.938545	0.431507	0.6661	0.882676
exon|AFF4_exon21	27.7453	-1.16538	0.610572	-1.90866	0.0563057	0.255631
exon|AFMID_exon1,AFMID_exon1,AFMID_exon1	9.64284	-1.00414	0.967071	-1.03833	0.299117	0.641426
exon|AGAP1_exon1,AGAP1_exon1,AGAP1_exon1	9.63152	-0.107315	0.970028	-0.110631	0.911909	0.973237
exon|AGAP1_exon17,AGAP1_exon18	144.784	-0.35348	0.3793	-0.931928	0.351374	0.687522
exon|AGAP1_exon9,AGAP1_exon9,AGAP1_exon9	26.0219	-1.28716	0.653432	-1.96984	0.0488565	0.235509
exon|AGAP2_exon18,AGAP2_exon19	7.20674	1.13273	1.12067	1.01076	0.312131	NA
exon|AGAP3_exon1,AGAP3_exon1,AGAP3_exon1	6.61318	0.957632	1.17715	0.81352	0.41592	NA
exon|AGAP3_exon13,AGAP3_exon15	13.1172	0.468694	0.885772	0.529136	0.596711	0.847287
exon|AGA_exon1,AGA_exon1,AGA_exon1	14.3138	-0.0319887	0.792671	-0.0403556	0.96781	0.989699
exon|AGBL3_exon1,AGBL3_exon1,AGBL3_exon1,AGBL3_exon1,AGBL3_exon1,AGBL3_exon1	8.20996	-0.660914	1.05662	-0.625498	0.531644	NA
exon|AGFG1_exon12,AGFG1_exon13,AGFG1_exon13,AGFG1_exon14	10.0771	-0.869984	0.956967	-0.909105	0.363295	0.69795
exon|AGO1_exon19,AGO1_exon19,AGO1_exon19	21.6666	-1.62678	0.700856	-2.32113	0.0202796	0.136965
exon|AGO2_exon18,AGO2_exon19	30.5974	0.296432	0.586485	0.505438	0.613251	0.856442
exon|AGO3_exon1,AGO3_exon1	6.68881	0.520397	1.14281	0.455367	0.648845	NA
exon|AGO4_exon18	6.39096	-1.8425	1.22426	-1.50498	0.132328	NA
exon|AGPAT1_exon7,AGPAT1_exon7	8.97549	-2.39784	1.13721	-2.10852	0.0349861	0.191639
exon|AGPAT2_exon1,AGPAT2_exon1	5.4703	0.543614	1.23332	0.440774	0.659376	NA
exon|AGPAT3_exon10,AGPAT3_exon9	26.1834	-1.54353	0.646194	-2.38865	0.0169106	0.120897
exon|AGPAT5_exon1	11.669	1.10759	0.961718	1.15168	0.249454	0.589833
exon|AGPAT5_exon4	6.89601	-0.24837	1.18112	-0.210283	0.833447	NA
exon|AGPAT5_exon7	18.4268	1.15294	0.740046	1.55792	0.119251	0.397619
exon|AGPAT5_exon8	129.196	0.925988	0.37804	2.44945	0.0143077	0.108239
exon|AGPS_exon20	8.7453	-0.724736	1.00573	-0.720607	0.471151	NA
exon|AGRN_exon15,AGRN_exon15	5.23637	0.164571	1.26109	0.130499	0.896172	NA
exon|AGRN_exon23,AGRN_exon23	21.3863	-0.72441	0.747464	-0.969156	0.332467	0.67176
exon|AHCTF1P1_exon1	6.50036	-0.192738	1.1309	-0.170429	0.864673	NA
exon|AHCTF1_exon1,AHCTF1_exon1,AHCTF1_exon1	5.59871	-0.999416	1.22005	-0.819164	0.412693	NA
exon|AHCYL1_exon1,AHCYL1_exon1	11.9409	-0.368536	0.852754	-0.432172	0.665617	0.882676
exon|AHCYL1_exon17,AHCYL1_exon17,AHCYL1_exon17,AHCYL1_exon17,AHCYL1_exon18	7.93435	-1.88728	1.09059	-1.73051	0.0835393	NA
exon|AHCY_exon1	17.0388	2.08589	0.795544	2.62197	0.00874242	0.0767652
exon|AHCY_exon1,AHCY_exon1,AHCY_exon1	15.0347	0.790543	0.803278	0.984146	0.325044	0.665307
exon|AHCY_exon10,AHCY_exon10,AHCY_exon10,AHCY_exon10,AHCY_exon10	8.39134	0.671217	1.043	0.643547	0.51987	NA
exon|AHCY_exon7,AHCY_exon7,AHCY_exon7,AHCY_exon7,AHCY_exon7	6.08175	0.0422296	1.15787	0.0364718	0.970906	NA
exon|AHNAK_exon5,AHNAK_exon5,AHNAK_exon5	114.98	-3.36174	0.448312	-7.49865	6.44793e-14	1.06324e-11
exon|AHR_exon1	34.4314	0.21594	0.565076	0.382144	0.702355	0.901334
exon|AHSA1_exon1	7.96339	0.0150363	1.07931	0.0139314	0.988885	NA
exon|AHSA2_exon1,AHSA2_exon1,AHSA2_exon1,AHSA2_exon1,AHSA2_exon1,AHSA2_exon1,AHSA2_exon1,AHSA2_exon2,AHSA2_exon2	7.96057	0.551646	1.03164	0.53473	0.592837	NA
exon|AHSA2_exon4,AHSA2_exon4,AHSA2_exon4,AHSA2_exon5,AHSA2_exon5,AHSA2_exon6,AHSA2_exon4,AHSA2_exon5,AHSA2_exon5,AHSA2_exon5,AHSA2_exon6,AHSA2_exon6,AHSA2_exon6,AHSA2_exon7	280.297	-0.381613	0.366463	-1.04134	0.297718	0.64029
exon|AHSA2_exon6	5.37632	-0.321343	1.22712	-0.261867	0.793424	NA
exon|AIDA_exon10	31.5813	-1.21748	0.59257	-2.05457	0.0399204	0.208758
exon|AIFM2_exon9,AIFM2_exon9	9.0056	-0.157444	0.976995	-0.161151	0.871974	0.963341
exon|AIM1_exon2	15.6716	-1.1753	0.815582	-1.44106	0.149568	0.45087
exon|AIMP2_exon1,AIMP2_exon1,AIMP2_exon1,AIMP2_exon1,AIMP2_exon1	9.39383	-0.632802	0.962549	-0.657423	0.510909	0.80054
exon|AJAP1_exon2,AJAP1_exon2	10.7713	-3.36566	1.19214	-2.82321	0.00475459	0.0479881
exon|AK2_exon1,AK2_exon1,AK2_exon1,AK2_exon1,AK2_exon1,AK2_exon1,AK2_exon1,AK2_exon1,AK2_exon1	6.68505	0.102946	1.11184	0.0925904	0.926229	NA
exon|AK3_exon4,AK3_exon5,AK3_exon5,AK3_exon5,AK3_exon5	19.7926	0.780868	0.75511	1.03411	0.301084	0.643147
exon|AK4_exon5,AK4_exon5,AK4_exon6,AK4_exon6	9.72673	-0.869307	0.989466	-0.878562	0.379639	0.710955
exon|AK9_exon1,AK9_exon1,AK9_exon1,AK9_exon1,AK9_exon1	5.02541	2.03309	1.45055	1.4016	0.161035	NA
exon|AKAP10_exon1,AKAP10_exon1	15.2795	-0.791606	0.77498	-1.02145	0.30704	0.647697
exon|AKAP10_exon14,AKAP10_exon15	5.62166	0.852654	1.22427	0.696456	0.486143	NA
exon|AKAP11_exon13	5.59821	-0.139334	1.35937	-0.102499	0.91836	NA
exon|AKAP11_exon8	32.8371	1.00347	0.575316	1.7442	0.0811241	0.318463
exon|AKAP12_exon2	7.79159	-0.840157	1.12859	-0.74443	0.456616	NA
exon|AKAP12_exon2,AKAP12_exon4	45.8366	-0.536717	0.510209	-1.05196	0.29282	0.636254
exon|AKAP13_exon29,AKAP13_exon37,AKAP13_exon37	12.816	0.0848904	0.824978	0.1029	0.918042	0.974451
exon|AKAP2_exon1,AKAP2_exon1	7.11159	-2.03624	1.15624	-1.76109	0.0782239	NA
exon|AKAP2_exon2,AKAP2_exon2,AKAP2_exon2,PALM2-AKAP2_exon8,PALM2-AKAP2_exon8	12.5143	-1.48131	0.862524	-1.71741	0.0859045	0.328929
exon|AKAP2_exon4,AKAP2_exon4,AKAP2_exon5,PALM2-AKAP2_exon10,PALM2-AKAP2_exon11	57.7055	-1.93902	0.49192	-3.94174	8.08926e-05	0.00184397
exon|AKAP8L_exon1,AKAP8L_exon1,AKAP8L_exon1	5.7727	-1.85401	1.29782	-1.42855	0.153132	NA
exon|AKAP8_exon1	5.94192	0.744179	1.21591	0.612034	0.540515	NA
exon|AKAP9_exon1,AKAP9_exon1	9.24707	-0.534688	0.957771	-0.558263	0.576665	0.84044
exon|AKIRIN1_exon1,AKIRIN1_exon1	9.70216	-0.0331301	1.08376	-0.0305695	0.975613	0.99151
exon|AKIRIN1_exon4,AKIRIN1_exon5	19.6859	-0.565347	0.726752	-0.77791	0.436622	0.74993
exon|AKIRIN2_exon1	18.672	-0.208153	0.719166	-0.289437	0.772247	0.928052
exon|AKR1A1_exon1,AKR1A1_exon1,AKR1A1_exon1,AKR1A1_exon1,AKR1A1_exon2,AKR1A1_exon2	14.937	-1.26376	0.83381	-1.51565	0.129609	0.417782
exon|AKT1S1_exon1,AKT1S1_exon1,AKT1S1_exon1	10.9889	0.417431	0.930065	0.448819	0.653562	0.876641
exon|AKT1S1_exon2,AKT1S1_exon2,AKT1S1_exon2,AKT1S1_exon2,AKT1S1_exon2	6.9004	-2.28577	1.19298	-1.91602	0.0553624	NA
exon|AKT1S1_exon4,AKT1S1_exon4,AKT1S1_exon4,AKT1S1_exon4,AKT1S1_exon4	5.07819	0.630109	1.26296	0.498914	0.61784	NA
exon|AKT1S1_exon5,AKT1S1_exon5,AKT1S1_exon5,AKT1S1_exon5,AKT1S1_exon5	50.9307	-0.531993	0.51113	-1.04082	0.297961	0.64029
exon|AKT3_exon14,AKT3_exon13,AKT3_exon13	171.485	-0.777167	0.353326	-2.19958	0.027837	0.166956
exon|ALAS1_exon1,ALAS1_exon1,ALAS1_exon1,ALAS1_exon1	11.0842	-0.0869515	0.8829	-0.0984839	0.921548	0.975574
exon|ALCAM_exon15,ALCAM_exon16	5.60247	-0.474184	1.24678	-0.380327	0.703703	NA
exon|ALDH1B1_exon1	6.99482	1.32636	1.11697	1.18747	0.235043	NA
exon|ALDH3A2_exon1,ALDH3A2_exon1	16.8913	0.239581	0.741868	0.322943	0.746738	0.917932
exon|ALDH7A1_exon1,ALDH7A1_exon1,ALDH7A1_exon1	16.0451	-1.52956	0.792852	-1.92919	0.0537078	0.248535
exon|ALDOA_exon1,ALDOA_exon1	8.64659	-1.14847	1.05962	-1.08385	0.27843	NA
exon|ALDOA_exon1,ALDOA_exon6,ALDOA_exon1	7.92152	3.90736	1.41715	2.7572	0.00582985	NA
exon|ALDOA_exon10,ALDOA_exon14,ALDOA_exon9,ALDOA_exon9,ALDOA_exon9	6.83714	0.116587	1.18399	0.0984696	0.921559	NA
exon|ALDOA_exon10,ALDOA_exon5,ALDOA_exon5,ALDOA_exon5,ALDOA_exon6	5.27491	0.133189	1.28026	0.104033	0.917143	NA
exon|ALDOC_exon1	10.2354	-0.365171	0.956442	-0.381801	0.702609	0.901428
exon|ALG10B_exon3,ALG10B_exon3	8.59088	-0.137321	0.992549	-0.138351	0.889963	NA
exon|ALG10_exon1	13.0772	0.451743	0.860151	0.52519	0.599451	0.849183
exon|ALG1L9P_exon2	5.05956	5.78406	1.88693	3.06532	0.00217438	NA
exon|ALG1_exon1	12.2674	1.06235	0.913729	1.16265	0.244971	0.583859
exon|ALG3_exon1	7.61759	0.420852	1.06007	0.397005	0.691364	NA
exon|ALG3_exon1,ALG3_exon1,ALG3_exon1	41.8322	0.101782	0.516584	0.197029	0.843805	0.953736
exon|ALG5_exon1,ALG5_exon1	8.1381	0.0210141	1.16783	0.0179942	0.985644	NA
exon|ALG5_exon3,ALG5_exon3	21.9693	1.04013	0.707296	1.47057	0.141407	0.438682
exon|ALG9_exon1,ALG9_exon1	5.48632	2.1529	1.36555	1.57658	0.114892	NA
exon|ALKBH2_exon1,ALKBH2_exon1,ALKBH2_exon1,ALKBH2_exon1,ALKBH2_exon1	4.95321	-0.272677	1.31018	-0.208122	0.835133	NA
exon|ALKBH5_exon1	49.0664	-0.0906464	0.533611	-0.169874	0.865109	0.960483
exon|ALKBH5_exon3	7.33077	0.731922	1.08383	0.675308	0.49948	NA
exon|ALKBH5_exon4	18.0147	-0.484404	0.751937	-0.644209	0.51944	0.807039
exon|ALKBH7_exon1	6.73817	0.776057	1.11628	0.695218	0.486919	NA
exon|ALMS1_exon1	6.63642	-0.390725	1.14683	-0.340701	0.733329	NA
exon|ALMS1_exon8	16.3445	-1.02153	0.799837	-1.27717	0.201542	0.529372
exon|ALOX12-AS1_exon1	6.08564	-0.166858	1.19511	-0.139618	0.888962	NA
exon|ALYREF_exon1	18.9669	-1.58887	0.782726	-2.02992	0.0423643	0.218027
exon|AMACR_exon1,AMACR_exon1,AMACR_exon1	34.9156	0.255169	0.560907	0.454921	0.649166	0.874689
exon|AMD1_exon1,AMD1_exon1,AMD1_exon1,AMD1_exon1	70.0581	-0.0686985	0.441311	-0.155669	0.876294	0.964234
exon|AMD1_exon2,AMD1_exon3,AMD1_exon5,AMD1_exon6,AMD1_exon6	19.7243	0.180893	0.69704	0.259516	0.795237	0.937262
exon|AMD1_exon5,AMD1_exon6,AMD1_exon8,AMD1_exon9,AMD1_exon9	10.0766	-0.383488	0.929427	-0.412607	0.679895	0.889217
exon|AMER1_exon2	5.84418	-0.53356	1.26175	-0.422871	0.672389	NA
exon|AMFR_exon14,AMFR_exon14,AMFR_exon15	6.13465	-1.71791	1.24137	-1.38388	0.166396	NA
exon|AMMECR1L_exon8,AMMECR1L_exon8	65.0391	-0.177226	0.4605	-0.384856	0.700344	0.900461
exon|AMMECR1_exon5,AMMECR1_exon6,AMMECR1_exon8	6.84407	0.574696	1.10527	0.51996	0.603092	NA
exon|AMOTL1_exon12,AMOTL1_exon13	45.146	-1.3481	0.51999	-2.59256	0.00952658	0.081235
exon|AMOTL2_exon1,AMOTL2_exon1	5.64429	-0.172063	1.20254	-0.143083	0.886225	NA
exon|AMZ2P1_exon1	14.9071	1.44897	0.811248	1.7861	0.0740838	0.302749
exon|AMZ2_exon1,AMZ2_exon1,AMZ2_exon1	12.4476	0.811207	0.889008	0.912485	0.361513	0.696636
exon|AMZ2_exon1,AMZ2_exon1,AMZ2_exon1,AMZ2_exon1,AMZ2_exon1,AMZ2_exon1,AMZ2_exon1,AMZ2_exon1,AMZ2_exon1,AMZ2_exon1,AMZ2_exon1,AMZ2_exon1,AMZ2_exon1,AMZ2_exon1,AMZ2_exon1,AMZ2_exon1,AMZ2_exon1,AMZ2_exon2,AMZ2_exon2,AMZ2_exon2,AMZ2_exon2,AMZ2_exon2,AMZ2_exon2,AMZ2_exon2,AMZ2_exon2,AMZ2_exon2,AMZ2_exon2,AMZ2_exon2,AMZ2_exon2,AMZ2_exon2,AMZ2_exon2,AMZ2_exon2	8.09202	0.042873	1.05301	0.0407147	0.967523	NA
exon|ANAPC10_exon3,ANAPC10_exon4,ANAPC10_exon5,ANAPC10_exon5,ANAPC10_exon5,ANAPC10_exon5,ANAPC10_exon6,ANAPC10_exon6,ANAPC10_exon7,ANAPC10_exon7	27.7452	-0.720962	0.632561	-1.13975	0.254391	0.593532
exon|ANAPC15_exon1,ANAPC15_exon1,ANAPC15_exon1	46.771	0.377604	0.516659	0.730858	0.464866	0.769399
exon|ANAPC5_exon1,ANAPC5_exon1	6.45951	-0.235779	1.15948	-0.20335	0.838862	NA
exon|ANGEL2_exon1,ANGEL2_exon1,ANGEL2_exon1,ANGEL2_exon1,ANGEL2_exon1	10.6893	0.876148	0.951865	0.920454	0.357336	0.692934
exon|ANGPT2_exon2,ANGPT2_exon2	6.6882	1.00742	1.16779	0.862671	0.388318	NA
exon|ANGPTL2_exon1	32.1888	0.574195	0.569283	1.00863	0.313153	0.655877
exon|ANGPTL6_exon2,ANGPTL6_exon2	5.4968	0.296898	1.258	0.236008	0.813426	NA
exon|ANK2_exon1	9.8511	-0.627841	0.944292	-0.664881	0.506127	0.797604
exon|ANKFY1_exon24,ANKFY1_exon25,ANKFY1_exon25,ANKFY1_exon25	125.815	-0.280979	0.395818	-0.709869	0.477786	0.778648
exon|ANKHD1-EIF4EBP3_exon1,ANKHD1_exon1,ANKHD1_exon1,ANKHD1_exon1,ANKHD1_exon1	6.34207	-0.987517	1.16037	-0.851038	0.394748	NA
exon|ANKHD1-EIF4EBP3_exon2,ANKHD1_exon2,ANKHD1_exon2,ANKHD1_exon2,ANKHD1_exon2	23.1762	-0.785651	0.650752	-1.2073	0.227317	0.565274
exon|ANKH_exon1	6.20695	1.36148	1.26541	1.07591	0.281966	NA
exon|ANKH_exon12	13.8989	1.58409	0.839796	1.88627	0.0592581	0.263908
exon|ANKH_exon7	5.31233	4.33824	1.84648	2.34946	0.0188005	NA
exon|ANKIB1_exon20	6.61076	-0.202907	1.22481	-0.165664	0.868421	NA
exon|ANKLE2_exon11	8.4704	-1.27713	1.05234	-1.21361	0.224898	NA
exon|ANKLE2_exon13	8.68052	-1.54399	1.11306	-1.38716	0.165394	NA
exon|ANKMY1_exon1	11.7821	0.0864469	0.858119	0.10074	0.919757	0.974967
exon|ANKRA2_exon1	9.90726	0.276038	0.92533	0.298313	0.765464	0.924879
exon|ANKRD10_exon1,ANKRD10_exon1,ANKRD10_exon1,ANKRD10_exon1	10.9141	1.2373	0.954705	1.29601	0.194973	0.519884
exon|ANKRD11_exon1,ANKRD11_exon1,ANKRD11_exon1,ANKRD11_exon1	10.039	0.906111	0.945652	0.958187	0.337969	0.676245
exon|ANKRD11_exon10,ANKRD11_exon9,ANKRD11_exon9	224.01	-0.239826	0.34627	-0.692599	0.488561	0.786634
exon|ANKRD11_exon13,ANKRD11_exon13,ANKRD11_exon14	6.91543	1.32376	1.1871	1.11512	0.264799	NA
exon|ANKRD12_exon8,ANKRD12_exon8,ANKRD12_exon9	7.65102	0.654822	1.06056	0.617433	0.536949	NA
exon|ANKRD13C_exon1	17.2975	-0.18413	0.735638	-0.2503	0.802355	0.93989
exon|ANKRD13C_exon13	8.48486	-0.169763	1.00016	-0.169736	0.865218	NA
exon|ANKRD13D_exon12,ANKRD13D_exon13	15.3675	-0.215323	0.788009	-0.273249	0.784662	0.932643
exon|ANKRD16_exon1,ANKRD16_exon1,ANKRD16_exon1	5.58762	1.12716	1.24937	0.902178	0.366962	NA
exon|ANKRD17_exon1,ANKRD17_exon1,ANKRD17_exon1	7.48435	0.0342242	1.10457	0.0309842	0.975282	NA
exon|ANKRD20A11P_exon1	6.83253	-0.28048	1.10122	-0.254699	0.798956	NA
exon|ANKRD20A5P_exon1	6.54571	0.0239498	1.12321	0.0213227	0.982988	NA
exon|ANKRD27_exon29	7.30477	-1.36659	1.18237	-1.15581	0.247759	NA
exon|ANKRD33B_exon4	46.3608	-1.0901	0.52623	-2.07153	0.0383097	0.203182
exon|ANKRD34A_exon4	11.2695	-0.190206	0.887695	-0.21427	0.830337	0.949963
exon|ANKRD36BP1_exon1	6.3343	-1.5531	1.19201	-1.30292	0.192602	NA
exon|ANKRD36C_exon1	27.1864	-0.288435	0.605961	-0.475996	0.634077	0.865974
exon|ANKRD36_exon1	8.31149	-0.762012	1.00911	-0.755133	0.450169	NA
exon|ANKRD39_exon1	6.1181	0.796621	1.34031	0.594358	0.552273	NA
exon|ANKRD40_exon1	6.00917	0.288081	1.23941	0.232434	0.816201	NA
exon|ANKRD40_exon5	10.8764	-0.838089	0.926062	-0.905003	0.365464	0.700316
exon|ANKRD44_exon28	12.5668	-0.773596	0.85021	-0.909889	0.362881	0.697628
exon|ANKRD50_exon2	13.4953	1.12704	0.82475	1.36652	0.171776	0.48493
exon|ANKRD50_exon3,ANKRD50_exon4	30.1024	0.870082	0.62268	1.39732	0.162318	0.471854
exon|ANKRD50_exon5,ANKRD50_exon4	7.04445	-0.416926	1.1423	-0.364989	0.71512	NA
exon|ANKRD52_exon28	18.3403	-0.750804	0.734593	-1.02207	0.306749	0.647405
exon|ANKS1B_exon1,ANKS1B_exon1,ANKS1B_exon1,ANKS1B_exon1	6.95629	1.34443	1.20437	1.1163	0.264296	NA
exon|ANKZF1_exon1,ANKZF1_exon1,ANKZF1_exon1	7.66012	1.24325	1.19305	1.04208	0.297374	NA
exon|ANLN_exon1,ANLN_exon1,ANLN_exon1	10.53	-0.264515	0.905887	-0.291995	0.77029	0.92705
exon|ANP32A_exon1	8.71096	2.94982	1.16865	2.52412	0.0115988	NA
exon|ANP32A_exon4	9.36484	1.87066	1.05164	1.7788	0.0752732	0.305434
exon|ANP32A_exon7	14.4839	1.39048	0.818496	1.69882	0.0893535	0.336354
exon|ANP32E_exon1,ANP32E_exon1,ANP32E_exon1,ANP32E_exon1	9.55734	-0.161389	1.03257	-0.156299	0.875798	0.964057
exon|ANP32E_exon7,ANP32E_exon5,ANP32E_exon6,ANP32E_exon7,ANP32E_exon7	5.339	-1.6357	1.42693	-1.14631	0.251668	NA
exon|ANTXR2_exon1,ANTXR2_exon1,ANTXR2_exon1	7.09212	-0.147578	1.13137	-0.130443	0.896216	NA
exon|ANXA11_exon1	6.83191	1.02249	1.21045	0.844718	0.398268	NA
exon|ANXA4_exon1	12.2846	0.0615589	0.859518	0.0716203	0.942904	0.982524
exon|ANXA4_exon1,ANXA4_exon1,ANXA4_exon1	5.16513	-0.459883	1.25651	-0.366	0.714365	NA
exon|ANXA5_exon1	14.5332	-0.59626	0.79389	-0.751061	0.452616	0.762302
exon|ANXA5_exon13	5.13474	-1.07879	1.27072	-0.848957	0.395905	NA
exon|AP1AR_exon1,AP1AR_exon1,AP1AR_exon1	14.7695	0.446901	0.844186	0.529387	0.596537	0.847267
exon|AP1G1_exon12,AP1G1_exon13	6.04843	-0.000584821	1.22363	-0.000477941	0.999619	NA
exon|AP1G1_exon16,AP1G1_exon17	6.88932	-1.12087	1.13659	-0.98617	0.32405	NA
exon|AP1G1_exon23,AP1G1_exon24	11.7034	0.422484	0.871013	0.485049	0.627642	0.863422
exon|AP1S2_exon1,AP1S2_exon1	15.2634	0.947899	0.796866	1.18953	0.23423	0.57243
exon|AP1S2_exon5,AP1S2_exon6	5.82909	0.431788	1.20064	0.359632	0.719122	NA
exon|AP2S1_exon2,AP2S1_exon2,AP2S1_exon2,AP2S1_exon2,AP2S1_exon2	8.54659	0.718559	1.13213	0.634699	0.525625	NA
exon|AP3B1_exon1,AP3B1_exon1	7.53735	0.420678	1.07171	0.392528	0.694668	NA
exon|AP3D1_exon1,AP3D1_exon1	7.49649	0.393292	1.05213	0.373805	0.708549	NA
exon|AP3D1_exon30,AP3D1_exon32	10.976	-0.526704	0.960534	-0.548345	0.583455	0.842503
exon|AP3S1_exon1,AP3S1_exon1,AP3S1_exon1,AP3S1_exon1,AP3S1_exon1,AP3S1_exon1	5.99519	-1.04304	1.26075	-0.827322	0.408054	NA
exon|AP3S2_exon1,AP3S2_exon1,AP3S2_exon1	7.99755	0.0377331	1.05964	0.0356092	0.971594	NA
exon|AP4B1_exon2,AP4B1_exon2,AP4B1_exon1,AP4B1_exon1	20.7755	-1.35181	0.760013	-1.77867	0.0752939	0.305434
exon|AP4S1_exon1	7.44675	1.99601	1.1515	1.7334	0.0830242	NA
exon|AP5B1_exon2	12.881	0.287249	0.952217	0.301663	0.762909	0.924564
exon|AP5M1_exon1,AP5M1_exon1	6.44769	2.07285	1.24195	1.66902	0.095113	NA
exon|AP5S1_exon1,AP5S1_exon1,AP5S1_exon1	6.72663	-0.0979096	1.10511	-0.088597	0.929402	NA
exon|AP5S1_exon3,AP5S1_exon3,AP5S1_exon3	8.58699	-0.647215	0.994021	-0.651108	0.514977	NA
exon|AP5Z1_exon1	6.9416	-0.405655	1.10599	-0.36678	0.713783	NA
exon|AP5Z1_exon17	13.7786	-0.67574	0.813666	-0.830488	0.406263	0.729917
exon|APAF1_exon1,APAF1_exon1,APAF1_exon1,APAF1_exon1,APAF1_exon1	5.37936	0.492229	1.27274	0.386747	0.698944	NA
exon|APBB1_exon2,APBB1_exon2,APBB1_exon2	5.82121	-1.38957	1.2248	-1.13453	0.256574	NA
exon|APBB3_exon1,APBB3_exon1,APBB3_exon1,APBB3_exon1	11.0252	0.00223754	0.938499	0.00238417	0.998098	0.999515
exon|APC2_exon15	15.3113	1.7705	0.864512	2.04798	0.0405621	0.210857
exon|APCDD1_exon1	7.29988	0.972539	1.13025	0.860461	0.389535	NA
exon|APC_exon1	8.2673	1.8841	1.12777	1.67064	0.0947925	NA
exon|APC_exon10,APC_exon11,APC_exon8	7.5652	-1.18772	1.17572	-1.01021	0.312393	NA
exon|APC_exon14,APC_exon16,APC_exon17	43.5374	-0.370315	0.528548	-0.700627	0.483536	0.782697
exon|APEH_exon1	6.15372	0.305166	1.16014	0.263043	0.792517	NA
exon|APEH_exon6	26.565	-0.922426	0.651589	-1.41566	0.156876	0.463331
exon|APEX1_exon1,APEX1_exon1,APEX1_exon1,APEX1_exon1	9.29109	0.127709	1.03228	0.123715	0.901541	0.971095
exon|APEX2_exon1,APEX2_exon1	5.90787	0.993935	1.2207	0.814232	0.415512	NA
exon|API5_exon1,API5_exon1,API5_exon1,API5_exon1,API5_exon1	5.74192	-0.10142	1.19338	-0.0849851	0.932273	NA
exon|APMAP_exon1	10.0362	0.768774	1.02648	0.748939	0.453894	0.762422
exon|APMAP_exon9	16.3527	1.38635	0.827514	1.67532	0.0938719	0.346078
exon|APOBEC3C_exon1	13.227	-0.144863	0.820261	-0.176606	0.859818	0.959324
exon|APOBEC3D_exon1	6.39435	-0.236283	1.15685	-0.204247	0.83816	NA
exon|APOBEC3F_exon1,APOBEC3F_exon1	10.3417	0.505114	0.967938	0.521845	0.601778	0.850911
exon|APOBEC3G_exon1	8.21312	0.0714349	1.04867	0.0681198	0.94569	NA
exon|APOD_exon1	12.1979	1.30345	0.92168	1.41421	0.157301	0.463786
exon|APOE_exon1,APOE_exon1,APOE_exon1	10.7979	3.29151	1.10573	2.97678	0.00291289	0.0330814
exon|APOL6_exon3	8.83893	-0.696258	1.03161	-0.674924	0.499724	NA
exon|APOLD1_exon1	5.92002	1.55696	1.23732	1.25834	0.20827	NA
exon|APOLD1_exon2,APOLD1_exon2	73.3092	0.493313	0.496873	0.992836	0.32079	0.662125
exon|APPBP2_exon1,APPBP2_exon1	13.5097	0.790574	0.834453	0.947416	0.343427	0.681101
exon|APPBP2_exon12,APPBP2_exon13	6.88909	-1.66607	1.14446	-1.45577	0.145456	NA
exon|APPL2_exon21,APPL2_exon21,APPL2_exon21	5.00976	-0.867428	1.37514	-0.630794	0.528175	NA
exon|APP_exon1,APP_exon1,APP_exon1,APP_exon1,APP_exon1,APP_exon1,APP_exon1,APP_exon1	8.90641	-0.638987	1.098	-0.581956	0.560596	NA
exon|APP_exon15,APP_exon15,APP_exon16,APP_exon16,APP_exon16,APP_exon17,APP_exon17,APP_exon17,APP_exon17,APP_exon18	14.0949	-2.94325	0.942402	-3.12314	0.00178933	0.0226965
exon|APRT_exon2,APRT_exon2	9.31454	0.117302	0.958181	0.122422	0.902565	0.971514
exon|APTR_exon1,APTR_exon1,APTR_exon1,APTR_exon1	17.2644	0.298543	0.734061	0.406701	0.684228	0.891178
exon|AQP11_exon1	8.17554	0.267303	1.03994	0.257038	0.79715	NA
exon|AQP7P1_exon4	7.32699	1.15868	1.17061	0.989811	0.322267	NA
exon|ARAP1_exon30,ARAP1_exon32,ARAP1_exon34	6.22097	-0.115034	1.1596	-0.0992013	0.920978	NA
exon|ARCN1_exon10,ARCN1_exon9	9.34083	-0.966892	0.996134	-0.970644	0.331726	0.670902
exon|ARC_exon1	85.749	-0.856047	0.433069	-1.9767	0.0480757	0.233251
exon|AREL1_exon20	5.28904	-1.25262	1.32228	-0.947317	0.343477	NA
exon|ARF1_exon5,ARF1_exon5,ARF1_exon5,ARF1_exon5	8.99891	-0.166512	1.00851	-0.165107	0.86886	0.962141
exon|ARF3_exon5	14.1898	-0.25095	0.80279	-0.312597	0.754587	0.920718
exon|ARF4_exon1	16.4989	-0.612031	0.754739	-0.810918	0.417413	0.737517
exon|ARF4_exon4	15.7321	-0.963711	0.781992	-1.23238	0.217807	0.552958
exon|ARF4_exon6	9.02495	-1.0318	1.09248	-0.94446	0.344935	0.682029
exon|ARF6_exon2	34.8654	-0.211802	0.560069	-0.378172	0.705303	0.902343
exon|ARFGAP1_exon1,ARFGAP1_exon1,ARFGAP1_exon1,ARFGAP1_exon1,ARFGAP1_exon1	7.07045	0.873625	1.09577	0.797268	0.425295	NA
exon|ARFGAP1_exon12,ARFGAP1_exon13,ARFGAP1_exon13,ARFGAP1_exon14,ARFGAP1_exon14,ARFGAP1_exon4,ARFGAP1_exon5	19.6556	0.191988	0.698189	0.27498	0.783332	0.932237
exon|ARFGAP3_exon1,ARFGAP3_exon1	8.11548	0.0268676	1.05706	0.0254173	0.979722	NA
exon|ARFGEF1_exon1	6.48855	2.09235	1.25157	1.67177	0.0945689	NA
exon|ARFGEF2_exon1	30.8663	-0.770837	0.596724	-1.29178	0.196433	0.521998
exon|ARFGEF2_exon39	7.97261	-0.00685638	1.06337	-0.00644778	0.994855	NA
exon|ARGLU1_exon1	9.78262	0.870914	0.988293	0.88123	0.378193	0.710955
exon|ARHGAP11A_exon1,ARHGAP11A_exon1,ARHGAP11A_exon1,ARHGAP11A_exon2	19.7937	0.644264	0.739271	0.871486	0.383489	0.713616
exon|ARHGAP11A_exon12,ARHGAP11A_exon12,ARHGAP11A_exon13	30.7882	0.0970767	0.593136	0.163667	0.869993	0.962809
exon|ARHGAP11A_exon3,ARHGAP11A_exon3,ARHGAP11A_exon3,ARHGAP11A_exon4	9.35709	0.126462	0.994489	0.127163	0.898811	0.971005
exon|ARHGAP11A_exon5,ARHGAP11A_exon5,ARHGAP11A_exon5,ARHGAP11A_exon6	8.75682	0.592304	0.985247	0.601173	0.547725	NA
exon|ARHGAP11A_exon6,ARHGAP11A_exon6,ARHGAP11A_exon6,ARHGAP11A_exon7	9.01703	-0.301125	0.966634	-0.31152	0.755406	0.92113
exon|ARHGAP11B_exon3	9.08912	0.046543	1.00249	0.0464273	0.96297	0.988901
exon|ARHGAP11B_exon6	9.05861	-0.452586	0.966845	-0.468106	0.639709	0.869096
exon|ARHGAP18_exon1	5.65948	0.091252	1.21145	0.0753245	0.939957	NA
exon|ARHGAP19_exon11,ARHGAP19_exon12,ARHGAP19_exon12	22.7462	-0.67099	0.655504	-1.02362	0.306013	0.646174
exon|ARHGAP1_exon13	8.05084	-2.2988	1.13715	-2.02155	0.0432225	NA
exon|ARHGAP21_exon24	7.4324	1.70855	1.11025	1.53888	0.123833	NA
exon|ARHGAP21_exon26	119.221	0.347639	0.387291	0.897618	0.369389	0.703846
exon|ARHGAP21_exon9	16.1851	0.225391	0.746935	0.301754	0.762839	0.924564
exon|ARHGAP24_exon1	5.60647	0.572426	1.2208	0.468893	0.639146	NA
exon|ARHGAP25_exon1,ARHGAP25_exon1,ARHGAP25_exon2,ARHGAP25_exon2	6.78363	1.26261	1.1309	1.11647	0.264223	NA
exon|ARHGAP27_exon1	13.9407	-0.516545	0.808164	-0.639158	0.52272	0.808211
exon|ARHGAP29_exon22,ARHGAP29_exon22,ARHGAP29_exon23,ARHGAP29_exon23,ARHGAP29_exon23	5.28916	-0.929313	1.26417	-0.735116	0.462269	NA
exon|ARHGAP31_exon1	7.7939	-0.0423697	1.06008	-0.0399684	0.968118	NA
exon|ARHGAP31_exon12	9.97939	-1.09784	1.01568	-1.0809	0.279743	0.62312
exon|ARHGAP32_exon11,ARHGAP32_exon20	5.74193	-1.11001	1.31879	-0.84169	0.399961	NA
exon|ARHGAP32_exon13,ARHGAP32_exon22	28.6455	0.190779	0.612858	0.311294	0.755577	0.92113
exon|ARHGAP35_exon1	74.7186	-0.104387	0.444184	-0.235009	0.814202	0.944188
exon|ARHGAP35_exon6	44.8501	-0.97501	0.536139	-1.81858	0.0689762	0.289901
exon|ARHGAP39_exon11,ARHGAP39_exon11,ARHGAP39_exon12	27.4257	0.917571	0.624405	1.46951	0.141693	0.438944
exon|ARHGAP5-AS1_exon1	22.1769	2.08029	0.70508	2.95043	0.00317327	0.03553
exon|ARHGAP5_exon2,ARHGAP5_exon2	70.9764	-0.341135	0.458427	-0.744143	0.45679	0.763789
exon|ARHGAP5_exon7,ARHGAP5_exon7	12.692	0.735667	0.863769	0.851694	0.394384	0.721437
exon|ARHGDIA_exon1,ARHGDIA_exon1	5.79116	-0.0767797	1.19327	-0.0643442	0.948696	NA
exon|ARHGDIA_exon1,ARHGDIA_exon1,ARHGDIA_exon1,ARHGDIA_exon1,ARHGDIA_exon1,ARHGDIA_exon1	12.9522	0.100153	0.831973	0.120381	0.904182	0.971926
exon|ARHGDIA_exon2,ARHGDIA_exon2,ARHGDIA_exon2,ARHGDIA_exon2,ARHGDIA_exon2,ARHGDIA_exon2,ARHGDIA_exon2,ARHGDIA_exon2	5.95749	-0.0515903	1.29469	-0.0398477	0.968215	NA
exon|ARHGDIA_exon7,ARHGDIA_exon7,ARHGDIA_exon6,ARHGDIA_exon7,ARHGDIA_exon5,ARHGDIA_exon5,ARHGDIA_exon6,ARHGDIA_exon6,ARHGDIA_exon6,ARHGDIA_exon6,ARHGDIA_exon6	26.6191	0.300396	0.63104	0.476033	0.634051	0.865974
exon|ARHGEF10L_exon20,ARHGEF10L_exon21	29.209	-0.908162	0.643914	-1.41038	0.158428	0.465101
exon|ARHGEF10_exon15,ARHGEF10_exon16,ARHGEF10_exon17	24.5801	-0.253854	0.688087	-0.368927	0.712182	0.904631
exon|ARHGEF11_exon40,ARHGEF11_exon41	5.33169	0.157749	1.30927	0.120486	0.904098	NA
exon|ARHGEF12_exon40,ARHGEF12_exon41,ARHGEF12_exon41	7.42114	-2.06626	1.13499	-1.8205	0.0686825	NA
exon|ARHGEF17_exon1	14.1261	-0.0861713	0.823907	-0.104589	0.916702	0.974219
exon|ARHGEF17_exon13	9.2061	-0.74503	0.988891	-0.753399	0.45121	0.761596
exon|ARHGEF25_exon1,ARHGEF25_exon1	22.5904	-0.231834	0.670879	-0.345567	0.729668	0.912154
exon|ARHGEF26_exon1,ARHGEF26_exon1	18.6461	-0.613741	0.741675	-0.827506	0.40795	0.730983
exon|ARHGEF2_exon22,ARHGEF2_exon22,ARHGEF2_exon22	8.91882	-2.13735	1.08433	-1.97113	0.0487093	NA
exon|ARHGEF39_exon1	9.83124	1.99491	1.05709	1.88717	0.0591374	0.263462
exon|ARHGEF39_exon9	8.47744	0.0103553	0.994961	0.0104078	0.991696	NA
exon|ARHGEF40_exon1,ARHGEF40_exon1,ARHGEF40_exon1	8.64388	0.202985	1.01812	0.199374	0.841971	NA
exon|ARHGEF7_exon1,ARHGEF7_exon1,ARHGEF7_exon1,ARHGEF7_exon1,ARHGEF7_exon2,ARHGEF7_exon2,ARHGEF7_exon2,ARHGEF7_exon2,ARHGEF7_exon2,ARHGEF7_exon2	6.78656	0.799522	1.1307	0.707105	0.479501	NA
exon|ARHGEF7_exon19,ARHGEF7_exon20,ARHGEF7_exon20,ARHGEF7_exon20,ARHGEF7_exon21	20.6231	0.589637	0.694692	0.848774	0.396007	0.722321
exon|ARID1A_exon1,ARID1A_exon1	9.94434	0.582808	0.951742	0.612359	0.5403	0.817384
exon|ARID1A_exon20,ARID1A_exon20	17.0421	-1.14734	0.752391	-1.52493	0.127277	0.41278
exon|ARID1B_exon1,ARID1B_exon1,ARID1B_exon1	34.3953	0.950056	0.58305	1.62946	0.103216	0.365532
exon|ARID1B_exon17,ARID1B_exon18,ARID1B_exon18	5.76769	0.926002	1.27927	0.72385	0.469158	NA
exon|ARID1B_exon19,ARID1B_exon20,ARID1B_exon20	25.4284	0.711572	0.6893	1.03231	0.301926	0.643648
exon|ARID2_exon15	5.4179	0.465621	1.41509	0.329039	0.742126	NA
exon|ARID2_exon21	9.01996	-0.600549	1.01431	-0.592075	0.5538	0.827734
exon|ARID2_exon5	9.31394	-0.147284	1.13706	-0.129531	0.896937	0.970756
exon|ARID4B_exon1,ARID4B_exon1,ARID4B_exon1	11.8328	0.305473	0.948661	0.322004	0.747449	0.918024
exon|ARID5A_exon1,ARID5A_exon1,ARID5A_exon1,ARID5A_exon1,ARID5A_exon1,ARID5A_exon1	27.7067	0.285931	0.623649	0.458482	0.646606	0.872936
exon|ARID5B_exon1	6.41791	0.874252	1.19283	0.732923	0.463606	NA
exon|ARID5B_exon10,ARID5B_exon7	6.22486	-0.319113	1.17341	-0.271953	0.785658	NA
exon|ARIH1_exon1	7.05526	0.649308	1.08925	0.596108	0.551103	NA
exon|ARIH1_exon14	5.37643	1.04313	1.27035	0.821136	0.411569	NA
exon|ARIH2OS_exon1	15.9995	0.0161242	0.767549	0.0210075	0.98324	0.994519
exon|ARL2BP_exon1	15.7351	1.12539	0.797565	1.41103	0.158236	0.464995
exon|ARL4A_exon1,ARL4A_exon1	6.9838	-2.20402	1.2293	-1.7929	0.0729884	NA
exon|ARL4C_exon2,ARL4C_exon1,ARL4C_exon1	10.3978	0.271904	0.926218	0.293564	0.769091	0.92648
exon|ARL5A_exon1,ARL5A_exon1,ARL5A_exon1	7.10754	1.35409	1.14136	1.18638	0.235474	NA
exon|ARL5A_exon6,ARL5A_exon6,ARL5A_exon6	10.9106	-0.818863	0.900008	-0.909839	0.362907	0.697628
exon|ARL5B_exon6	7.91949	-0.577542	1.04665	-0.551801	0.581085	NA
exon|ARL6IP1_exon1	23.4973	-0.543343	0.648966	-0.837244	0.402456	0.727089
exon|ARL6IP1_exon6,ARL6IP1_exon6	10.9676	-0.514749	0.902783	-0.57018	0.568555	0.835014
exon|ARL6IP5_exon1	12.6613	1.69836	0.873379	1.94458	0.0518254	0.243353
exon|ARL6IP5_exon3	32.1369	0.0654623	0.567853	0.11528	0.908223	0.97314
exon|ARL6IP6_exon1,ARL6IP6_exon1	15.4983	-0.635108	0.770438	-0.824348	0.409742	0.731921
exon|ARL8B_exon1	5.38691	-0.539279	1.31935	-0.408747	0.682725	NA
exon|ARL8B_exon7	12.0204	-0.233107	0.85467	-0.272744	0.78505	0.932701
exon|ARMC10_exon1,ARMC10_exon1,ARMC10_exon1,ARMC10_exon1,ARMC10_exon1,ARMC10_exon1	12.0503	0.88573	0.859017	1.0311	0.302495	0.64413
exon|ARMC1_exon1,ARMC1_exon1	14.6229	-0.518141	0.903215	-0.573663	0.566196	0.833893
exon|ARMC2_exon14,ARMC2_exon15	40.0693	-1.27794	0.564425	-2.26414	0.0235655	0.150736
exon|ARMC5_exon2,ARMC5_exon1,ARMC5_exon1,ARMC5_exon1,ARMC5_exon2,ARMC5_exon3	23.4448	0.0708518	0.66065	0.107246	0.914594	0.973622
exon|ARMC7_exon1,ARMC7_exon1,ARMC7_exon1,ARMC7_exon1	6.49659	0.235043	1.121	0.209673	0.833923	NA
exon|ARMC7_exon3,ARMC7_exon3	5.21048	-0.180142	1.28045	-0.140686	0.888118	NA
exon|ARMC8_exon1,ARMC8_exon1,ARMC8_exon1,ARMC8_exon1,ARMC8_exon1,ARMC8_exon1	7.31109	-0.405326	1.19688	-0.338653	0.734871	NA
exon|ARMCX3_exon5,ARMCX3_exon5,ARMCX3_exon5	8.60561	-1.41523	1.05348	-1.34338	0.179149	NA
exon|ARMCX5_exon2,ARMCX5_exon2,ARMCX5_exon2,ARMCX5-GPRASP2_exon1,ARMCX5_exon1,ARMCX5_exon1,ARMCX5_exon1,ARMCX5_exon3,ARMCX5-GPRASP2_exon2,ARMCX5_exon3,ARMCX5_exon3	10.8706	3.29638	1.12539	2.9291	0.00339946	0.0371134
exon|ARMT1_exon1,ARMT1_exon1	6.64807	0.729777	1.13085	0.645333	0.518712	NA
exon|ARNT2_exon19	17.5956	-0.142627	0.746718	-0.191005	0.848521	0.954868
exon|ARNT_exon21,ARNT_exon21,ARNT_exon22,ARNT_exon22,ARNT_exon23	12.6236	-1.25368	0.891378	-1.40645	0.15959	0.466984
exon|ARPC1A_exon1,ARPC1A_exon1	7.63195	-0.105991	1.05785	-0.100195	0.92019	NA
exon|ARPC1A_exon2,ARPC1A_exon2	7.11181	-0.564888	1.08115	-0.522487	0.601331	NA
exon|ARPC1A_exon4,ARPC1A_exon4	10.4195	-0.402623	0.950372	-0.423648	0.671822	0.885354
exon|ARPC1A_exon6,ARPC1A_exon6	11.1226	-0.758449	0.898634	-0.844001	0.398669	0.72428
exon|ARPC1A_exon8,ARPC1A_exon8	45.6672	-0.802967	0.539783	-1.48757	0.136863	0.431681
exon|ARPC1B_exon1	9.49946	0.645484	0.983694	0.656184	0.511706	0.801027
exon|ARPC1B_exon10	6.98379	-1.10479	1.13099	-0.976837	0.32865	NA
exon|ARPC1B_exon3	5.36489	-0.0798956	1.25109	-0.063861	0.949081	NA
exon|ARPC1B_exon4	18.6076	-0.603008	0.708371	-0.851259	0.394625	0.721566
exon|ARPC4_exon1,ARPC4_exon1,ARPC4_exon1,ARPC4-TTLL3_exon1,ARPC4_exon1	5.74204	0.160245	1.24177	0.129045	0.897322	NA
exon|ARPC5L_exon1	6.85465	1.26827	1.28744	0.98511	0.32457	NA
exon|ARPC5L_exon3	11.9637	-0.11728	0.854332	-0.137276	0.890812	0.968909
exon|ARPC5_exon4,ARPC5_exon4	5.51565	0.811961	1.25203	0.648515	0.516652	NA
exon|ARPP19_exon3,ARPP19_exon3,ARPP19_exon4,ARPP19_exon4,ARPP19_exon6	21.4745	-0.680845	0.675484	-1.00794	0.313485	0.65606
exon|ARRB1_exon1,ARRB1_exon1	6.62157	0.950973	1.14897	0.827673	0.407855	NA
exon|ARRB1_exon15,ARRB1_exon16	73.193	-2.09402	0.457773	-4.57436	4.77667e-06	0.000183231
exon|ARRDC1-AS1_exon1	4.86261	1.9744	1.4042	1.40607	0.159704	NA
exon|ARRDC1_exon1,ARRDC1_exon1	13.5247	-0.980484	0.876244	-1.11896	0.263156	0.603341
exon|ARRDC3_exon1,ARRDC3_exon1,ARRDC3_exon1	32.8137	0.137838	0.586004	0.235217	0.814041	0.944088
exon|ARRDC3_exon7,ARRDC3_exon7,ARRDC3_exon8,ARRDC3_exon8,ARRDC3_exon8,ARRDC3_exon8	6.53828	1.17032	1.21539	0.962918	0.335588	NA
exon|ARRDC4_exon1	5.57569	2.70283	1.39257	1.9409	0.0522708	NA
exon|ARRDC4_exon3	5.88963	0.953972	1.20597	0.791041	0.42892	NA
exon|ARRDC4_exon5	5.54885	0.55652	1.36504	0.407695	0.683498	NA
exon|ARRDC4_exon6	5.34605	-0.599	1.24934	-0.479452	0.631617	NA
exon|ARRDC4_exon8	48.6243	0.178157	0.556204	0.320308	0.748735	0.918156
exon|ARSB_exon2,ARSB_exon1,ARSB_exon1	10.8725	0.804112	0.913526	0.880229	0.378735	0.710955
exon|ARSB_exon8	22.8673	0.627984	0.654953	0.958823	0.337648	0.676245
exon|ARSD_exon1,ARSD_exon1	6.31568	-0.511921	1.16847	-0.438112	0.661305	NA
exon|ARSG_exon1	7.94076	0.728202	1.10013	0.661926	0.508019	NA
exon|ARSJ_exon1	4.82469	1.1805	1.36337	0.865863	0.386565	NA
exon|ARSK_exon1	6.30426	-1.25129	1.21275	-1.03178	0.302174	NA
exon|ASAH1_exon1	13.7858	0.597001	0.805877	0.740809	0.45881	0.764791
exon|ASAH1_exon14,ASAH1_exon14,ASAH1_exon14	10.8498	-1.44808	0.974784	-1.48554	0.137402	0.432691
exon|ASAP1_exon1,ASAP1_exon1	4.93447	1.97982	1.38946	1.42489	0.15419	NA
exon|ASAP1_exon30,ASAP1_exon31	15.7061	-0.814792	0.791943	-1.02885	0.303549	0.644367
exon|ASAP2_exon1,ASAP2_exon1	8.32713	1.66671	1.06747	1.56136	0.11844	NA
exon|ASAP2_exon27,ASAP2_exon28	6.821	-1.18362	1.13596	-1.04195	0.297433	NA
exon|ASAP3_exon24,ASAP3_exon25	28.6844	0.544336	0.605546	0.898917	0.368697	0.703221
exon|ASB13_exon1,ASB13_exon1,ASB13_exon1	10.3787	-0.430219	0.911431	-0.472026	0.636908	0.867592
exon|ASB13_exon5,ASB13_exon6,ASB13_exon7	7.95293	-0.340144	1.07192	-0.317321	0.751	NA
exon|ASB16-AS1_exon1,ASB16-AS1_exon1	8.05106	-0.889951	1.02776	-0.865915	0.386537	NA
exon|ASB1_exon3,ASB1_exon4	10.1789	-0.0799953	0.913566	-0.0875638	0.930223	0.977772
exon|ASB1_exon4,ASB1_exon5	428.359	-0.6817	0.31507	-2.16365	0.0304912	0.175418
exon|ASB3_exon1,ASB3_exon1,ASB3_exon1	18.9461	-0.289607	0.711265	-0.407171	0.683882	0.890955
exon|ASB6_exon5,ASB6_exon5,ASB6_exon6	5.37182	0.496087	1.2614	0.393282	0.694111	NA
exon|ASB7_exon6	8.00216	0.375749	1.02297	0.367312	0.713386	NA
exon|ASCC3_exon1,ASCC3_exon1,ASCC3_exon1	5.15382	0.0887191	1.25074	0.0709332	0.943451	NA
exon|ASF1A_exon1	16.8232	-1.31585	0.76441	-1.72139	0.0851798	0.326943
exon|ASF1B_exon1	11.4617	-1.0258	0.894494	-1.14679	0.251467	0.591057
exon|ASH1L-AS1_exon1	28.3292	-0.616299	0.601258	-1.02502	0.305355	0.645538
exon|ASH1L_exon28	6.7456	-0.291337	1.11731	-0.260749	0.794286	NA
exon|ASH1L_exon3	58.5049	-0.406992	0.462146	-0.880657	0.378503	0.710955
exon|ASH1L_exon6	6.61769	-0.581584	1.15695	-0.502688	0.615183	NA
exon|ASH2L_exon1,ASH2L_exon1	20.2031	0.553847	0.696863	0.794771	0.426747	0.743775
exon|ASL_exon1,ASL_exon1,ASL_exon1,ASL_exon1,ASL_exon2	9.80147	0.564428	0.971627	0.580911	0.561301	0.831649
exon|ASMTL-AS1_exon6	6.43626	2.43429	1.33367	1.82526	0.0679618	NA
exon|ASMTL_exon1,ASMTL_exon1	5.64063	0.60204	1.22326	0.492159	0.622607	NA
exon|ASNSD1_exon1	6.14607	-0.872107	1.18659	-0.734971	0.462357	NA
exon|ASPH_exon1,ASPH_exon1,ASPH_exon1,ASPH_exon1,ASPH_exon1	11.2543	-0.323109	0.890757	-0.362735	0.716803	0.906977
exon|ASPH_exon13,ASPH_exon13,ASPH_exon14,ASPH_exon14,ASPH_exon14,ASPH_exon15,ASPH_exon15	6.65928	-0.795663	1.1532	-0.689961	0.490219	NA
exon|ASPM_exon18	41.7821	-0.298838	0.53869	-0.554749	0.579067	0.840795
exon|ASPSCR1_exon1,ASPSCR1_exon1,ASPSCR1_exon1,ASPSCR1_exon1	6.33452	-0.0743771	1.1403	-0.0652261	0.947994	NA
exon|ASUN_exon1	7.97166	-0.905299	1.04608	-0.865419	0.386809	NA
exon|ASXL1_exon1,ASXL1_exon1	5.957	0.737575	1.17935	0.625406	0.531705	NA
exon|ASXL1_exon12	23.8025	-0.545773	0.665055	-0.820643	0.41185	0.733622
exon|ASXL1_exon6	6.72663	-0.0979096	1.10511	-0.088597	0.929402	NA
exon|ASXL2_exon1	12.1326	0.178382	0.863572	0.206563	0.836351	0.951111
exon|ASXL2_exon12	44.1613	-1.54138	0.530789	-2.90393	0.00368505	0.0391232
exon|ATAD1_exon1,ATAD1_exon1,ATAD1_exon1,ATAD1_exon1,ATAD1_exon1	5.30773	2.62249	1.41738	1.85025	0.0642782	NA
exon|ATAD2B_exon1,ATAD2B_exon1,ATAD2B_exon1	12.0126	0.895339	0.927006	0.96584	0.334124	0.67318
exon|ATAD2B_exon12,ATAD2B_exon12,ATAD2B_exon12	12.808	-0.389165	0.908559	-0.428332	0.66841	0.883949
exon|ATAD2_exon1	17.2269	-0.904893	0.739545	-1.22358	0.221111	0.557473
exon|ATAD2_exon12	30.2698	-0.00753548	0.591347	-0.0127429	0.989833	0.996781
exon|ATAD2_exon16	7.20663	0.0879116	1.10669	0.0794368	0.936685	NA
exon|ATAD2_exon19	14.6472	0.232891	0.82678	0.281684	0.778186	0.930259
exon|ATAD2_exon4	5.957	-0.206187	1.29464	-0.159262	0.873462	NA
exon|ATAD2_exon9	14.1864	-1.9081	0.9085	-2.10027	0.0357051	0.194091
exon|ATAD3C_exon2	25.8912	-2.21633	1.41125	-1.57047	0.116306	0.392125
exon|ATAD5_exon23	6.23593	-0.36686	1.30082	-0.282022	0.777927	NA
exon|ATF1_exon1	8.56743	-0.778862	1.0608	-0.734218	0.462816	NA
exon|ATF2_exon1,ATF2_exon1,ATF2_exon1,ATF2_exon1,ATF2_exon1,ATF2_exon1,ATF2_exon1,ATF2_exon1,ATF2_exon1,ATF2_exon1,ATF2_exon1,ATF2_exon1,ATF2_exon1	9.91822	-0.468458	0.995619	-0.47052	0.637984	0.86794
exon|ATF2_exon13,ATF2_exon13,ATF2_exon14,ATF2_exon14,ATF2_exon14,ATF2_exon15,ATF2_exon15,ATF2_exon15,ATF2_exon16,ATF2_exon17,ATF2_exon13,ATF2_exon17	15.6601	0.713861	0.798459	0.894048	0.371296	0.70574
exon|ATF3_exon1,ATF3_exon1,ATF3_exon1,ATF3_exon1	5.42482	1.06877	1.31211	0.81454	0.415336	NA
exon|ATF4_exon1,ATF4_exon1,ATF4_exon2	101.67	-0.15337	0.397191	-0.386138	0.699394	0.900082
exon|ATF4_exon2,ATF4_exon3	15.9784	0.26462	0.768533	0.344319	0.730607	0.912417
exon|ATF5_exon1,ATF5_exon2	6.09672	-1.17948	1.18064	-0.999015	0.317787	NA
exon|ATF7IP_exon15,ATF7IP_exon15,ATF7IP_exon15	7.68568	0.0643684	1.05727	0.060882	0.951453	NA
exon|ATF7_exon12,ATF7_exon12,ATF7_exon12	23.8709	0.475147	0.644136	0.737651	0.460727	0.766288
exon|ATG10_exon1,ATG10_exon1	35.8583	0.359853	0.56636	0.635378	0.525182	0.808859
exon|ATG12_exon1,ATG12_exon1,ATG12_exon1,ATG12_exon1,ATG12_exon1	13.9411	-0.562433	0.890977	-0.631254	0.527874	0.810254
exon|ATG12_exon3,ATG12_exon4,ATG12_exon5,ATG12_exon5,ATG12_exon6	10.134	-0.69323	0.937942	-0.739097	0.459848	0.76573
exon|ATG14_exon1	9.49924	-0.262548	0.981437	-0.267514	0.789074	0.934183
exon|ATG14_exon10	12.0492	0.151988	0.881881	0.172345	0.863166	0.960191
exon|ATG16L1_exon1,ATG16L1_exon1,ATG16L1_exon1,ATG16L1_exon1,ATG16L1_exon1	5.61717	0.620288	1.25974	0.492394	0.622441	NA
exon|ATG16L1_exon14,ATG16L1_exon17,ATG16L1_exon18,ATG16L1_exon18,ATG16L1_exon18	5.46714	-0.547119	1.24666	-0.438868	0.660757	NA
exon|ATG16L2_exon1,ATG16L2_exon1	4.9419	0.288608	1.2933	0.223155	0.823415	NA
exon|ATG2A_exon1	5.2855	-0.0945698	1.23405	-0.0766337	0.938915	NA
exon|ATG2B_exon42	15.0375	0.119236	0.784375	0.152014	0.879176	0.965194
exon|ATG3_exon1,ATG3_exon1	5.46326	-1.43785	1.28055	-1.12284	0.261503	NA
exon|ATG4D_exon1,ATG4D_exon1,ATG4D_exon1,ATG4D_exon1	13.3323	-0.420935	0.891549	-0.472139	0.636828	0.867575
exon|ATG4D_exon7,ATG4D_exon8,ATG4D_exon8,ATG4D_exon8,MIR1238_exon1,ATG4D_exon8,ATG4D_exon9,ATG4D_exon9,ATG4D_exon9	5.19529	-1.71722	1.32002	-1.30091	0.193291	NA
exon|ATG7_exon17,ATG7_exon18,ATG7_exon19	19.7319	-0.385264	0.70073	-0.549804	0.582454	0.842126
exon|ATG9A_exon1,ATG9A_exon1,ATG9A_exon1	5.18021	-0.465504	1.25626	-0.370547	0.710975	NA
exon|ATL2_exon1,ATL2_exon1,ATL2_exon1,ATL2_exon1,ATL2_exon1,ATL2_exon1	14.7552	-0.0344345	0.776119	-0.0443676	0.964611	0.989056
exon|ATL2_exon12,ATL2_exon13,ATL2_exon13,ATL2_exon13,ATL2_exon13,ATL2_exon13,ATL2_exon13,ATL2_exon14,ATL2_exon14,ATL2_exon14	5.91226	-0.0364327	1.18199	-0.0308233	0.97541	NA
exon|ATL3_exon13,ATL3_exon13	18.2638	-1.00449	0.721461	-1.39229	0.163833	0.474171
exon|ATMIN_exon4,ATMIN_exon4	17.1806	0.644842	0.73756	0.874291	0.38196	0.713212
exon|ATM_exon1	8.30395	-0.760347	1.01196	-0.751363	0.452434	NA
exon|ATN1_exon5,ATN1_exon5	7.09212	-0.147578	1.13137	-0.130443	0.896216	NA
exon|ATOH7_exon1	7.45857	-0.00137221	1.05382	-0.00130213	0.998961	NA
exon|ATP10A_exon18	7.45469	-1.40847	1.14024	-1.23524	0.216741	NA
exon|ATP10A_exon4	5.96493	-2.84673	1.36285	-2.08881	0.0367251	NA
exon|ATP11A_exon14,ATP11A_exon14	5.96769	1.93161	1.27645	1.51326	0.130213	NA
exon|ATP11A_exon29,ATP11A_exon30	44.8711	-0.497929	0.532272	-0.935478	0.349542	0.685744
exon|ATP11B_exon1	5.35308	1.393	1.32326	1.05271	0.292475	NA
exon|ATP11B_exon30	9.37886	0.128482	0.952112	0.134944	0.892656	0.969054
exon|ATP13A3_exon32	14.6443	-0.839354	0.909014	-0.923367	0.355816	0.691645
exon|ATP1A1-AS1_exon3	5.51981	-2.19466	1.35595	-1.61854	0.105545	NA
exon|ATP1A1_exon1	14.9665	-1.97052	0.822199	-2.39665	0.0165458	0.118959
exon|ATP1A1_exon11,ATP1A1_exon11,ATP1A1_exon11	5.94219	-1.65455	1.23965	-1.33469	0.181976	NA
exon|ATP1A1_exon12,ATP1A1_exon12,ATP1A1_exon12	5.93122	0.699358	1.20545	0.580164	0.561804	NA
exon|ATP1A1_exon15,ATP1A1_exon15,ATP1A1_exon15	7.17663	-1.24371	2.46154	-0.505259	0.613377	NA
exon|ATP1A1_exon16,ATP1A1_exon16,ATP1A1_exon16	9.9529	-2.53859	1.04545	-2.42822	0.0151733	0.112335
exon|ATP1A1_exon23,ATP1A1_exon23,ATP1A1_exon23	22.887	-1.3326	0.797831	-1.67027	0.094865	0.34782
exon|ATP1A1_exon9,ATP1A1_exon9,ATP1A1_exon9	15.4642	-1.92625	0.862184	-2.23415	0.0254731	0.15834
exon|ATP1B3_exon1	31.479	0.531972	0.60679	0.876698	0.380651	0.712138
exon|ATP23_exon1,ATP23_exon1,ATP23_exon1,ATP23_exon1	10.421	-0.731149	0.930384	-0.785858	0.431951	0.746341
exon|ATP2A1-AS1_exon1,ATP2A1-AS1_exon1,ATP2A1-AS1_exon1,ATP2A1-AS1_exon1	6.36041	1.12857	1.19479	0.944576	0.344875	NA
exon|ATP2A2_exon1,ATP2A2_exon1	9.71565	-0.240728	0.965223	-0.249402	0.80305	0.940013
exon|ATP2A2_exon20,ATP2A2_exon20,ATP2A2_exon21	14.7947	0.0547899	0.843558	0.064951	0.948213	0.984984
exon|ATP2B1-AS1_exon1	9.23953	-0.533124	0.961812	-0.554291	0.57938	0.840795
exon|ATP2B4_exon21,ATP2B4_exon22	6.78403	-1.49478	1.21602	-1.22924	0.218981	NA
exon|ATP2C1_exon1,ATP2C1_exon1,ATP2C1_exon1,ATP2C1_exon1	6.93444	-1.39355	1.1656	-1.19557	0.231866	NA
exon|ATP5A1_exon1,ATP5A1_exon2,ATP5A1_exon1,ATP5A1_exon1,ATP5A1_exon1	19.9793	1.69218	0.724425	2.3359	0.0194966	0.133449
exon|ATP5A1_exon7,ATP5A1_exon7,ATP5A1_exon7,ATP5A1_exon7,ATP5A1_exon8	5.08185	-0.225412	1.25581	-0.179495	0.857549	NA
exon|ATP5B_exon1	7.25515	0.327993	1.10651	0.29642	0.76691	NA
exon|ATP5C1_exon1,ATP5C1_exon1,ATP5C1_exon1	5.41037	-0.574509	1.23556	-0.46498	0.641946	NA
exon|ATP5E_exon1	31.6988	-0.260438	0.616929	-0.422152	0.672914	0.88603
exon|ATP5F1_exon1	9.83906	-0.167998	0.935282	-0.179623	0.857448	0.958618
exon|ATP5F1_exon6	6.2482	-0.598613	1.17891	-0.507769	0.611615	NA
exon|ATP5F1_exon7	7.33055	-1.29161	1.10375	-1.1702	0.241921	NA
exon|ATP5G2_exon1	9.08062	-0.108437	0.971568	-0.111611	0.911132	0.973237
exon|ATP5G3_exon4,ATP5G3_exon5,ATP5G3_exon4,ATP5G3_exon3,ATP5G3_exon4	11.6756	-0.95601	0.982132	-0.973403	0.330353	0.669745
exon|ATP5J2-PTCD1_exon9,PTCD1_exon8	5.80612	-0.343385	1.20505	-0.284954	0.775679	NA
exon|ATP5J2_exon1,ATP5J2_exon1,ATP5J2_exon1,ATP5J2_exon1,ATP5J2-PTCD1_exon1	9.1527	0.86376	0.97789	0.88329	0.37708	0.710143
exon|ATP5J_exon2,ATP5J_exon1,ATP5J_exon1,ATP5J_exon1,ATP5J_exon1,ATP5J_exon1,ATP5J_exon1,ATP5J_exon1	12.8761	-1.06403	0.849161	-1.25304	0.210192	0.541793
exon|ATP5S_exon1,ATP5S_exon1,ATP5S_exon1,ATP5S_exon1	9.51747	0.345084	1.01059	0.341469	0.73275	0.913474
exon|ATP6AP2_exon9	5.17655	0.37514	1.25823	0.298149	0.765589	NA
exon|ATP6V0A2_exon1	19.6964	-0.154533	0.732947	-0.210837	0.833014	0.950125
exon|ATP6V0A2_exon20	10.6549	-0.507649	0.916245	-0.554054	0.579542	0.840795
exon|ATP6V0B_exon1,ATP6V0B_exon1,ATP6V0B_exon1	6.46254	0.445247	1.12958	0.394169	0.693456	NA
exon|ATP6V0C_exon1,ATP6V0C_exon2	10.6318	0.465629	0.915177	0.508786	0.610902	0.855856
exon|ATP6V0C_exon3,ATP6V0C_exon4	10.5601	-0.97404	0.921034	-1.05755	0.29026	0.634654
exon|ATP6V0D2_exon1	8.76427	-1.64375	1.17918	-1.39398	0.163325	NA
exon|ATP6V0E2_exon1,ATP6V0E2_exon1,ATP6V0E2_exon1,ATP6V0E2_exon1	16.8082	0.847038	0.75929	1.11556	0.264608	0.605156
exon|ATP6V1A_exon15	5.87399	-2.95618	1.42503	-2.07447	0.0380359	NA
exon|ATP6V1B2_exon1	6.98572	1.60298	1.22012	1.31379	0.188917	NA
exon|ATP6V1B2_exon11	10.7444	-0.693307	0.990949	-0.699639	0.484153	0.783029
exon|ATP6V1B2_exon13	6.19164	0.802775	1.17872	0.681054	0.495837	NA
exon|ATP6V1B2_exon14	62.3587	0.245328	0.466834	0.525515	0.599225	0.848958
exon|ATP6V1B2_exon4	5.66724	1.8229	1.28585	1.41767	0.156288	NA
exon|ATP6V1B2_exon5	7.88179	0.146912	1.04287	0.140873	0.88797	NA
exon|ATP6V1B2_exon6	11.9336	0.355946	0.855544	0.416046	0.677376	0.88873
exon|ATP6V1B2_exon7	19.7468	0.362752	0.78437	0.462475	0.643741	0.871522
exon|ATP6V1B2_exon8	12.8163	0.772722	0.833994	0.926532	0.35417	0.690342
exon|ATP6V1B2_exon9	48.2235	-0.148606	0.49363	-0.301047	0.763379	0.924579
exon|ATP6V1C1_exon1	6.7569	0.115858	1.10828	0.104539	0.916742	NA
exon|ATP6V1C1_exon13	28.9345	-0.880489	0.613966	-1.4341	0.151543	0.45445
exon|ATP6V1E1_exon8,ATP6V1E1_exon8,ATP6V1E1_exon9	6.5501	-0.918015	1.19716	-0.766825	0.443186	NA
exon|ATP6V1E2_exon1	7.48884	0.191691	1.06242	0.180428	0.856816	NA
exon|ATP6V1F_exon1,ATP6V1F_exon1	9.96443	-1.60234	0.992683	-1.61415	0.106495	0.372599
exon|ATP6V1G1_exon3	5.91845	1.9106	1.32386	1.44321	0.148961	NA
exon|ATP6V1G2-DDX39B_exon3,DDX39B_exon1,DDX39B_exon1,DDX39B_exon1	25.3186	-1.01717	0.644732	-1.57767	0.114641	0.389093
exon|ATP6V1H_exon1,ATP6V1H_exon1,ATP6V1H_exon1	6.9	0.597177	1.13122	0.527904	0.597566	NA
exon|ATP8A1_exon36,ATP8A1_exon37	6.08124	1.96059	1.24801	1.57098	0.116188	NA
exon|ATP8B2_exon28	11.5003	-1.05105	0.929478	-1.1308	0.258139	0.597338
exon|ATP8B2_exon9,ATP8B2_exon9	6.46294	-2.97954	1.33271	-2.2357	0.0253713	NA
exon|ATP9A_exon28	22.1555	-0.302524	0.707767	-0.427435	0.669062	0.884379
exon|ATPAF1_exon1,ATPAF1_exon1	5.19029	1.33404	1.37077	0.9732	0.330454	NA
exon|ATPIF1_exon1,ATPIF1_exon1,ATPIF1_exon1	5.60659	0.860065	1.22441	0.702434	0.482408	NA
exon|ATRAID_exon1,ATRAID_exon1,ATRAID_exon1	14.9468	0.682332	0.818774	0.833358	0.404643	0.728696
exon|ATRIP_exon1,ATRIP_exon1,ATRIP_exon1,ATRIP_exon1	16.1563	-0.766792	0.868573	-0.882818	0.377335	0.710233
exon|ATRIP_exon12,ATRIP_exon13,ATRIP_exon13,ATRIP_exon14,TREX1_exon1,TREX1_exon1,TREX1_exon1,TREX1_exon2,TREX1_exon2	6.6178	0.501784	1.13163	0.443416	0.657465	NA
exon|ATRN_exon29	6.24736	-0.572182	1.17729	-0.486014	0.626957	NA
exon|ATRX_exon1,ATRX_exon1	8.51924	0.887619	1.01004	0.878798	0.379511	NA
exon|ATRX_exon8,ATRX_exon9	5.22179	-0.736305	1.27069	-0.579453	0.562284	NA
exon|ATR_exon1	6.54561	-1.09909	1.1432	-0.961421	0.336341	NA
exon|ATXN10_exon1,ATXN10_exon1	9.36782	-1.02514	1.03463	-0.990827	0.32177	0.663125
exon|ATXN1L_exon3	22.8329	-0.0754501	0.648054	-0.116426	0.907315	0.97314
exon|ATXN1_exon8,ATXN1_exon9	34.9153	-0.192287	0.570748	-0.336903	0.73619	0.914529
exon|ATXN2L_exon22,ATXN2L_exon22,ATXN2L_exon22,ATXN2L_exon22,ATXN2L_exon22,ATXN2L_exon22,ATXN2L_exon22,ATXN2L_exon23,ATXN2L_exon23,ATXN2L_exon23,ATXN2L_exon23,ATXN2L_exon24,ATXN2L_exon23,ATXN2L_exon23	8.34884	-2.3621	1.17015	-2.01864	0.0435248	NA
exon|ATXN7L1_exon1,ATXN7L1_exon1	9.16463	-0.419169	0.981808	-0.426936	0.669426	0.884544
exon|ATXN7L2_exon1	5.01365	-1.14492	1.33414	-0.858173	0.390797	NA
exon|ATXN7L3B_exon1	23.6626	-0.663063	0.675805	-0.981145	0.326521	0.66707
exon|ATXN7L3_exon12,ATXN7L3_exon12	20.9353	-0.0705899	0.671943	-0.105053	0.916334	0.974219
exon|ATXN7_exon13,ATXN7_exon13,ATXN7_exon9	29.3752	-0.751179	0.591495	-1.26997	0.204096	0.532896
exon|ATXN7_exon2,ATXN7_exon3	12.6917	-0.521107	0.832681	-0.625818	0.531434	0.812159
exon|AUNIP_exon1,AUNIP_exon1	7.50016	-0.950139	1.0896	-0.872006	0.383205	NA
exon|AUNIP_exon3,AUNIP_exon3	125.571	-0.434534	0.409999	-1.05984	0.289217	0.633286
exon|AUP1_exon1,AUP1_exon1,AUP1_exon1	5.06289	-1.10724	1.30041	-0.851449	0.39452	NA
exon|AUP1_exon4,AUP1_exon4,AUP1_exon3,AUP1_exon3,AUP1_exon3	29.0475	0.263065	0.596645	0.440907	0.65928	0.879668
exon|AURKAIP1_exon1,AURKAIP1_exon1,AURKAIP1_exon1	6.75021	0.106883	1.14838	0.0930726	0.925846	NA
exon|AURKA_exon1,AURKA_exon1,AURKA_exon1,AURKA_exon1,AURKA_exon1,AURKA_exon1,AURKA_exon1,AURKA_exon1,AURKA_exon1	5.11977	0.353075	1.25546	0.281231	0.778533	NA
exon|AURKB_exon1,AURKB_exon1,AURKB_exon1,AURKB_exon1,AURKB_exon1,AURKB_exon1,AURKB_exon1,AURKB_exon1	19.3899	-0.00960655	0.745573	-0.0128848	0.98972	0.996781
exon|AURKB_exon7,AURKB_exon7,AURKB_exon8,AURKB_exon8,AURKB_exon8,AURKB_exon9,AURKB_exon9,AURKB_exon9,AURKB_exon9,AURKB_exon9,AURKB_exon9	12.3113	0.201746	0.871569	0.231475	0.816946	0.944782
exon|AUTS2_exon18,AUTS2_exon19	5.8319	-0.291745	1.27249	-0.22927	0.818659	NA
exon|AVL9_exon1	4.93059	0.878201	1.30499	0.672954	0.500977	NA
exon|AVL9_exon16	16.0716	0.210448	0.752514	0.279659	0.779739	0.93097
exon|AVPI1_exon1	9.71532	-2.2146	1.03983	-2.12978	0.0331898	0.185133
exon|AZI2_exon1,AZI2_exon1,AZI2_exon1,AZI2_exon1	10.7006	0.593009	0.936374	0.633304	0.526535	0.809667
exon|AZIN1-AS1_exon1,AZIN1-AS1_exon1	12.3437	0.10348	0.858187	0.12058	0.904024	0.971839
exon|AZIN1_exon1,AZIN1_exon1,AZIN1_exon1	32.0952	0.0603124	0.569341	0.105934	0.915635	0.974148
exon|AZIN1_exon10,AZIN1_exon10,AZIN1_exon11	5.91203	-0.556333	1.22733	-0.453286	0.650343	NA
exon|AZIN1_exon12,AZIN1_exon12,AZIN1_exon13	6.19447	-0.810208	1.19506	-0.677963	0.497795	NA
exon|B2M_exon1	50.8374	0.176264	0.483815	0.364321	0.715618	0.906977
exon|B3GALNT2_exon1,B3GALNT2_exon1	5.94287	2.31978	1.39396	1.66416	0.0960807	NA
exon|B3GALNT2_exon12	11.684	-2.23	0.965678	-2.30926	0.0209294	0.139643
exon|B3GALT4_exon1	9.73444	3.12787	1.13109	2.76537	0.00568591	0.0556623
exon|B3GALT6_exon1	103.184	0.62357	0.398566	1.56453	0.117692	0.394181
exon|B3GNT2_exon1	6.88943	-0.0397428	1.10093	-0.0360995	0.971203	NA
exon|B3GNT5_exon2	9.29181	-0.0390434	0.964888	-0.0404642	0.967723	0.989699
exon|B4GALT1_exon6	14.5897	-1.72957	0.829363	-2.08542	0.0370308	0.198639
exon|B4GALT3_exon1,B4GALT3_exon1,B4GALT3_exon1	8.10064	0.409207	1.05142	0.389195	0.697132	NA
exon|B4GALT5_exon9	34.3546	-0.322567	0.573682	-0.562275	0.573929	0.839923
exon|B4GALT6_exon1,B4GALT6_exon1	5.17982	2.09111	1.43631	1.45589	0.145424	NA
exon|B4GALT6_exon8,B4GALT6_exon9	45.2823	0.143749	0.604565	0.237773	0.812057	0.943364
exon|B4GALT7_exon1	6.04028	0.522316	1.18158	0.442049	0.658454	NA
exon|B4GAT1_exon2	10.2888	-0.729854	1.04645	-0.697455	0.485518	0.783874
exon|B9D1_exon1	12.654	-0.0717723	0.831125	-0.0863555	0.931184	0.978134
exon|BAALC_exon2,BAALC_exon3	6.73102	-1.02551	1.14468	-0.895891	0.370311	NA
exon|BAAT_exon4,BAAT_exon4	10.2316	-1.42213	0.946026	-1.50327	0.132769	0.423879
exon|BACE2_exon1,BACE2_exon1,BACE2_exon1	19.7513	-0.406096	0.705394	-0.575701	0.564817	0.833564
exon|BACE2_exon8,BACE2_exon8,BACE2_exon9	88.9448	-1.32764	0.436155	-3.04397	0.00233481	0.0277057
exon|BACH1_exon5,BACH1_exon5	7.87002	-1.01318	1.07441	-0.943017	0.345672	NA
exon|BAG2_exon1	13.2277	0.154272	0.833993	0.18498	0.853245	0.956238
exon|BAG3_exon1	16.3915	0.246584	0.826988	0.298171	0.765573	0.924879
exon|BAG5_exon2,BAG5_exon2,BAG5_exon2	42.8504	0.304142	0.514358	0.591304	0.554317	0.827824
exon|BAHCC1_exon28	10.1528	-1.16631	0.963771	-1.21016	0.226219	0.56411
exon|BAHD1_exon5,BAHD1_exon7,BAHD1_exon7	5.50411	-0.254686	1.2606	-0.202035	0.839889	NA
exon|BAIAP2-AS1_exon2	11.5802	0.157192	0.99873	0.157392	0.874936	0.963625
exon|BAIAP2L1_exon14	11.9968	-0.346819	0.871255	-0.398068	0.69058	0.894356
exon|BAIAP2_exon1,BAIAP2_exon1,BAIAP2_exon1,BAIAP2_exon1	23.5277	-1.86374	0.682961	-2.72891	0.00635446	0.0608925
exon|BAMBI_exon1	33.9952	-0.047846	0.640232	-0.0747324	0.940428	0.981728
exon|BAMBI_exon3	12.3894	-1.23719	0.868373	-1.42472	0.154237	0.458737
exon|BANF1_exon1,BANF1_exon1	5.20294	-0.17744	1.2626	-0.140536	0.888237	NA
exon|BAZ1B_exon1	9.26981	-0.372449	0.954387	-0.39025	0.696352	0.8979
exon|BAZ2A_exon29,BAZ2A_exon29	7.36459	-0.648366	1.06738	-0.607435	0.543563	NA
exon|BAZ2B_exon1	5.21837	0.713117	1.45146	0.491311	0.623207	NA
exon|BBC3_exon2,BBC3_exon3,BBC3_exon3	7.85007	0.362827	1.14193	0.317731	0.750689	NA
exon|BBS2_exon1	7.24028	3.11978	1.29438	2.41025	0.0159418	NA
exon|BBS4_exon1,BBS4_exon1,BBS4_exon1,BBS4_exon1,BBS4_exon1	6.33464	0.164726	1.13753	0.14481	0.884861	NA
exon|BBS7_exon1,BBS7_exon1	6.14923	0.11218	1.19488	0.0938835	0.925202	NA
exon|BBX_exon1,BBX_exon1,BBX_exon1	6.42557	1.1378	1.1756	0.967853	0.333118	NA
exon|BBX_exon16,BBX_exon16,BBX_exon17	6.93754	4.75481	1.76894	2.68794	0.00718945	NA
exon|BBX_exon17,BBX_exon17,BBX_exon18	28.0884	0.229014	0.59899	0.382333	0.702214	0.901334
exon|BCAN_exon1,BCAN_exon1	11.0196	2.66675	1.03961	2.56515	0.0103132	0.0856978
exon|BCAP29_exon1,BCAP29_exon1	5.95334	1.58576	1.22807	1.29127	0.196612	NA
exon|BCAP31_exon1,BCAP31_exon1	11.4232	-0.489306	0.906228	-0.539936	0.589241	0.844996
exon|BCAR3_exon1	7.69322	0.0623041	1.06238	0.058646	0.953234	NA
exon|BCDIN3D-AS1_exon1,BCDIN3D-AS1_exon1,BCDIN3D-AS1_exon1	6.29378	0.128948	1.19943	0.107507	0.914386	NA
exon|BCHE_exon1,BCHE_exon1,BCHE_exon1	6.79449	-0.966403	1.15503	-0.836688	0.402768	NA
exon|BCKDHB_exon1,BCKDHB_exon1,BCKDHB_exon1,BCKDHB_exon1	7.8295	0.28698	1.10662	0.259331	0.79538	NA
exon|BCKDK_exon10,BCKDK_exon10	11.4769	-0.375035	0.867948	-0.432093	0.665674	0.882676
exon|BCL2A1_exon1,BCL2A1_exon1	12.5297	-0.117907	0.86733	-0.135943	0.891866	0.969054
exon|BCL2L11_exon1,BCL2L11_exon1,BCL2L11_exon1,BCL2L11_exon1,BCL2L11_exon1,BCL2L11_exon1,BCL2L11_exon1,BCL2L11_exon1,BCL2L11_exon1,BCL2L11_exon1,BCL2L11_exon1,BCL2L11_exon1,BCL2L11_exon1,BCL2L11_exon1,BCL2L11_exon1,BCL2L11_exon1,BCL2L11_exon1,BCL2L11_exon1	40.2956	-0.471247	0.543445	-0.867148	0.385861	0.715432
exon|BCL2L11_exon3,BCL2L11_exon3,BCL2L11_exon4,BCL2L11_exon4,BCL2L11_exon4,BCL2L11_exon4,BCL2L11_exon5,BCL2L11_exon5,BCL2L11_exon5,BCL2L11_exon5,BCL2L11_exon5,BCL2L11_exon5,BCL2L11_exon5,BCL2L11_exon5,BCL2L11_exon6,BCL2L11_exon6	34.2463	-0.017996	0.561847	-0.0320301	0.974448	0.991233
exon|BCL2L13_exon1,BCL2L13_exon1,BCL2L13_exon1,BCL2L13_exon1,BCL2L13_exon1,BCL2L13_exon1,BCL2L13_exon1,BCL2L13_exon1,BCL2L13_exon1,BCL2L13_exon1	55.6054	0.931421	0.478946	1.94473	0.0518074	0.243353
exon|BCL2L13_exon2,BCL2L13_exon4,BCL2L13_exon4,BCL2L13_exon5,BCL2L13_exon5,BCL2L13_exon5,BCL2L13_exon5,BCL2L13_exon5,BCL2L13_exon5,BCL2L13_exon6,BCL2L13_exon6,BCL2L13_exon6,BCL2L13_exon7	14.9519	-0.577894	0.788371	-0.733023	0.463545	0.768683
exon|BCL2L1_exon1,BCL2L1_exon1,BCL2L1_exon1,BCL2L1_exon1	11.9768	1.58431	0.989266	1.6015	0.109266	0.378438
exon|BCL2L1_exon3,BCL2L1_exon3,BCL2L1_exon3,BCL2L1_exon3,BCL2L1_exon3,BCL2L1_exon3,BCL2L1_exon3,BCL2L1_exon3,BCL2L1_exon3	11.473	-0.262964	0.892213	-0.294732	0.768198	0.925995
exon|BCL2L2-PABPN1_exon9,PABPN1_exon7	6.40211	1.15149	1.15657	0.99561	0.31944	NA
exon|BCL2L2_exon4,BCL2L2_exon4	20.144	-0.863309	0.72296	-1.19413	0.232427	0.571129
exon|BCL7A_exon6,BCL7A_exon6	9.02824	-1.51197	1.01797	-1.48528	0.13747	0.432691
exon|BCL7B_exon1	5.87798	-0.325316	1.25123	-0.259997	0.794866	NA
exon|BCL7B_exon5,BCL7B_exon6,BCL7B_exon6,BCL7B_exon7	5.19856	0.991254	1.27118	0.779793	0.435513	NA
exon|BCL7C_exon1,BCL7C_exon1	24.2501	0.645157	0.652451	0.98882	0.322751	0.663763
exon|BCL9L_exon8	4.9419	0.288608	1.2933	0.223155	0.823415	NA
exon|BCLAF1_exon12,BCLAF1_exon13,BCLAF1_exon13,BCLAF1_exon13	7.3754	0.36531	1.06627	0.342604	0.731896	NA
exon|BCLAF1_exon4,BCLAF1_exon4,BCLAF1_exon4,BCLAF1_exon4	7.46999	-0.173495	1.0705	-0.162068	0.871252	NA
exon|BCLAF1_exon5,BCLAF1_exon5,BCLAF1_exon5,BCLAF1_exon5	9.59832	0.0226149	0.957321	0.0236231	0.981153	0.993675
exon|BCOR_exon14,BCOR_exon15,BCOR_exon15,BCOR_exon15	5.68587	-0.413668	1.20531	-0.343204	0.731445	NA
exon|BCOR_exon4,BCOR_exon4,BCOR_exon4,BCOR_exon4	12.9668	0.456478	0.825356	0.553069	0.580216	0.841175
exon|BCR_exon1,BCR_exon1	15.003	0.516467	0.818774	0.630781	0.528184	0.810293
exon|BCR_exon22,BCR_exon23	6.9044	-1.125	1.11918	-1.0052	0.314801	NA
exon|BDH2_exon1	5.87843	1.89189	1.26508	1.49547	0.134791	NA
exon|BDP1_exon35	9.28039	-0.498872	0.988091	-0.504885	0.61364	0.856442
exon|BEGAIN_exon6,BEGAIN_exon7	32.4161	1.26502	0.63299	1.99848	0.045665	0.227241
exon|BEND3_exon5	51.1874	-0.426779	0.516557	-0.826199	0.408691	0.731148
exon|BEST1_exon1,BEST1_exon1,BEST1_exon1,BEST1_exon1,BEST1_exon1	10.2315	-2.4515	1.0437	-2.34885	0.0188315	0.130079
exon|BEST1_exon10,BEST1_exon10,BEST1_exon8,BEST1_exon9,BEST1_exon9	17.3887	3.16401	0.867518	3.6472	0.000265115	0.00503163
exon|BEST1_exon10,BEST1_exon11,BEST1_exon11,BEST1_exon9	10.6851	2.91071	1.07409	2.70992	0.00672999	0.0637216
exon|BET1L_exon1,BET1L_exon1	6.14972	-0.652144	1.17398	-0.5555	0.578553	NA
exon|BET1L_exon4,BET1L_exon3,BET1L_exon3	7.04361	-0.398772	1.12331	-0.354996	0.722593	NA
exon|BET1_exon1,BET1_exon1,BET1_exon1,BET1_exon1	5.84417	0.42532	1.18074	0.360214	0.718687	NA
exon|BEX3_exon1,BEX3_exon1,BEX3_exon1	8.60651	2.55331	1.13049	2.25859	0.0239089	NA
exon|BFAR_exon6,BFAR_exon8	4.83223	1.17593	1.35272	0.869309	0.384678	NA
exon|BFSP1_exon1	5.37266	0.486054	1.24364	0.390831	0.695922	NA
exon|BFSP1_exon1,BFSP1_exon1,BFSP1_exon1	9.32658	-0.357496	0.955894	-0.373991	0.708411	0.902835
exon|BHLHE22_exon1	14.4685	4.2014	1.11043	3.78359	0.000154582	0.00317081
exon|BHLHE40_exon1	6.78718	-0.492825	1.10881	-0.444464	0.656707	NA
exon|BHLHE40_exon5	21.4251	-0.840447	0.71471	-1.17593	0.239624	0.578312
exon|BHLHE41_exon1	8.55329	0.715424	1.0096	0.708622	0.478559	NA
exon|BHLHE41_exon5	97.6532	0.449736	0.401288	1.12073	0.262403	0.602483
exon|BICD2_exon5,BICD2_exon5	8.53799	-0.302305	1.01145	-0.298884	0.765028	NA
exon|BICD2_exon8,BICD2_exon7,BICD2_exon7	303.702	-1.21141	0.367768	-3.29396	0.000987871	0.0143677
exon|BID_exon4,BID_exon4,BID_exon5,BID_exon5,BID_exon6,BID_exon6,BID_exon6	5.97647	-1.28966	1.23588	-1.04351	0.29671	NA
exon|BIN3_exon1	5.30007	2.11307	1.3729	1.53913	0.123772	NA
exon|BIRC2_exon1,BIRC2_exon1,BIRC2_exon1	11.0881	-0.201392	0.924034	-0.217949	0.827469	0.948485
exon|BIRC6_exon1	12.0925	0.49548	0.881665	0.561982	0.574128	0.839957
exon|BIRC7_exon1,BIRC7_exon1	12.1587	1.63125	0.906299	1.7999	0.0718758	0.296394
exon|BIVM-ERCC5_exon2,BIVM_exon2,BIVM_exon4	7.28896	-0.273854	1.06535	-0.257056	0.797136	NA
exon|BIVM_exon9,BIVM-ERCC5_exon9,BIVM_exon11	11.496	-0.355727	0.896448	-0.396818	0.691501	0.895254
exon|BLCAP_exon2,BLCAP_exon2,BLCAP_exon2,BLCAP_exon2,BLCAP_exon2,BLCAP_exon2,BLCAP_exon3	8.221	0.631725	1.03176	0.612278	0.540354	NA
exon|BLOC1S1_exon1,BLOC1S1_exon1,BLOC1S1-RDH5_exon1	5.30823	0.180681	1.22906	0.147007	0.883127	NA
exon|BLOC1S2_exon1,BLOC1S2_exon1,BLOC1S2_exon1,BLOC1S2_exon1	8.67659	0.591407	1.01329	0.58365	0.559456	NA
exon|BLOC1S4_exon1	9.5865	1.49836	1.02016	1.46875	0.141901	0.438944
exon|BLOC1S5-TXNDC5_exon12,TXNDC5_exon9,TXNDC5_exon9	8.35695	-0.39456	1.0053	-0.392481	0.694703	NA
exon|BLOC1S5-TXNDC5_exon13,TXNDC5_exon10,TXNDC5_exon10	51.8501	-0.773737	0.493595	-1.56755	0.116985	0.393681
exon|BLOC1S5-TXNDC5_exon6,TXNDC5_exon3,TXNDC5_exon3	7.08165	0.235677	1.08703	0.216808	0.828358	NA
exon|BLOC1S5-TXNDC5_exon8,TXNDC5_exon5,TXNDC5_exon5	7.98674	-0.908475	1.0374	-0.875724	0.38118	NA
exon|BLOC1S5_exon4,BLOC1S5_exon5,BLOC1S5_exon6,EEF1E1-BLOC1S5_exon7	5.93804	0.0118195	1.20869	0.00977878	0.992198	NA
exon|BLOC1S6_exon1,BLOC1S6_exon1,BLOC1S6_exon1,BLOC1S6_exon1,BLOC1S6_exon1,BLOC1S6_exon1	10.5799	-0.55393	0.981493	-0.564374	0.572499	0.838701
exon|BLOC1S6_exon3,BLOC1S6_exon3,BLOC1S6_exon3,BLOC1S6_exon4,BLOC1S6_exon4,BLOC1S6_exon4,BLOC1S6_exon4,BLOC1S6_exon4,BLOC1S6_exon5,BLOC1S6_exon5,BLOC1S6_exon5,BLOC1S6_exon5,BLOC1S6_exon6	30.0075	0.654077	0.595607	1.09817	0.272131	0.614593
exon|BLVRB_exon1	11.3981	2.02831	0.939609	2.15867	0.0308757	0.177068
exon|BMI1_exon1	5.06665	-0.520747	1.26941	-0.410227	0.681639	NA
exon|BMI1_exon10,COMMD3-BMI1_exon14	6.92202	0.22397	1.18927	0.188326	0.850621	NA
exon|BMP6_exon7	7.91526	-1.92308	1.1228	-1.71275	0.0867585	NA
exon|BMP7_exon1	8.52761	1.68725	1.14625	1.47198	0.141027	NA
exon|BMP8A_exon1	9.5492	-0.418913	0.967319	-0.433066	0.664967	0.882676
exon|BMPR2_exon13	11.9027	-2.08536	0.949658	-2.19591	0.0280987	0.167814
exon|BMS1P5_exon1	5.76781	1.22493	1.24796	0.981543	0.326325	NA
exon|BMS1_exon1	15.5511	-0.277289	0.82467	-0.336242	0.736688	0.914611
exon|BNC2_exon2,BNC2_exon3	7.27055	3.75284	1.44434	2.5983	0.00936871	NA
exon|BNC2_exon5,BNC2_exon5,BNC2_exon6	7.72215	0.87733	1.06892	0.820763	0.411781	NA
exon|BNC2_exon7,BNC2_exon6,BNC2_exon7	81.9444	1.17272	0.426815	2.74762	0.00600302	0.0580948
exon|BNIP2_exon10,BNIP2_exon10,BNIP2_exon11	19.9235	0.151322	0.687997	0.219946	0.825913	0.948218
exon|BNIP3L_exon6,BNIP3L_exon6	13.8427	-0.901116	0.826084	-1.09083	0.275349	0.617795
exon|BOD1L1_exon10	5.6776	0.875262	1.29106	0.677938	0.497811	NA
exon|BOLA1_exon2,BOLA1_exon2,BOLA1_exon2	7.4482	1.43215	1.14229	1.25376	0.209929	NA
exon|BOLA2B_exon2,BOLA2_exon2,BOLA2-SMG1P6_exon2,BOLA2B_exon2,BOLA2_exon2,BOLA2-SMG1P6_exon2,BOLA2-SMG1P6_exon2,BOLA2-SMG1P6_exon2,BOLA2_exon1,BOLA2-SMG1P6_exon1,BOLA2B_exon1,BOLA2B_exon1,BOLA2_exon1,BOLA2_exon1,BOLA2-SMG1P6_exon1,BOLA2-SMG1P6_exon1,BOLA2-SMG1P6_exon1,BOLA2-SMG1P6_exon1,BOLA2-SMG1P6_exon1,BOLA2-SMG1P6_exon1	16.0459	0.646521	0.771346	0.838172	0.401934	0.726353
exon|BOLA2B_exon2,BOLA2_exon2,BOLA2B_exon2,BOLA2_exon2,BOLA2_exon1,BOLA2B_exon1,BOLA2B_exon1,BOLA2_exon1,BOLA2_exon1	16.0459	0.646521	0.771346	0.838172	0.401934	0.726353
exon|BOLA3-AS1_exon2,BOLA3-AS1_exon3,BOLA3-AS1_exon2	8.85323	2.31746	1.12074	2.06779	0.03866	NA
exon|BOLA3_exon1,BOLA3_exon1	19.7205	-0.241863	0.696477	-0.347267	0.728391	0.911836
exon|BORA_exon1,BORA_exon1,BORA_exon1	8.71828	1.31998	1.03694	1.27296	0.203032	NA
exon|BORCS5_exon1,BORCS5_exon1,BORCS5_exon1	8.10817	0.406567	1.03664	0.392197	0.694912	NA
exon|BORCS5_exon3,BORCS5_exon4,BORCS5_exon4	39.126	-0.192352	0.539683	-0.356416	0.721529	0.909078
exon|BORCS6_exon1	22.4474	0.666838	0.670826	0.994056	0.320196	0.661168
exon|BORCS7-ASMT_exon1,BORCS7_exon1,BORCS7_exon1	5.39833	0.24794	1.25078	0.198228	0.842866	NA
exon|BPGM_exon1,BPGM_exon1,BPGM_exon1	44.2914	-0.780177	0.556224	-1.40263	0.160727	0.468814
exon|BPTF_exon1,BPTF_exon1	15.3477	-0.12424	0.784784	-0.158312	0.874211	0.963621
exon|BPTF_exon11,BPTF_exon13	16.9105	0.684047	0.75063	0.911297	0.362139	0.697312
exon|BRCA2_exon1	44.2701	-0.25902	0.509805	-0.508076	0.6114	0.856198
exon|BRCA2_exon11	12.484	0.718311	0.844954	0.850119	0.395259	0.721686
exon|BRCAT54_exon1,BRCAT54_exon1,BRCAT54_exon1,BRCAT54_exon1	10.0398	0.167952	0.936346	0.179369	0.857648	0.958672
exon|BRD1_exon13,BRD1_exon13	6.176	-1.45352	1.26348	-1.15041	0.249975	NA
exon|BRD1_exon2,BRD1_exon2	19.6536	0.70383	0.718031	0.980222	0.326976	0.667521
exon|BRD2_exon1,BRD2_exon1	18.7875	0.452064	0.715153	0.632122	0.527307	0.810069
exon|BRD2_exon1,BRD2_exon2,BRD2_exon2,BRD2_exon2	88.9545	-0.909149	0.411989	-2.20673	0.0273327	0.165574
exon|BRD2_exon2,BRD2_exon3,BRD2_exon3,BRD2_exon3	77.8931	-0.992031	0.42811	-2.31723	0.0204911	0.137951
exon|BRD3_exon12	5.57704	0.29918	1.30817	0.228701	0.819102	NA
exon|BRD4_exon12	6.39057	0.195615	1.15138	0.169896	0.865092	NA
exon|BRD9_exon1,BRD9_exon1	7.7033	1.29739	1.08296	1.198	0.230917	NA
exon|BRE-AS1_exon1,RBKS_exon1,RBKS_exon1	5.23721	1.30432	1.31413	0.992534	0.320937	NA
exon|BRF1_exon1,BRF1_exon1,BRF1_exon1	8.85214	0.591326	1.07374	0.550717	0.581828	NA
exon|BRICD5_exon3	9.77912	-0.217405	0.951036	-0.228599	0.819181	0.945287
exon|BRIP1_exon1	5.5761	-2.34702	1.44035	-1.62949	0.10321	NA
exon|BRMS1L_exon1	5.3649	-1.17244	1.26379	-0.927715	0.353556	NA
exon|BROX_exon1,BROX_exon1,BROX_exon1	7.15644	-0.131259	1.12418	-0.116759	0.907051	NA
exon|BRWD1-IT2_exon1	7.21699	-0.50004	1.0856	-0.460611	0.645078	NA
exon|BRWD1_exon17,BRWD1_exon17	5.93122	-0.257271	1.22674	-0.209719	0.833887	NA
exon|BRWD1_exon42,BRWD1_exon41,BRWD1_exon41	11.1209	-0.731584	0.987665	-0.740721	0.458863	0.764791
exon|BSCL2_exon1,BSCL2_exon1	6.55725	0.938807	1.13583	0.826536	0.4085	NA
exon|BSDC1_exon10,BSDC1_exon11,BSDC1_exon11,BSDC1_exon12,BSDC1_exon9,BSDC1_exon10,BSDC1_exon10,BSDC1_exon10,BSDC1_exon11,BSDC1_exon8,BSDC1_exon9	10.2771	-0.348311	0.928897	-0.374973	0.707681	0.902733
exon|BSG_exon1,BSG_exon1,BSG_exon1	24.0878	-0.0274875	0.652093	-0.0421528	0.966377	0.989585
exon|BSG_exon4,BSG_exon5,BSG_exon5,BSG_exon5,BSG_exon6	5.80247	0.399819	1.20355	0.3322	0.739738	NA
exon|BTBD10_exon3,BTBD10_exon3,BTBD10_exon4	19.5243	-0.650035	0.702675	-0.925086	0.354921	0.691065
exon|BTBD10_exon5,BTBD10_exon5,BTBD10_exon6	13.7556	-1.66361	0.834905	-1.99257	0.0463085	0.229679
exon|BTBD10_exon8,BTBD10_exon8,BTBD10_exon9	11.8051	-1.5008	0.886145	-1.69362	0.0903369	0.338151
exon|BTBD1_exon1,BTBD1_exon1	12.0427	0.887528	0.862726	1.02875	0.303598	0.644367
exon|BTBD1_exon7,BTBD1_exon8	8.0851	-1.0728	1.03104	-1.04051	0.298103	NA
exon|BTBD2_exon9	5.43299	-1.80177	1.31504	-1.37012	0.170649	NA
exon|BTBD3_exon4,BTBD3_exon4,BTBD3_exon4,BTBD3_exon5,BTBD3_exon5,BTBD3_exon5	62.4102	0.287535	0.458961	0.626492	0.530993	0.812119
exon|BTBD7_exon11,BTBD7_exon9	157.54	0.805736	0.38678	2.08319	0.0372338	0.199476
exon|BTBD7_exon3,BTBD7_exon3	47.3148	1.45591	0.548838	2.65271	0.00798481	0.0715682
exon|BTBD7_exon4,BTBD7_exon6	5.47479	0.779313	1.27671	0.610407	0.541592	NA
exon|BTBD8_exon1	9.4209	1.29854	1.02625	1.26532	0.205755	0.535035
exon|BTBD9_exon10,BTBD9_exon11,BTBD9_exon11,BTBD9_exon12	5.4112	0.463476	1.37803	0.336332	0.73662	NA
exon|BTD_exon4,BTD_exon4,BTD_exon4,BTD_exon5,BTD_exon6	15.8454	-2.25259	0.848844	-2.65372	0.00796109	0.0714865
exon|BTF3L4_exon5,BTF3L4_exon5,BTF3L4_exon6	11.6767	-0.689167	0.86646	-0.795383	0.426391	0.743461
exon|BTG1_exon1	11.5824	0.0538229	0.919308	0.0585472	0.953313	0.985923
exon|BTG1_exon2,LINC01619_exon1,LINC01619_exon1,LINC01619_exon1,LINC01619_exon1,LINC01619_exon1	19.3746	0.414846	0.781452	0.530865	0.595512	0.846816
exon|BTG2_exon1	27.4694	-0.937204	0.675476	-1.38747	0.165298	0.476239
exon|BTG3_exon1,BTG3_exon1	8.83173	0.456371	0.98101	0.465205	0.641785	NA
exon|BTG3_exon5,BTG3_exon6	6.96118	-1.0992	1.13095	-0.971929	0.331086	NA
exon|BUB1B_exon1	6.22569	0.569915	1.17698	0.484218	0.628231	NA
exon|BUB3_exon8,BUB3_exon8	5.28561	0.190366	1.27769	0.148992	0.88156	NA
exon|BZW1_exon1,BZW1_exon1,BZW1_exon1,BZW1_exon1,BZW1_exon1,BZW1_exon1,BZW1_exon1	8.14954	-0.84672	1.03305	-0.819627	0.412429	NA
exon|BZW1_exon12,BZW1_exon12,BZW1_exon12,BZW1_exon11,BZW1_exon11,BZW1_exon12,BZW1_exon12,BZW1_exon12,BZW1_exon12	21.2115	-0.109999	0.687041	-0.160105	0.872798	0.963341
exon|BZW1_exon7,BZW1_exon7,BZW1_exon8,BZW1_exon8,BZW1_exon8,BZW1_exon8,BZW1_exon8,BZW1_exon8,BZW1_exon8	42.1311	-1.00222	0.525276	-1.90798	0.0563939	0.255818
exon|BZW2_exon1,BZW2_exon1,BZW2_exon1	7.17929	0.28343	1.08336	0.261621	0.793614	NA
exon|C10orf105_exon2,C10orf105_exon2	5.02844	4.26606	1.87422	2.27617	0.0228357	NA
exon|C10orf95_exon2	10.8011	0.358534	0.898202	0.399168	0.689769	0.894102
exon|C11orf1_exon1,C11orf1_exon1	5.93887	0.974709	1.20575	0.808383	0.41887	NA
exon|C11orf24_exon5,C11orf24_exon4,C11orf24_exon4	6.54183	-0.6378	1.12789	-0.565481	0.571746	NA
exon|C11orf57_exon6,C11orf57_exon6,C11orf57_exon6,C11orf57_exon6,C11orf57_exon6,C11orf57_exon6,C11orf57_exon6	6.28175	-0.0554845	1.25983	-0.0440413	0.964872	NA
exon|C11orf68_exon2,C11orf68_exon2	6.07432	0.295217	1.1834	0.249466	0.803001	NA
exon|C11orf71_exon1,C11orf71_exon1	15.0836	-0.260954	0.769505	-0.339119	0.73452	0.913885
exon|C11orf80_exon15,C11orf80_exon17,RCE1_exon1,RCE1_exon1	7.63949	-0.107954	1.05101	-0.102715	0.918189	NA
exon|C11orf84_exon1	9.36778	0.766971	0.981616	0.781335	0.434606	0.748635
exon|C11orf87_exon1	11.6771	-1.93282	0.924799	-2.08999	0.0366188	0.197096
exon|C11orf95_exon4	12.3153	0.688947	0.922342	0.746954	0.455091	0.763464
exon|C11orf95_exon5	10.0058	1.05647	0.94551	1.11736	0.263842	0.604149
exon|C11orf96_exon1	22.3157	-1.417	0.698468	-2.02872	0.0424868	0.218384
exon|C11orf98_exon2,LBHD1_exon5,C11orf98_exon1,C11orf98_exon1	8.97183	-1.64667	1.09384	-1.5054	0.132221	0.42285
exon|C12orf29_exon1	5.28195	2.58608	1.46446	1.76589	0.0774136	NA
exon|C12orf49_exon5	165.54	-0.552106	0.406612	-1.35782	0.17452	0.488942
exon|C12orf4_exon1,C12orf4_exon1,C12orf4_exon1,C12orf4_exon1,C12orf4_exon1,C12orf4_exon1,C12orf4_exon1,C12orf4_exon1,C12orf4_exon1,C12orf4_exon1	11.1257	-0.864011	0.90159	-0.958319	0.337902	0.676245
exon|C12orf57_exon1,C12orf57_exon1,C12orf57_exon1,C12orf57_exon1,C12orf57_exon2	80.2919	-0.379119	0.427824	-0.886155	0.375534	0.709231
exon|C12orf57_exon2,C12orf57_exon2,C12orf57_exon2,C12orf57_exon2,C12orf57_exon2,C12orf57_exon3	6.80958	-2.00784	1.2028	-1.66931	0.0950554	NA
exon|C12orf60_exon1	5.20316	1.64658	1.35421	1.21589	0.224025	NA
exon|C14orf119_exon1	5.89706	-0.289325	1.17712	-0.24579	0.805845	NA
exon|C14orf132_exon1,C14orf132_exon1,C14orf132_exon1,C14orf132_exon1	22.117	-1.08261	0.6959	-1.55571	0.119778	0.39804
exon|C14orf132_exon2,C14orf132_exon2,C14orf132_exon3,C14orf132_exon3,C14orf132_exon3	14.0464	-1.28823	0.818602	-1.5737	0.115557	0.390455
exon|C14orf159_exon1,C14orf159_exon1,C14orf159_exon1,C14orf159_exon1,C14orf159_exon1,C14orf159_exon1,C14orf159_exon1	5.84017	-0.576437	1.19415	-0.482719	0.629295	NA
exon|C14orf169_exon1,C14orf169_exon2	112.524	0.40162	0.391762	1.02516	0.305287	0.645538
exon|C15orf39_exon1	9.6393	-0.371265	0.97294	-0.381591	0.702765	0.901428
exon|C15orf39_exon2	9.88696	0.312562	1.09139	0.286389	0.77458	0.928691
exon|C15orf39_exon3	5.06992	0.96009	1.33124	0.7212	0.470787	NA
exon|C15orf52_exon11	6.17279	1.3323	1.20227	1.10815	0.267797	NA
exon|C15orf61_exon1	10.4545	0.137312	0.904574	0.151797	0.879347	0.965194
exon|C16orf52_exon3	5.97657	-0.0176068	1.18948	-0.0148021	0.98819	NA
exon|C16orf62_exon1,C16orf62_exon1	5.29314	1.32319	1.40674	0.940606	0.346907	NA
exon|C16orf72_exon1	12.5736	-0.191757	0.875799	-0.218951	0.826688	0.948218
exon|C16orf72_exon3	34.7701	1.53378	0.598986	2.56062	0.0104485	0.0864264
exon|C16orf72_exon4	55.0414	0.579023	0.504212	1.14837	0.250815	0.590836
exon|C16orf91_exon2	6.10037	-0.946857	1.27424	-0.743075	0.457436	NA
exon|C17orf51_exon1	9.69996	0.0859808	0.96931	0.088703	0.929318	0.977493
exon|C17orf51_exon2	32.3515	-0.142734	0.575272	-0.248115	0.804045	0.940572
exon|C17orf53_exon1,C17orf53_exon1,C17orf53_exon1,C17orf53_exon1	12.7639	-0.592002	0.917233	-0.645422	0.518654	0.806394
exon|C17orf58_exon1,C17orf58_exon1	6.12345	0.067711	1.158	0.0584725	0.953372	NA
exon|C17orf67_exon2	6.45489	0.211331	1.14601	0.184406	0.853695	NA
exon|C17orf77_exon1	28.2226	1.15342	0.669154	1.72371	0.0847611	0.326125
exon|C17orf80_exon5,C17orf80_exon5,C17orf80_exon5,C17orf80_exon6	7.06562	-0.754118	1.17858	-0.639851	0.52227	NA
exon|C18orf25_exon4,C18orf25_exon5	6.26633	-0.788521	1.15843	-0.680678	0.496075	NA
exon|C18orf32_exon1,C18orf32_exon1	11.0279	-1.06873	0.897144	-1.19126	0.233553	0.571924
exon|C19orf12_exon1,C19orf12_exon1,C19orf12_exon1,C19orf12_exon1	9.33267	-0.0153605	1.02349	-0.015008	0.988026	0.99669
exon|C19orf12_exon4,C19orf12_exon2,C19orf12_exon2,C19orf12_exon3,C19orf12_exon3,C19orf12_exon3,C19orf12_exon4,C19orf12_exon3	16.9258	-0.44859	0.770877	-0.581922	0.560619	0.831311
exon|C19orf24_exon1	4.77179	2.4469	1.48063	1.65261	0.0984101	NA
exon|C19orf43_exon1,C19orf43_exon1,C19orf43_exon1,C19orf43_exon1	7.01711	-1.03635	1.10887	-0.934597	0.349996	NA
exon|C19orf48_exon1	8.59432	-3.05434	1.18101	-2.5862	0.00970399	NA
exon|C19orf48_exon4,C19orf48_exon5,C19orf48_exon4,C19orf48_exon3,C19orf48_exon4,C19orf48_exon4,C19orf48_exon4,C19orf48_exon5,C19orf48_exon5,C19orf48_exon6	5.08573	0.626328	1.26965	0.493307	0.621796	NA
exon|C19orf67_exon6	29.6492	-1.49474	0.635842	-2.3508	0.0187332	0.129551
exon|C19orf73_exon1	6.07736	1.04735	1.19365	0.87743	0.380253	NA
exon|C19orf81_exon4	7.89225	0.508181	1.11048	0.457625	0.647222	NA
exon|C1QBP_exon1	48.1706	0.542026	0.504782	1.07378	0.28292	0.627903
exon|C1orf122_exon2,C1orf122_exon2	42.7783	0.0194044	0.544868	0.035613	0.971591	0.990511
exon|C1orf123_exon2,C1orf123_exon2,C1orf123_exon2	13.0502	0.932908	0.831089	1.12251	0.261645	0.601243
exon|C1orf159_exon10,C1orf159_exon12	29.6816	-1.41476	0.662489	-2.13551	0.032719	0.183901
exon|C1orf198_exon3,C1orf198_exon1	5.35747	0.205871	1.22983	0.167398	0.867057	NA
exon|C1orf216_exon1	7.88893	3.24505	1.30093	2.49441	0.0126166	NA
exon|C1orf216_exon2	7.87329	-0.0322747	1.04906	-0.0307655	0.975457	NA
exon|C1orf21_exon1	6.04016	0.267248	1.16002	0.230382	0.817795	NA
exon|C1orf21_exon6	18.661	0.491191	0.723419	0.678985	0.497148	0.793072
exon|C1orf43_exon1,C1orf43_exon1,C1orf43_exon1,C1orf43_exon1,C1orf43_exon1,C1orf43_exon1,C1orf43_exon1,C1orf43_exon1	6.23982	-0.569586	1.16701	-0.488073	0.625498	NA
exon|C1orf43_exon5,C1orf43_exon5,C1orf43_exon6,C1orf43_exon6,C1orf43_exon7,C1orf43_exon7	16.6069	-0.498649	0.783111	-0.636754	0.524285	0.808426
exon|C1orf50_exon1,C1orf50_exon1	11.3058	2.72683	1.01936	2.67503	0.00747225	0.0685059
exon|C1orf52_exon1,C1orf52_exon1	14.5289	1.55937	2.24227	0.695442	0.486778	0.785011
exon|C1orf52_exon2	23.082	0.0801729	0.645759	0.124153	0.901194	0.971095
exon|C1orf56_exon1	7.39447	1.20615	1.08359	1.11311	0.26566	NA
exon|C20orf144_exon2	13.6539	2.77674	0.934246	2.97217	0.00295702	0.0335226
exon|C20orf194_exon1	5.14566	2.05646	1.37286	1.49794	0.13415	NA
exon|C20orf194_exon37	22.1202	-1.68435	0.709915	-2.37261	0.017663	0.124844
exon|C20orf24_exon1,C20orf24_exon1,C20orf24_exon1,C20orf24_exon1	9.7488	2.21746	1.12348	1.97374	0.0484112	0.234074
exon|C20orf27_exon1,C20orf27_exon1,C20orf27_exon1	22.3735	4.08734	0.904801	4.5174	6.26049e-06	0.000219584
exon|C21orf2_exon1	5.47457	-0.844629	1.25139	-0.674952	0.499706	NA
exon|C21orf2_exon1,C21orf2_exon1,C21orf2_exon1	6.17258	-1.11076	1.2244	-0.907185	0.364309	NA
exon|C21orf58_exon1,C21orf58_exon1,C21orf58_exon1	24.1347	-0.56675	0.645013	-0.878665	0.379583	0.710955
exon|C21orf58_exon9,C21orf58_exon7,C21orf58_exon8,C21orf58_exon8,C21orf58_exon8,C21orf58_exon8	6.42851	-0.208828	1.18213	-0.176653	0.859781	NA
exon|C21orf59_exon1,C21orf59_exon1	6.36418	0.648558	1.15176	0.563104	0.573364	NA
exon|C21orf91_exon5,C21orf91_exon4,C21orf91_exon5,C21orf91-OT1_exon1,C21orf91-OT1_exon1	14.8984	-0.821868	0.834112	-0.985321	0.324466	0.664797
exon|C22orf29_exon1,GNB1L_exon1	13.001	-0.803176	0.861218	-0.932605	0.351024	0.687522
exon|C22orf29_exon3	19.7793	-0.163738	0.729611	-0.224418	0.822432	0.946386
exon|C22orf39_exon1,C22orf39_exon1	9.47783	-0.33447	1.00274	-0.333556	0.738715	0.915427
exon|C22orf46_exon2	6.26997	-0.581288	1.25181	-0.46436	0.64239	NA
exon|C2CD2_exon13,C2CD2_exon14	51.1031	-0.917076	0.489675	-1.87283	0.0610925	0.268064
exon|C2CD3_exon1,C2CD3_exon1	6.74255	-0.118076	1.13471	-0.104058	0.917123	NA
exon|C2CD4D_exon1	5.70095	-0.418719	1.2115	-0.34562	0.729628	NA
exon|C2CD5_exon2,C2CD5_exon2,C2CD5_exon2,C2CD5_exon2,C2CD5_exon2,C2CD5_exon1,C2CD5_exon1,C2CD5_exon1,C2CD5_exon1,C2CD5_exon1,C2CD5_exon1	7.83182	0.332525	1.04205	0.319105	0.749647	NA
exon|C2orf49_exon1,C2orf49_exon1	6.88127	1.29934	1.1252	1.15476	0.24819	NA
exon|C2orf49_exon4,C2orf49_exon5	15.6802	-0.227941	0.772965	-0.294892	0.768076	0.925995
exon|C2orf68_exon1	15.5955	0.050997	0.797629	0.0639357	0.949021	0.985099
exon|C2orf69_exon1	27.9999	0.485375	0.615296	0.788848	0.430201	0.746248
exon|C2orf69_exon2	4.87004	0.270595	1.36444	0.198319	0.842795	NA
exon|C2orf74_exon1,C2orf74_exon1	5.43563	3.30905	1.57552	2.10029	0.0357035	NA
exon|C2orf76_exon1,C2orf76_exon1,C2orf76_exon1	7.21333	0.0967867	1.07273	0.0902248	0.928109	NA
exon|C2orf88_exon1,C2orf88_exon1	5.70034	0.133586	1.20704	0.110673	0.911876	NA
exon|C3orf14_exon1,C3orf14_exon1,C3orf14_exon1,C3orf14_exon1	20.3775	-0.223149	0.686322	-0.325137	0.745078	0.917582
exon|C3orf38_exon1	9.03183	2.06296	1.04171	1.98037	0.0476622	0.232051
exon|C3orf38_exon3	7.86587	0.161191	1.03812	0.155272	0.876607	NA
exon|C3orf58_exon1	9.56805	-0.129384	0.945459	-0.136848	0.891151	0.969002
exon|C3orf62_exon1	5.26276	0.690326	1.42264	0.485242	0.627504	NA
exon|C3orf70_exon1	5.39405	4.37546	1.86559	2.34535	0.0190092	NA
exon|C3orf70_exon2	8.1946	1.878	1.09078	1.72171	0.0851222	NA
exon|C5_exon1	5.07431	-0.222407	1.25594	-0.177084	0.859442	NA
exon|C5orf24_exon1,C5orf24_exon1	40.8674	-0.70847	0.535612	-1.32273	0.185925	0.507676
exon|C5orf24_exon2,C5orf24_exon2,C5orf24_exon2,C5orf24_exon3	17.48	-1.35406	0.801116	-1.69022	0.0909859	0.339579
exon|C5orf30_exon1	35.5353	-0.0253286	0.54664	-0.046335	0.963043	0.988901
exon|C5orf30_exon3,C5orf30_exon3,C5orf30_exon3	20.8025	-0.435362	0.685738	-0.634881	0.525506	0.809064
exon|C5orf38_exon1,C5orf38_exon1,C5orf38_exon1,C5orf38_exon1,C5orf38_exon1,C5orf38_exon1	4.7149	1.89654	1.56729	1.21008	0.226248	NA
exon|C5orf42_exon1	18.5715	1.88205	0.769066	2.44719	0.0143974	0.108618
exon|C5orf51_exon1	6.53756	0.50093	1.1744	0.426541	0.669713	NA
exon|C5orf51_exon6	8.76791	-0.729488	0.984821	-0.740731	0.458857	NA
exon|C5orf56_exon1	5.14178	0.971918	1.28845	0.754328	0.450652	NA
exon|C6orf106_exon1,C6orf106_exon1	5.68953	-1.23966	1.22633	-1.01087	0.312077	NA
exon|C6orf106_exon4,C6orf106_exon5	5.65926	-1.56291	1.24689	-1.25345	0.210043	NA
exon|C6orf120_exon1,C6orf120_exon1,C6orf120_exon2	21.5608	0.764036	0.691874	1.1043	0.269464	0.611069
exon|C6orf136_exon1,C6orf136_exon1,C6orf136_exon1	12.5775	-0.291727	0.868019	-0.336084	0.736808	0.91467
exon|C6orf136_exon2,C6orf136_exon2	15.1471	-1.91218	0.873723	-2.18854	0.02863	0.16955
exon|C6orf203_exon1,C6orf203_exon1,C6orf203_exon1	9.4765	0.165256	0.966398	0.171002	0.864222	0.960483
exon|C6orf223_exon3,C6orf223_exon4,C6orf223_exon4	4.81725	4.20009	1.88706	2.22573	0.0260323	NA
exon|C6orf226_exon1	12.1366	1.17121	0.867281	1.35044	0.176876	0.493419
exon|C6orf47_exon1	9.62883	-0.0878893	1.01942	-0.0862152	0.931295	0.978134
exon|C6orf48_exon1,C6orf48_exon1,C6orf48_exon1,C6orf48_exon1,C6orf48_exon1,C6orf48_exon1,C6orf48_exon1,C6orf48_exon1,C6orf48_exon1	22.3121	-1.4883	0.679706	-2.18963	0.0285514	0.169321
exon|C6orf62_exon1	9.64661	-0.694726	0.953529	-0.728584	0.466256	0.770265
exon|C6orf62_exon5	18.5731	-1.58272	0.736204	-2.14984	0.0315681	0.179902
exon|C6orf89_exon10,C6orf89_exon8,C6orf89_exon9,C6orf89_exon9	14.8347	-1.52704	0.821948	-1.85782	0.063194	0.274516
exon|C6orf99_exon1,C6orf99_exon1,C6orf99_exon1	6.03723	0.739063	1.22016	0.605712	0.544706	NA
exon|C7orf13_exon1	7.26279	1.40023	1.10336	1.26906	0.204421	NA
exon|C7orf26_exon1,C7orf26_exon1	17.8721	-0.650967	0.752149	-0.865476	0.386777	0.716029
exon|C7orf49_exon1,C7orf49_exon1,C7orf49_exon1,C7orf49_exon1,C7orf49_exon1,C7orf49_exon1,C7orf49_exon1	11.0238	0.813501	0.914936	0.889134	0.373931	0.707782
exon|C7orf55-LUC7L2_exon1,FMC1_exon1	108.738	-1.06783	0.465093	-2.29595	0.0216785	0.142583
exon|C7orf55-LUC7L2_exon11,LUC7L2_exon10,LUC7L2_exon11,LUC7L2_exon11	6.40954	-0.00686719	1.14634	-0.00599056	0.99522	NA
exon|C7orf73_exon1	5.87749	0.463748	1.19907	0.386756	0.698937	NA
exon|C8orf33_exon5	12.7935	0.207597	0.870341	0.238523	0.811475	0.943361
exon|C8orf76_exon1	4.82469	1.1805	1.36337	0.865863	0.386565	NA
exon|C8orf82_exon1	9.86556	0.260544	0.93736	0.277955	0.781047	0.931607
exon|C8orf82_exon3,LRRC24_exon1	14.9715	1.58593	0.826818	1.91811	0.0550969	0.25246
exon|C8orf88_exon1	8.92266	1.16701	1.00192	1.16478	0.24411	NA
exon|C9orf40_exon1	7.87656	0.924532	1.07908	0.85678	0.391566	NA
exon|C9orf43_exon1,C9orf43_exon1,C9orf43_exon1	13.3407	0.407445	0.813974	0.500562	0.616679	0.857844
exon|C9orf69_exon1	6.51594	-0.949837	1.22844	-0.773203	0.439402	NA
exon|C9orf69_exon3,C9orf69_exon2,C9orf69_exon2,C9orf69_exon2	11.4211	0.228562	0.897253	0.254735	0.798927	0.938864
exon|C9orf78_exon1	12.1588	-0.302489	0.887258	-0.340926	0.73316	0.913474
exon|CA8_exon1,CA8_exon1,CA8_exon1,CA8_exon1,CA8_exon1	22.257	-0.597889	0.74339	-0.804274	0.421239	0.739147
exon|CA8_exon8,CA8_exon9,CA8_exon7,CA8_exon8,CA8_exon9	5.40659	-0.0505383	1.22456	-0.0412705	0.96708	NA
exon|CAAP1_exon1,CAAP1_exon1	8.13101	1.60995	1.08125	1.48897	0.136495	NA
exon|CAB39_exon9,CAB39_exon9,CAB39_exon9	5.67422	-1.9381	1.28812	-1.5046	0.132426	NA
exon|CABLES1_exon1	12.4251	1.48965	0.909501	1.63788	0.101447	0.361294
exon|CABLES1_exon10,CABLES1_exon10,CABLES1_exon10,CABLES1_exon7	43.524	0.966427	0.525037	1.84068	0.0656682	0.280284
exon|CABLES2_exon1	13.696	-0.833948	0.842491	-0.98986	0.322243	0.663453
exon|CABLES2_exon10	11.7524	-0.303004	0.8614	-0.351757	0.72502	0.910619
exon|CACHD1_exon26,CACHD1_exon27	6.83653	0.577499	1.1052	0.52253	0.601302	NA
exon|CACNA1A_exon47,CACNA1A_exon47,CACNA1A_exon47,CACNA1A_exon47,CACNA1A_exon47	7.11537	-2.74838	1.2392	-2.21787	0.0265639	NA
exon|CACNA1C_exon46,CACNA1C_exon46,CACNA1C_exon47,CACNA1C_exon47,CACNA1C_exon50,CACNA1C_exon49,CACNA1C_exon48,CACNA1C_exon48,CACNA1C_exon48,CACNA1C_exon48,CACNA1C_exon47,CACNA1C_exon47,CACNA1C_exon47,CACNA1C_exon47,CACNA1C_exon47,CACNA1C_exon47,CACNA1C_exon47,CACNA1C_exon47,CACNA1C_exon47,CACNA1C_exon47,CACNA1C_exon47,CACNA1C_exon46,CACNA1C_exon46	6.83896	1.85842	1.21127	1.53428	0.124962	NA
exon|CACTIN_exon1,CACTIN_exon1	5.61014	-1.26474	1.24746	-1.01385	0.310652	NA
exon|CACUL1_exon1	7.33758	0.957727	1.10378	0.867676	0.385572	NA
exon|CACUL1_exon9	5.50473	-2.19138	1.34242	-1.63242	0.102592	NA
exon|CACYBP_exon1	12.1862	0.16277	0.854073	0.190581	0.848854	0.954868
exon|CADM1_exon1,CADM1_exon1,CADM1_exon1,CADM1_exon1,CADM1_exon1	24.1787	-0.779597	0.727818	-1.07114	0.284105	0.628556
exon|CADPS2_exon1,CADPS2_exon1,CADPS2_exon1	7.47376	0.196374	1.05072	0.186895	0.851743	NA
exon|CAD_exon1,CAD_exon1	5.66702	0.0881244	1.20307	0.0732498	0.941607	NA
exon|CAHM_exon1	10.6507	0.887872	0.908558	0.977231	0.328455	0.66801
exon|CALD1_exon1,CALD1_exon1	10.9644	-0.550741	0.92034	-0.598411	0.549566	0.824511
exon|CALD1_exon1,CALD1_exon1,CALD1_exon1	6.96444	0.841566	1.10321	0.762835	0.445562	NA
exon|CALM1_exon1	13.1216	-0.406472	0.822508	-0.494186	0.621175	0.859771
exon|CALM1_exon6	117.503	-0.870465	0.400095	-2.17564	0.0295819	0.171978
exon|CALM2_exon1	13.334	-0.0140395	0.893921	-0.0157056	0.987469	0.996557
exon|CALM2_exon1,CALM2_exon1	16.7781	-1.20274	0.771988	-1.55798	0.119238	0.397619
exon|CALM2_exon5,CALM2_exon6,CALM2_exon6,CALM2_exon7	9.24368	-0.929443	1.09817	-0.84636	0.397352	0.723419
exon|CALM3_exon1,CALM3_exon1,CALM3_exon1,CALM3_exon1,CALM3_exon1	9.52524	0.667089	1.06794	0.624649	0.532202	0.812507
exon|CALM3_exon5,CALM3_exon6,CALM3_exon6,CALM3_exon6,CALM3_exon6,CALM3_exon6,CALM3_exon7	9.57609	-1.28646	1.04208	-1.23451	0.217014	0.55219
exon|CALR_exon1	28.7418	0.639156	0.603035	1.0599	0.28919	0.633286
exon|CALR_exon9	13.5139	0.227856	0.807497	0.282175	0.777809	0.930259
exon|CALU_exon2,CALU_exon2,CALU_exon2,CALU_exon3,CALU_exon3	6.67424	-1.05149	1.13295	-0.928098	0.353357	NA
exon|CALU_exon2,CALU_exon4,CALU_exon4,CALU_exon4,CALU_exon5,CALU_exon5	8.04069	0.358201	1.07952	0.331816	0.740028	NA
exon|CALU_exon3,CALU_exon3,CALU_exon4	17.5738	-0.553093	0.725073	-0.762811	0.445576	0.757057
exon|CALU_exon3,CALU_exon4	5.81001	-0.566678	1.19434	-0.474468	0.635166	NA
exon|CALU_exon4,CALU_exon6,CALU_exon6,CALU_exon7,CALU_exon7	22.159	-0.573924	0.700803	-0.818952	0.412814	0.734206
exon|CALU_exon5,CALU_exon6,CALU_exon7,CALU_exon7,CALU_exon8,CALU_exon8	185.277	-0.614983	0.355269	-1.73104	0.0834454	0.32302
exon|CAMK2D_exon1,CAMK2D_exon1,CAMK2D_exon1,CAMK2D_exon1,CAMK2D_exon1,CAMK2D_exon1,CAMK2D_exon1,CAMK2D_exon1,CAMK2D_exon1,CAMK2D_exon1,CAMK2D_exon1,CAMK2D_exon1,CAMK2D_exon1,CAMK2D_exon1,CAMK2D_exon1,CAMK2D_exon1,CAMK2D_exon1,CAMK2D_exon1,CAMK2D_exon1,CAMK2D_exon1,CAMK2D_exon1,CAMK2D_exon1,CAMK2D_exon1,CAMK2D_exon1,CAMK2D_exon1,CAMK2D_exon1,CAMK2D_exon1,CAMK2D_exon1,CAMK2D_exon1,CAMK2D_exon1,CAMK…	7.64033	-0.121192	1.07305	-0.112942	0.910077	NA
exon|CAMK2G_exon1,CAMK2G_exon1,CAMK2G_exon1,CAMK2G_exon1,CAMK2G_exon1,CAMK2G_exon1,CAMK2G_exon1	6.17572	0.815388	1.16534	0.699697	0.484117	NA
exon|CAMK2N1_exon1	10.7374	0.0597921	0.913053	0.0654859	0.947787	0.984945
exon|CAMK4_exon10,CAMK4_exon11,CAMK4_exon12,CAMK4_exon12,CAMK4_exon9	13.8093	-1.05259	0.895818	-1.17501	0.239993	0.578873
exon|CAMKK2_exon16,CAMKK2_exon15,CAMKK2_exon16,CAMKK2_exon16,CAMKK2_exon16,CAMKK2_exon17,CAMKK2_exon17	7.63645	-0.697392	1.07719	-0.647417	0.517362	NA
exon|CAMLG_exon1	5.86971	-0.0493463	1.26352	-0.0390545	0.968847	NA
exon|CAMSAP1_exon11	10.6287	0.0534645	0.966571	0.0553136	0.955889	0.986628
exon|CAMSAP1_exon17	219.371	-0.583109	0.340975	-1.71012	0.0872428	0.332649
exon|CAMSAP2_exon17,CAMSAP2_exon17,CAMSAP2_exon18	25.2884	-0.560544	0.678937	-0.825619	0.40902	0.731352
exon|CAMTA1_exon23	8.17575	2.46593	1.15411	2.13665	0.0326262	NA
exon|CAMTA2_exon21,CAMTA2_exon22,CAMTA2_exon23,CAMTA2_exon23	12.4202	0.32965	0.853193	0.386372	0.699221	0.900069
exon|CAND1_exon1,CAND1_exon1,CAND1_exon1,CAND1_exon1	13.3972	-0.652659	0.827221	-0.788978	0.430125	0.746248
exon|CAND2_exon3,CAND2_exon5	9.53085	-0.621482	0.998912	-0.622159	0.533837	0.813137
exon|CANT1_exon1,CANT1_exon1,CANT1_exon1	10.8572	-0.509739	1.02585	-0.496897	0.619262	0.85885
exon|CANT1_exon4,CANT1_exon5,CANT1_exon6	14.6241	-0.182442	0.811283	-0.224881	0.822072	0.946228
exon|CANX_exon1,CANX_exon1	7.62513	0.418573	1.07334	0.389971	0.696558	NA
exon|CANX_exon15,CANX_exon15	26.3485	-1.48176	0.641374	-2.31029	0.020872	0.139333
exon|CAP1_exon10,CAP1_exon10,CAP1_exon10	6.2329	-2.41192	1.29099	-1.86827	0.0617238	NA
exon|CAP1_exon13,CAP1_exon13,CAP1_exon13	9.21645	-1.24455	1.02608	-1.21292	0.225161	0.562991
exon|CAPG_exon7,CAPG_exon8,CAPG_exon8,CAPG_exon8,CAPG_exon8,CAPG_exon8	10.0507	-6.84215	1.74256	-3.92649	8.61959e-05	0.00195434
exon|CAPN10-AS1_exon1	15.7742	0.425563	0.757715	0.56164	0.574362	0.839976
exon|CAPN10_exon1,CAPN10_exon1	9.59625	0.675817	1.05378	0.641327	0.52131	0.807661
exon|CAPN2_exon1	14.8079	-0.920578	0.788264	-1.16785	0.242865	0.581604
exon|CAPN2_exon10,CAPN2_exon10	6.15739	-1.40162	1.21933	-1.1495	0.250349	NA
exon|CAPN2_exon18,CAPN2_exon18	7.64387	-0.913782	1.05766	-0.863967	0.387606	NA
exon|CAPN3_exon1,CAPN3_exon1	5.43687	-0.831729	1.26692	-0.656496	0.511505	NA
exon|CAPN3_exon10,CAPN3_exon13,CAPN3_exon21,CAPN3_exon23,CAPN3_exon24,CAPN3_exon9	6.34899	0.410042	1.15925	0.353711	0.723555	NA
exon|CAPN5_exon1	36.1479	-1.13676	0.578161	-1.96617	0.0492795	0.2366
exon|CAPN7_exon5	9.97524	-0.715767	0.940606	-0.760964	0.446679	0.757814
exon|CAPNS1_exon1,CAPNS1_exon1,CAPNS1_exon1	14.1253	2.39722	0.903719	2.65261	0.00798709	0.0715682
exon|CAPRIN1_exon19	8.11538	-1.70237	1.07336	-1.58602	0.112734	NA
exon|CAPRIN2_exon1,CAPRIN2_exon1,CAPRIN2_exon1	11.5479	-0.35503	0.894403	-0.396947	0.691407	0.895247
exon|CAPZA1_exon1	5.8472	1.2281	1.28331	0.956978	0.338578	NA
exon|CAPZA1_exon10	11.1639	-2.05557	0.947245	-2.17006	0.0300026	0.173471
exon|CAPZA2_exon1	5.56478	-0.460823	1.21209	-0.380188	0.703806	NA
exon|CAPZA2_exon10	6.61391	0.704915	1.17371	0.600586	0.548116	NA
exon|CARD14_exon21,CARD14_exon22	43.7988	-2.19473	0.57719	-3.80244	0.000143279	0.00297745
exon|CARF_exon1,CARF_exon1,CARF_exon1,CARF_exon1,CARF_exon1,CARF_exon1,CARF_exon1,CARF_exon1,CARF_exon1,CARF_exon1,CARF_exon1,CARF_exon2	6.8623	1.54348	1.1989	1.28741	0.197952	NA
exon|CARF_exon14,CARF_exon14,CARF_exon15,CARF_exon15,CARF_exon16,CARF_exon14,CARF_exon15,CARF_exon16,CARF_exon16,CARF_exon17,CARF_exon17	6.76528	0.101558	1.14201	0.0889287	0.929139	NA
exon|CARS2_exon1	10.0239	0.746898	0.949132	0.786927	0.431325	0.746341
exon|CASC2_exon3,CASC2_exon3,CASC2_exon3	44.9068	-1.93003	0.607937	-3.17472	0.00149982	0.0198307
exon|CASC3_exon1	19.0979	-0.749004	0.703748	-1.06431	0.28719	0.631297
exon|CASD1_exon1	6.5828	0.482454	1.20377	0.400786	0.688578	NA
exon|CASD1_exon18	5.23992	-0.964566	1.31209	-0.735136	0.462257	NA
exon|CASD1_exon9	8.99852	1.20272	1.04713	1.14859	0.250726	0.590734
exon|CASK_exon25,CASK_exon26,CASK_exon27	8.19545	1.88004	1.10371	1.70339	0.0884949	NA
exon|CASP3_exon1,CASP3_exon1	4.91551	0.886429	1.32266	0.670188	0.502738	NA
exon|CASP7_exon1,CASP7_exon1,CASP7_exon1,CASP7_exon1	4.97544	2.52754	1.5286	1.6535	0.0982299	NA
exon|CASP8AP2_exon1,CASP8AP2_exon1,CASP8AP2_exon1	15.1291	-0.436348	0.777684	-0.561086	0.574739	0.840123
exon|CASP8_exon1,CASP8_exon1,CASP8_exon1,CASP8_exon1	5.18325	-0.688319	1.32283	-0.520337	0.602829	NA
exon|CAST_exon1,CAST_exon1,CAST_exon1,CAST_exon1,CAST_exon1,CAST_exon1,CAST_exon1,CAST_exon1,CAST_exon1,CAST_exon1,CAST_exon1,CAST_exon1	7.89614	0.344895	1.02913	0.335132	0.737526	NA
exon|CATIP-AS1_exon1	5.79504	0.673188	1.20121	0.560427	0.575188	NA
exon|CATIP_exon10,CATIP_exon10	6.84395	0.347135	1.13355	0.306236	0.759425	NA
exon|CAV1_exon1,CAV1_exon1,CAV1_exon2,CAV1_exon2,CAV1_exon2	6.60981	-1.34336	1.15653	-1.16155	0.24542	NA
exon|CAV2_exon1,CAV2_exon1,CAV2_exon1	7.798	1.80265	1.09437	1.6472	0.0995168	NA
exon|CBARP_exon9	6.45489	0.211331	1.14601	0.184406	0.853695	NA
exon|CBFA2T2_exon11,CBFA2T2_exon11,CBFA2T2_exon12	28.189	-0.635682	0.617527	-1.0294	0.303293	0.644367
exon|CBLL1_exon1,CBLL1_exon1,CBLL1_exon1	17.1447	-0.650506	0.780754	-0.833177	0.404745	0.728696
exon|CBLN1_exon3	6.014	2.81904	1.35841	2.07525	0.0379635	NA
exon|CBL_exon1	5.20903	0.420781	1.472	0.285856	0.774988	NA
exon|CBL_exon16	46.0475	-1.14435	0.514183	-2.22557	0.026043	0.160987
exon|CBR3-AS1_exon1,CBR3-AS1_exon1,CBR3-AS1_exon1	5.91569	-2.89849	1.36598	-2.12191	0.0338455	NA
exon|CBR3_exon1	17.6341	-2.09662	0.813342	-2.57778	0.00994367	0.0835018
exon|CBWD2_exon1,CBWD2_exon1,CBWD2_exon1,CBWD2_exon1,CBWD2_exon1,CBWD2_exon1,CBWD2_exon1,CBWD2_exon1	5.03261	-0.254645	1.28016	-0.198917	0.842328	NA
exon|CBWD5_exon1,CBWD3_exon1,CBWD3_exon1	5.07431	-0.222407	1.25594	-0.177084	0.859442	NA
exon|CBWD6_exon1,CBWD5_exon1	5.07431	-0.222407	1.25594	-0.177084	0.859442	NA
exon|CBX1_exon1	9.56062	0.0313579	0.956482	0.0327846	0.973846	0.991097
exon|CBX2_exon1,CBX2_exon1	8.45503	1.93941	1.06608	1.8192	0.0688802	NA
exon|CBX2_exon5	7.83559	0.695917	1.05951	0.656831	0.511289	NA
exon|CBX3_exon1	15.9209	0.00676195	0.757682	0.00892453	0.992879	0.996962
exon|CBX3_exon6,CBX3_exon6	6.08468	-0.399132	1.2529	-0.318567	0.750055	NA
exon|CBX4_exon1	13.0083	-0.627961	0.877113	-0.715941	0.474028	0.77651
exon|CBX4_exon5	15.5503	0.891202	0.787337	1.13192	0.257668	0.597134
exon|CBX5_exon1,CBX5_exon1	10.628	0.739848	0.906163	0.816463	0.414235	0.735292
exon|CBX5_exon5,CBX5_exon5,CBX5_exon5,MIR3198-2_exon1	25.0732	-1.32294	0.654117	-2.02248	0.0431271	0.220091
exon|CBX6_exon5,CBX6_exon5	229.383	-0.911385	0.341117	-2.67177	0.00754533	0.0690224
exon|CBX7_exon6,CBX7_exon6,CBX7_exon6	6.41359	-3.71537	1.49825	-2.47981	0.0131452	NA
exon|CBX8_exon5	13.7095	1.05309	0.829347	1.26978	0.204163	0.532902
exon|CBY3_exon2	8.60945	1.97514	1.05753	1.86769	0.0618055	NA
exon|CC2D1B_exon25,CC2D1B_exon24,CC2D1B_exon24	9.21219	-1.00576	1.08534	-0.926685	0.35409	0.690294
exon|CC2D2B_exon1,CC2D2B_exon1	127.628	0.0806482	0.380924	0.211717	0.832328	0.950125
exon|CCAR2_exon1	7.27338	1.18303	1.11039	1.06542	0.286686	NA
exon|CCDC114_exon14	9.41319	-2.48197	1.05358	-2.35574	0.0184859	0.128541
exon|CCDC115_exon1,CCDC115_exon1,CCDC115_exon1,CCDC115_exon1,CCDC115_exon1	6.29316	1.67364	1.20721	1.38636	0.165636	NA
exon|CCDC117_exon1,CCDC117_exon1,CCDC117_exon1	11.6731	0.296861	0.862355	0.344245	0.730662	0.912417
exon|CCDC117_exon4,CCDC117_exon4,CCDC117_exon5,CCDC117_exon5	23.4823	-1.31448	0.667525	-1.96918	0.0489323	0.235606
exon|CCDC120_exon10,CCDC120_exon10,CCDC120_exon10,CCDC120_exon10,CCDC120_exon10,CCDC120_exon10,CCDC120_exon11,CCDC120_exon11	5.24098	0.696477	1.28667	0.5413	0.588301	NA
exon|CCDC134_exon1,CCDC134_exon1	35.4263	0.000614048	0.551795	0.00111282	0.999112	0.999708
exon|CCDC136_exon1	6.92336	-0.457629	1.10342	-0.414738	0.678334	NA
exon|CCDC137_exon6	6.18715	0.593155	1.19956	0.494476	0.62097	NA
exon|CCDC138_exon1,CCDC138_exon1,CCDC138_exon1,CCDC138_exon1	9.27099	0.737359	1.09663	0.672388	0.501337	0.795087
exon|CCDC142_exon1	9.92633	0.882928	0.936994	0.942298	0.34604	0.682504
exon|CCDC142_exon9	9.49597	-1.08785	0.961265	-1.13168	0.257768	0.597166
exon|CCDC144A_exon16,CCDC144A_exon18	54.3219	0.759065	0.490524	1.54746	0.121754	0.401668
exon|CCDC144B_exon1	6.2365	2.01211	1.25626	1.60167	0.10923	NA
exon|CCDC144B_exon17	54.7859	0.750159	0.490859	1.52826	0.126448	0.410723
exon|CCDC144CP_exon1	6.85948	2.55035	1.24624	2.04644	0.0407128	NA
exon|CCDC14_exon1,CCDC14_exon1	10.8665	-1.69836	1.04215	-1.62966	0.103173	0.365532
exon|CCDC150_exon1	5.88187	-0.546876	1.17812	-0.464193	0.642509	NA
exon|CCDC157_exon1,CCDC157_exon1,CCDC157_exon1	13.0043	-0.646919	0.835382	-0.774399	0.438695	0.751803
exon|CCDC157_exon5,CCDC157_exon5	28.5477	-1.92844	0.808912	-2.38399	0.017126	0.122219
exon|CCDC15_exon1	5.07768	4.28621	1.86502	2.29821	0.0215501	NA
exon|CCDC174_exon1,CCDC174_exon1	6.56513	3.61083	1.48391	2.43332	0.0149612	NA
exon|CCDC186_exon1,CCDC186_exon1,CCDC186_exon1,CCDC186_exon1,MIR2110_exon1	25.2877	0.224112	0.633484	0.353778	0.723506	0.910032
exon|CCDC43_exon1,CCDC43_exon1	6.37965	-1.27131	1.21222	-1.04875	0.294295	NA
exon|CCDC47_exon1	19.1592	-0.995326	0.737758	-1.34912	0.177297	0.493672
exon|CCDC47_exon13	7.94988	-0.192978	1.06204	-0.181704	0.855815	NA
exon|CCDC50_exon1,CCDC50_exon1	6.62084	1.21649	1.15122	1.0567	0.29065	NA
exon|CCDC50_exon11,CCDC50_exon12	24.4556	-1.47493	0.657342	-2.24378	0.0248467	0.156178
exon|CCDC57_exon15,CCDC57_exon14	23.0183	0.991663	0.673197	1.47306	0.140734	0.437242
exon|CCDC58_exon1,CCDC58_exon1	7.51557	1.22865	1.0792	1.13848	0.254918	NA
exon|CCDC59_exon1	6.26728	-0.558558	1.26077	-0.443029	0.657745	NA
exon|CCDC6_exon9	20.3468	-1.53958	0.715072	-2.15305	0.031315	0.17886
exon|CCDC71L_exon1	37.4524	-0.33804	0.535489	-0.631274	0.527862	0.810254
exon|CCDC85B_exon1	22.4782	0.0220127	0.675275	0.0325982	0.973995	0.991169
exon|CCDC85C_exon1	5.39916	1.36433	1.31576	1.03691	0.299777	NA
exon|CCDC85C_exon6	15.7014	-0.0270317	0.776983	-0.0347906	0.972247	0.990511
exon|CCDC88A_exon1,CCDC88A_exon1,CCDC88A_exon1	20.5132	0.362251	0.683454	0.53003	0.596091	0.847165
exon|CCDC88C_exon30	10.1755	-0.999117	0.969174	-1.0309	0.30259	0.64413
exon|CCDC90B_exon1,CCDC90B_exon1,CCDC90B_exon1,CCDC90B_exon1,CCDC90B_exon1,CCDC90B_exon1	13.0201	-0.785466	0.830696	-0.945552	0.344377	0.681694
exon|CCDC93_exon24	64.1464	-1.3776	0.471475	-2.92189	0.00347912	0.0378529
exon|CCDC97_exon1	6.68273	0.0477661	1.27666	0.0374148	0.970154	NA
exon|CCL28_exon1	5.51272	0.280374	1.30505	0.214838	0.829894	NA
exon|CCNB1_exon1	5.26394	4.32469	1.87645	2.30472	0.0211823	NA
exon|CCNB2_exon1	7.59109	-0.14094	1.05528	-0.133557	0.893753	NA
exon|CCNC_exon1,CCNC_exon1	11.1227	-0.102851	0.896574	-0.114715	0.908671	0.973201
exon|CCND1_exon1	54.6837	-1.17561	0.484188	-2.42801	0.0151821	0.112335
exon|CCND1_exon2	4.96829	-0.27856	1.30156	-0.21402	0.830531	NA
exon|CCND1_exon5	168.484	-1.26324	0.389384	-3.2442	0.00117782	0.0164882
exon|CCNDBP1_exon1,CCNDBP1_exon1,CCNDBP1_exon1,CCNDBP1_exon1,CCNDBP1_exon1	7.24372	0.509991	1.0696	0.476806	0.6335	NA
exon|CCNF_exon16,CCNF_exon17	8.48059	0.712079	1.01932	0.698585	0.484811	NA
exon|CCNG1_exon1,CCNG1_exon1,CCNG1_exon2	19.4642	-0.846177	0.712532	-1.18756	0.235005	0.573241
exon|CCNG1_exon7,CCNG1_exon8	5.40575	-0.0340878	1.29431	-0.0263367	0.978989	NA
exon|CCNH_exon1,CCNH_exon1	7.95281	-0.533273	1.03801	-0.513745	0.60743	NA
exon|CCNI_exon1	8.29968	0.147502	1.07278	0.137495	0.890639	NA
exon|CCNI_exon7	9.54463	-2.11491	1.15075	-1.83786	0.0660824	0.281088
exon|CCNJ_exon1,CCNJ_exon1,CCNJ_exon1	5.75795	1.17937	1.26764	0.930366	0.352182	NA
exon|CCNK_exon1	7.36442	2.69094	1.27652	2.10803	0.0350285	NA
exon|CCNL1_exon1,CCNL1_exon1	52.8787	-0.673397	0.493281	-1.36514	0.17221	0.485791
exon|CCNL2_exon1,CCNL2_exon1,CCNL2_exon1,CCNL2_exon1,CCNL2_exon1	9.13751	0.0705624	0.975347	0.0723459	0.942327	0.982359
exon|CCNO_exon2,CCNO_exon2,CCNO_exon2,CCNO_exon1,CCNO_exon1,CCNO_exon1,CCNO_exon1	5.21009	2.58466	1.41341	1.82867	0.067449	NA
exon|CCNT1_exon8,CCNT1_exon9	26.4842	-2.10253	0.709219	-2.96457	0.00303107	0.0342093
exon|CCNT2_exon1,CCNT2_exon1,CCNT2_exon1,CCNT2_exon1,CCNT2_exon1,CCNT2_exon1	6.52299	-1.09368	1.17232	-0.932924	0.350859	NA
exon|CCNT2_exon10,CCNT2_exon9,CCNT2_exon10,CCNT2_exon10,CCNT2_exon10,CCNT2_exon9,CCNT2_exon10,CCNT2_exon11	9.03137	0.488602	1.07333	0.455222	0.64895	0.874674
exon|CCNY_exon10,CCNY_exon11,CCNY_exon12,CCNY_exon8,CCNY_exon9	11.7071	0.0512061	0.868546	0.0589561	0.952987	0.985812
exon|CCSAP_exon4	22.451	-0.096049	0.717067	-0.133947	0.893444	0.969146
exon|CCT2_exon1	6.0432	1.01744	1.28313	0.792941	0.427812	NA
exon|CCT3_exon1,CCT3_exon1,CCT3_exon1,CCT3_exon1	6.75387	-0.543308	1.14783	-0.473336	0.635974	NA
exon|CCT4_exon1,CCT4_exon1	11.6124	-0.701238	0.875166	-0.801263	0.422979	0.740944
exon|CCT4_exon11,CCT4_exon12	5.16136	0.085559	1.25543	0.0681509	0.945665	NA
exon|CCT5_exon1,CCT5_exon1,CCT5_exon1	18.8506	1.12116	0.751854	1.49119	0.135912	0.429592
exon|CCT5_exon10,CCT5_exon10,CCT5_exon11,CCT5_exon11,CCT5_exon11	17.1651	1.3059	0.781595	1.67081	0.0947593	0.347633
exon|CCT5_exon3,CCT5_exon3,CCT5_exon4,CCT5_exon4,CCT5_exon4	4.87308	1.20014	1.54187	0.778369	0.436352	NA
exon|CCT5_exon4,CCT5_exon4,CCT5_exon5,CCT5_exon5,CCT5_exon5	7.68152	2.3711	1.1532	2.0561	0.0397727	NA
exon|CCT5_exon5,CCT5_exon5,CCT5_exon6,CCT5_exon6,CCT5_exon6	5.81412	1.8823	1.28918	1.46007	0.14427	NA
exon|CCT5_exon7,CCT5_exon7,CCT5_exon8,CCT5_exon8,CCT5_exon8	6.24792	3.52656	1.46613	2.40535	0.0161568	NA
exon|CCT6A_exon1,CCT6A_exon1	18.3694	-0.924115	0.780428	-1.18411	0.236368	0.574518
exon|CCT6A_exon13,CCT6A_exon14	22.4403	-0.109108	0.674656	-0.161723	0.871524	0.963327
exon|CCT6A_exon3,CCT6A_exon4	13.3177	-0.78104	0.836338	-0.933881	0.350365	0.68672
exon|CCT6B_exon1,CCT6B_exon1,CCT6B_exon1	7.9832	-0.157354	1.04336	-0.150815	0.880122	NA
exon|CCT7_exon1,CCT7_exon1,CCT7_exon1,CCT7_exon1,CCT7_exon1,CCT7_exon1	12.5371	-0.697394	0.851936	-0.818599	0.413015	0.734255
exon|CCT8_exon1,CCT8_exon1,CCT8_exon1,CCT8_exon1	5.20661	-2.61805	1.42854	-1.83267	0.0668517	NA
exon|CD109_exon32,CD109_exon33,CD109_exon33	39.5924	-5.72804	1.7395	-3.29292	0.000991533	0.0144045
exon|CD164_exon1,CD164_exon1,CD164_exon1,CD164_exon1,CD164_exon1	21.6848	0.374244	0.673563	0.555619	0.578471	0.840795
exon|CD164_exon6,CD164_exon7,CD164_exon5,CD164_exon5,CD164_exon6,CD164_exon6,CD164_exon6	14.6165	-0.286262	0.818268	-0.349839	0.72646	0.911178
exon|CD276_exon10,CD276_exon8,CD276_exon8,CD276_exon9	5.15748	-2.14246	1.38912	-1.54231	0.122998	NA
exon|CD44_exon1,CD44_exon1,CD44_exon1,CD44_exon1,CD44_exon1,CD44_exon1,CD44_exon1,CD44_exon1	10.6651	1.04413	0.919991	1.13494	0.256401	0.595922
exon|CD44_exon10,CD44_exon12,CD44_exon17,CD44_exon18,CD44_exon4,CD44_exon8,CD44_exon9	12.1597	0.272416	0.870315	0.313009	0.754274	0.920677
exon|CD46_exon10,CD46_exon10,CD46_exon11,CD46_exon12,CD46_exon12,CD46_exon13,CD46_exon13,CD46_exon14	7.17236	-0.149186	1.11386	-0.133937	0.893453	NA
exon|CD55_exon1,CD55_exon1,CD55_exon1,CD55_exon1,CD55_exon1,CD55_exon1	6.6779	-1.87419	1.17756	-1.59159	0.111476	NA
exon|CD59_exon3,CD59_exon4,CD59_exon4,CD59_exon4,CD59_exon4,CD59_exon5,CD59_exon5,CD59_exon6	17.4765	-0.962455	0.784054	-1.22754	0.219621	0.555152
exon|CD63_exon1	28.6799	0.1242	0.610649	0.20339	0.838831	0.951739
exon|CD63_exon1,CD63_exon1	6.32333	0.618193	1.14294	0.540878	0.588591	NA
exon|CD63_exon2,CD63_exon2,CD63_exon2,CD63_exon2,CD63_exon3,CD63_exon3,CD63_exon3,CD63_exon3	5.4179	0.465621	1.41509	0.329039	0.742126	NA
exon|CD63_exon4,CD63_exon4,CD63_exon4,CD63_exon4,CD63_exon5,CD63_exon5,CD63_exon5,CD63_exon5	5.5722	-0.74474	1.22891	-0.606017	0.544503	NA
exon|CD63_exon5,CD63_exon5,CD63_exon5,CD63_exon5,CD63_exon6,CD63_exon6,CD63_exon6,CD63_exon6	6.62123	-0.621781	1.15651	-0.537635	0.590829	NA
exon|CD63_exon6,CD63_exon6,CD63_exon6,CD63_exon6,CD63_exon7,CD63_exon7,CD63_exon7,CD63_exon7	8.12291	-0.87329	1.03452	-0.844146	0.398588	NA
exon|CD63_exon7,CD63_exon7,CD63_exon7,CD63_exon7,CD63_exon8,CD63_exon8,CD63_exon8,CD63_exon8	4.99856	0.00968774	1.29959	0.00745446	0.994052	NA
exon|CD68_exon2,CD68_exon2	8.77601	1.54988	1.05944	1.46293	0.143488	NA
exon|CD81_exon1	5.79504	0.673188	1.20121	0.560427	0.575188	NA
exon|CD81_exon8,CD81_exon8	6.12345	0.067711	1.158	0.0584725	0.953372	NA
exon|CD99L2_exon11,CD99L2_exon12,CD99L2_exon8,CD99L2_exon8,CD99L2_exon9	14.2546	-0.17546	0.884535	-0.198364	0.84276	0.953192
exon|CDC14A_exon1,CDC14A_exon1,CDC14A_exon1,CDC14A_exon1,CDC14A_exon1	9.87698	0.705224	0.967972	0.728558	0.466272	0.770265
exon|CDC14B_exon13,CDC14B_exon14,CDC14B_exon14	20.0492	-1.12487	0.708686	-1.58726	0.112455	0.385004
exon|CDC16_exon1,CDC16_exon1,CDC16_exon1,CDC16_exon1,CDC16_exon1,CDC16_exon1,CDC16_exon1	10.4357	0.410414	0.908087	0.451955	0.651302	0.875256
exon|CDC16_exon17,CDC16_exon18,CDC16_exon18,CDC16_exon17,CDC16_exon17,CDC16_exon18,CDC16_exon18,CDC16_exon18,CDC16_exon19,CDC16_exon19	5.3914	-0.326905	1.22695	-0.266438	0.789902	NA
exon|CDC25B_exon1,CDC25B_exon1,CDC25B_exon1,CDC25B_exon1,CDC25B_exon1,CDC25B_exon1,CDC25B_exon1	19.0787	0.319269	0.710522	0.449344	0.653183	0.876595
exon|CDC25B_exon12,CDC25B_exon15,CDC25B_exon15,CDC25B_exon15,CDC25B_exon16,CDC25B_exon16,CDC25B_exon16,CDC25B_exon16,CDC25B_exon16,CDC25B_exon16,CDC25B_exon17,CDC25B_exon17	8.25459	-0.979528	1.03044	-0.950593	0.341811	NA
exon|CDC25C_exon1,CDC25C_exon1	11.684	-1.53412	0.900379	-1.70386	0.0884079	0.333883
exon|CDC25C_exon1,CDC25C_exon1,CDC25C_exon1	17.4977	-0.756631	0.765734	-0.988111	0.323098	0.664138
exon|CDC27_exon18,CDC27_exon19,CDC27_exon19,CDC27_exon19	42.211	-0.388626	0.522768	-0.743402	0.457239	0.763789
exon|CDC37L1-AS1_exon1,CDC37L1-AS1_exon1	12.7301	1.84904	0.938555	1.97009	0.0488279	0.235461
exon|CDC37L1_exon1	7.60155	0.231121	1.11172	0.207896	0.83531	NA
exon|CDC42BPA_exon35,CDC42BPA_exon36	5.87152	0.190811	1.36696	0.139588	0.888986	NA
exon|CDC42BPB_exon1	5.28499	2.12501	1.37382	1.54679	0.121915	NA
exon|CDC42BPB_exon14	6.32637	0.418206	1.18521	0.352854	0.724198	NA
exon|CDC42BPB_exon30	10.8993	-1.73324	0.983989	-1.76144	0.0781633	0.313041
exon|CDC42BPB_exon37	5.53073	-0.218643	1.21143	-0.180483	0.856774	NA
exon|CDC42BPB_exon8	5.13097	-0.495756	1.2679	-0.391006	0.695793	NA
exon|CDC42EP3_exon1,CDC42EP3_exon1,CDC42EP3_exon1	12.0014	1.93923	0.922158	2.10293	0.035472	0.193549
exon|CDC42EP3_exon2,CDC42EP3_exon2,CDC42EP3_exon2,CDC42EP3_exon2	35.9999	-0.424809	0.548073	-0.775095	0.438284	0.751502
exon|CDC42EP4_exon2	13.0964	1.05215	0.860804	1.22228	0.2216	0.557712
exon|CDC42SE1_exon5,CDC42SE1_exon6	15.9771	-1.21285	0.783076	-1.54883	0.121422	0.401122
exon|CDC42SE2_exon1,CDC42SE2_exon1	5.44368	-0.510661	1.26979	-0.402163	0.687564	NA
exon|CDC42SE2_exon5,CDC42SE2_exon6	17.5054	0.686596	0.729351	0.941379	0.34651	0.682948
exon|CDC42_exon6,CDC42_exon7	10.6094	-0.800634	0.913447	-0.876498	0.38076	0.712138
exon|CDC5L_exon16	7.63183	-0.303379	1.06051	-0.28607	0.774825	NA
exon|CDC7_exon1	5.55773	-1.41046	1.32496	-1.06453	0.287088	NA
exon|CDCA2_exon1,CDCA2_exon1,CDCA2_exon1	7.09685	-0.341745	1.11804	-0.305663	0.759861	NA
exon|CDCA2_exon14,CDCA2_exon15,CDCA2_exon15	16.0351	-0.172157	0.764394	-0.225221	0.821808	0.946145
exon|CDCA3_exon1,CDCA3_exon1,CDCA3_exon1,CDCA3_exon1,CDCA3_exon1,CDCA3_exon1,CDCA3_exon1	9.85841	-0.96026	0.95968	-1.0006	0.317018	0.658678
exon|CDCA4_exon1,CDCA4_exon1	5.2856	1.32877	1.31783	1.0083	0.313313	NA
exon|CDCA4_exon3,CDCA4_exon2,CDCA4_exon2	15.0125	-0.763193	0.806486	-0.946319	0.343986	0.681371
exon|CDCA5_exon6	6.62983	0.696001	1.25038	0.55663	0.57778	NA
exon|CDCA8_exon1,CDCA8_exon1,CDCA8_exon2	5.47856	0.246462	1.23858	0.198988	0.842272	NA
exon|CDH12_exon3,CDH12_exon4,CDH12_exon6	257.227	-0.337157	0.342247	-0.985126	0.324562	0.664797
exon|CDH19_exon1,CDH19_exon1,CDH19_exon1	9.206	-2.68518	1.13976	-2.35591	0.0184774	0.128541
exon|CDHR5_exon13,CDHR5_exon13	32.2037	-2.06355	0.66311	-3.11193	0.00185867	0.0233428
exon|CDIP1_exon6,CDIP1_exon6,CDIP1_exon6,CDIP1_exon6	6.26633	-0.788521	1.15843	-0.680678	0.496075	NA
exon|CDK11A_exon1,CDK11A_exon1,CDK11A_exon1,CDK11A_exon1,CDK11A_exon1,CDK11A_exon1,CDK11B_exon1,CDK11B_exon1,CDK11B_exon1,CDK11B_exon1,CDK11B_exon1,CDK11B_exon1	6.12333	-0.180086	1.1601	-0.155233	0.876638	NA
exon|CDK12_exon1,CDK12_exon1	13.318	0.411698	0.821042	0.501434	0.616066	0.857696
exon|CDK12_exon14,CDK12_exon14	5.47434	-3.39435	1.51814	-2.23586	0.0253608	NA
exon|CDK13_exon1,CDK13_exon1	7.66705	1.75234	1.12023	1.56427	0.117754	NA
exon|CDK16_exon1	9.35658	1.29142	1.07047	1.20641	0.227661	0.565455
exon|CDK17_exon1,CDK17_exon1	9.15685	-0.136216	1.08928	-0.125051	0.900483	0.971005
exon|CDK19_exon12,CDK19_exon13,CDK19_exon13,CDK19_exon14	80.6923	-0.428753	0.461851	-0.928337	0.353233	0.689045
exon|CDK1_exon1,CDK1_exon1,CDK1_exon1,CDK1_exon1,CDK1_exon1	7.79452	-1.21803	1.06561	-1.14304	0.253023	NA
exon|CDK2AP1_exon4,CDK2AP1_exon4,CDK2AP1_exon4,CDK2AP1_exon4,CDK2AP1_exon4	9.24307	-0.562297	1.0164	-0.553225	0.58011	0.84112
exon|CDK2AP2_exon2,CDK2AP2_exon2,CDK2AP2_exon1,CDK2AP2_exon1,CDK2AP2_exon1	12.604	-0.396323	0.870738	-0.455157	0.648996	0.874674
exon|CDK2_exon1,CDK2_exon1,CDK2_exon1	28.0351	-0.639053	0.63705	-1.00314	0.315791	0.658146
exon|CDK2_exon4,CDK2_exon5,CDK2_exon6	9.69984	-0.070218	0.938349	-0.0748314	0.940349	0.981728
exon|CDK2_exon5,CDK2_exon6,CDK2_exon7	37.9253	-0.573983	0.550555	-1.04255	0.297155	0.639922
exon|CDK4_exon1	11.3292	-0.929392	0.898062	-1.03489	0.300722	0.642883
exon|CDK4_exon8,MIR6759_exon1	6.99448	-0.203091	1.1037	-0.18401	0.854006	NA
exon|CDK5R1_exon2	23.9374	0.193619	0.64351	0.300879	0.763507	0.924579
exon|CDK5RAP1_exon1,CDK5RAP1_exon1,CDK5RAP1_exon1,CDK5RAP1_exon1,CDK5RAP1_exon1	21.0359	1.59238	0.720635	2.20969	0.0271265	0.164639
exon|CDK6_exon4,CDK6_exon4	9.4016	-0.30626	0.965805	-0.317104	0.751165	0.919254
exon|CDK6_exon8,CDK6_exon8	273.127	-1.06066	0.341848	-3.10272	0.00191751	0.0240105
exon|CDK7_exon1,CDK7_exon1,CDK7_exon1,CDK7_exon1,CDK7_exon1,CDK7_exon1,CDK7_exon1,CDK7_exon1,CDK7_exon1,CDK7_exon1	6.59945	-0.636238	1.237	-0.514339	0.607015	NA
exon|CDK8_exon1,CDK8_exon1,CDK8_exon1	5.59843	3.36058	1.50562	2.23203	0.0256132	NA
exon|CDKL5_exon18,CDKL5_exon19,CDKL5_exon17	8.80196	-0.891868	0.988681	-0.902079	0.367015	NA
exon|CDKN1B_exon1	11.9404	0.488349	0.858447	0.568875	0.569441	0.835764
exon|CDKN1B_exon3	5.65183	-0.174876	1.1989	-0.145863	0.88403	NA
exon|CDKN1C_exon2,CDKN1C_exon2,CDKN1C_exon1,CDKN1C_exon1,CDKN1C_exon1	8.76707	-0.71179	1.05348	-0.675658	0.499258	NA
exon|CDKN2AIPNL_exon1	6.68882	-0.31157	1.13011	-0.275699	0.782779	NA
exon|CDKN2AIP_exon1,CDKN2AIP_exon1	11.371	-0.26665	0.872369	-0.305663	0.759862	0.923092
exon|CDKN2A_exon1	16.457	0.533595	0.744514	0.716703	0.473557	0.77614
exon|CDKN2A_exon3,CDKN2A_exon3,CDKN2A_exon3,CDKN2A_exon4	17.3244	-2.2294	0.841427	-2.64954	0.00806007	0.0720695
exon|CDKN2B_exon1,CDKN2B_exon1	7.83194	0.528581	1.07757	0.490532	0.623758	NA
exon|CDKN2B_exon2,CDKN2B_exon2	5.21391	-4.41391	1.8372	-2.40252	0.0162824	NA
exon|CDKN2C_exon1	6.75398	-0.309868	1.18185	-0.262189	0.793176	NA
exon|CDKN2C_exon1,CDKN2C_exon2	6.98307	-0.82983	1.11141	-0.746646	0.455277	NA
exon|CDKN3_exon1,CDKN3_exon1,CDKN3_exon1	5.97258	-1.03778	1.20768	-0.859313	0.390168	NA
exon|CDON_exon20,CDON_exon20	8.61305	-2.70703	1.14841	-2.3572	0.0184133	NA
exon|CDR2L_exon1	15.2415	1.25826	0.805621	1.56185	0.118324	0.395463
exon|CDR2_exon1	8.5454	0.170521	1.05575	0.161516	0.871687	NA
exon|CDR2_exon5	6.03618	-1.79269	1.26073	-1.42195	0.15504	NA
exon|CDS2_exon13	33.7964	-1.13106	0.574626	-1.96835	0.0490282	0.235961
exon|CDT1_exon10	8.05443	0.960488	1.03813	0.92521	0.354857	NA
exon|CDV3_exon1,CDV3_exon1,CDV3_exon1	5.31223	1.36536	1.31532	1.03805	0.299249	NA
exon|CDV3_exon5,CDV3_exon5,CDV3_exon5,CDV3_exon5,CDV3_exon5,CDV3_exon5,CDV3_exon5	24.764	-0.380717	0.67293	-0.56576	0.571557	0.837901
exon|CDYL2_exon7	20.7544	-1.8312	0.71107	-2.57527	0.0100161	0.0839987
exon|CDYL_exon7,CDYL_exon7,CDYL_exon7,CDYL_exon9	15.2652	-0.420239	0.776108	-0.54147	0.588184	0.844573
exon|CEACAM1_exon7,CEACAM1_exon8,CEACAM1_exon8,CEACAM1_exon8,CEACAM1_exon9,CEACAM1_exon9	6.06279	-0.667521	1.16828	-0.571369	0.567749	NA
exon|CEBPA_exon1,CEBPA_exon1,CEBPA_exon1,CEBPA_exon1	7.93834	-0.222118	1.06445	-0.20867	0.834706	NA
exon|CEBPB-AS1_exon1	7.33442	0.127741	1.07367	0.118976	0.905294	NA
exon|CEBPB_exon1,CEBPB_exon1,CEBPB_exon1	45.9445	0.222573	0.507699	0.438395	0.6611	0.880862
exon|CEBPD_exon1	30.1706	1.72197	0.672236	2.56156	0.0104204	0.0863068
exon|CEBPZ_exon1	5.14229	-2.67042	1.44733	-1.84507	0.065027	NA
exon|CECR5-AS1_exon1,CECR5-AS1_exon1	7.45137	1.46927	1.15645	1.2705	0.203906	NA
exon|CECR5_exon8,CECR5_exon8	5.50508	-1.05514	1.44353	-0.730944	0.464813	NA
exon|CECR7_exon1	26.5263	2.11287	0.653245	3.23442	0.00121891	0.0169142
exon|CELF1_exon16,CELF1_exon13,CELF1_exon14,CELF1_exon14,CELF1_exon16,CELF1_exon13	19.1239	-1.27165	0.775608	-1.63956	0.101097	0.360469
exon|CELF2_exon1,CELF2_exon1,CELF2_exon1,CELF2_exon1,CELF2_exon1,CELF2_exon1	6.42097	-0.206782	1.21588	-0.170068	0.864957	NA
exon|CELF2_exon11,CELF2_exon12,CELF2_exon13,CELF2_exon13,CELF2_exon13,CELF2_exon13,CELF2_exon13,CELF2_exon13,CELF2_exon13,CELF2_exon13,CELF2_exon13,CELF2_exon13,CELF2_exon13,CELF2_exon14,CELF2_exon14,CELF2_exon14,CELF2_exon15,CELF2_exon15,CELF2_exon16,CELF2_exon17,CELF2_exon12,CELF2_exon12,CELF2_exon12,CELF2_exon13,CELF2_exon13,CELF2_exon13,CELF2_exon13,CELF2_exon14,CELF2_exon14,CELF2_exon14,CELF…	12.7556	0.41434	0.830182	0.499095	0.617712	0.858013
exon|CELF2_exon14,CELF2_exon15,CELF2_exon15,CELF2_exon15	29.8794	-0.242496	0.599689	-0.40437	0.68594	0.892209
exon|CELSR1_exon1	8.14588	-0.294533	1.0314	-0.285567	0.77521	NA
exon|CELSR2_exon1	5.116	0.92995	1.33347	0.697392	0.485558	NA
exon|CELSR2_exon30	40.5424	-0.259792	0.5363	-0.484415	0.628091	0.863521
exon|CELSR2_exon34	17.2533	0.997778	0.758366	1.31569	0.188277	0.51091
exon|CELSR3_exon1	12.1256	-0.200433	0.850725	-0.235603	0.813741	0.943988
exon|CELSR3_exon31	4.90775	-0.888103	1.45809	-0.609085	0.542468	NA
exon|CEMIP_exon1,CEMIP_exon1,CEMIP_exon1	5.24419	-3.32499	1.55936	-2.13228	0.0329837	NA
exon|CENPA_exon1,CENPA_exon1	11.3176	0.507419	0.969139	0.523577	0.600573	0.850006
exon|CENPBD1_exon1	15.109	0.923857	0.791786	1.1668	0.243291	0.582043
exon|CENPB_exon1	49.4544	0.641981	0.526011	1.22047	0.222287	0.558857
exon|CENPC_exon1	7.0322	-2.06592	1.19465	-1.7293	0.0837548	NA
exon|CENPE_exon1,CENPE_exon1	6.24736	-0.572182	1.17729	-0.486014	0.626957	NA
exon|CENPF_exon1	8.37518	0.308643	1.02142	0.302172	0.762521	NA
exon|CENPF_exon12	18.1022	-1.08943	0.796713	-1.36741	0.171498	0.48486
exon|CENPF_exon13	11.1376	-2.24339	0.987484	-2.27182	0.0230972	0.149244
exon|CENPH_exon1	5.54582	-1.29564	1.28241	-1.01032	0.312344	NA
exon|CENPJ_exon7,CENPJ_exon7,CENPJ_exon7	7.48614	1.00658	1.15323	0.872834	0.382754	NA
exon|CENPL_exon1,CENPL_exon1	10.6012	-1.20505	0.970249	-1.242	0.214238	0.548091
exon|CENPL_exon5,CENPL_exon6,CENPL_exon7	266.023	-0.858143	0.34991	-2.45247	0.0141879	0.107768
exon|CENPM_exon2,CENPM_exon2,CENPM_exon2,CENPM_exon1,CENPM_exon1,CENPM_exon1	5.97657	-0.0176068	1.18948	-0.0148021	0.98819	NA
exon|CENPN_exon1,CENPN_exon1,CENPN_exon1,CENPN_exon1,CENPN_exon1	5.1841	-0.721966	1.306	-0.552805	0.580397	NA
exon|CENPN_exon10,CENPN_exon10,CENPN_exon11	4.86615	0.533696	1.37081	0.389328	0.697033	NA
exon|CENPO_exon7,CENPO_exon7,CENPO_exon8,CENPO_exon8,CENPO_exon7,CENPO_exon7	24.7287	0.67801	0.664798	1.01987	0.307788	0.648413
exon|CENPP_exon1,CENPP_exon1	8.58261	0.0517348	0.996362	0.0519237	0.958589	NA
exon|CENPT_exon4	9.15731	1.20803	1.02991	1.17294	0.240818	0.579654
exon|CEP131_exon16,CEP131_exon16,CEP131_exon16,CEP131_exon16	30.4686	-2.16037	0.630398	-3.427	0.000610297	0.00985375
exon|CEP131_exon24,CEP131_exon24,CEP131_exon25,CEP131_exon25	7.03118	2.21886	1.25611	1.76646	0.0773195	NA
exon|CEP170B_exon1,CEP170B_exon1	10.9704	1.78226	0.959724	1.85705	0.0633038	0.274699
exon|CEP170B_exon18,CEP170B_exon19	8.41311	0.668173	1.02484	0.651976	0.514416	NA
exon|CEP170_exon12,CEP170_exon12,CEP170_exon13	23.0294	0.2183	0.701094	0.31137	0.755519	0.92113
exon|CEP170_exon19,CEP170_exon19,CEP170_exon20	9.59748	-0.549039	0.955285	-0.574739	0.565468	0.833564
exon|CEP170_exon9,CEP170_exon9,CEP170_exon9	25.2513	-0.908951	0.635856	-1.42949	0.152863	0.456237
exon|CEP250_exon1	9.7718	0.677809	0.959123	0.706697	0.479755	0.779529
exon|CEP295_exon1	5.60282	0.342869	1.29937	0.263873	0.791878	NA
exon|CEP350_exon1	10.6126	-0.758522	0.937384	-0.80919	0.418406	0.737649
exon|CEP350_exon38	8.47783	-2.54484	1.15335	-2.20647	0.0273511	NA
exon|CEP41_exon10,CEP41_exon11,CEP41_exon11,CEP41_exon9	5.00633	0.616673	1.29957	0.47452	0.635129	NA
exon|CEP68_exon1,CEP68_exon1,CEP68_exon1,CEP68_exon1	6.14168	1.05981	1.18588	0.893693	0.371486	NA
exon|CEP72_exon1	12.8575	1.73463	0.895353	1.93737	0.0527	0.245824
exon|CEP78_exon1,CEP78_exon1,CEP78_exon1,CEP78_exon1,CEP78_exon1	7.0363	0.0350726	1.08943	0.0321935	0.974318	NA
exon|CEP85L_exon1,CEP85L_exon1	6.14095	1.34944	1.25378	1.0763	0.281792	NA
exon|CEP85L_exon13,CEP85L_exon14	18.6039	-0.365323	0.707363	-0.516457	0.605535	0.852476
exon|CEP95_exon1,CEP95_exon1,CEP95_exon1	12.3251	0.582344	0.891851	0.652961	0.513781	0.802412
exon|CEP97_exon11,CEP97_exon11	13.3289	-0.682119	0.822274	-0.829552	0.406792	0.730454
exon|CERK_exon10	5.14178	0.971918	1.28845	0.754328	0.450652	NA
exon|CERK_exon11	19.8291	0.225602	0.735047	0.306921	0.758903	0.922881
exon|CERK_exon12	32.1472	0.61856	0.570712	1.08384	0.278437	0.62143
exon|CERK_exon13	280.152	0.0959907	0.337357	0.284537	0.775999	0.930041
exon|CERK_exon2	13.7973	-1.64643	0.836098	-1.96918	0.048932	0.235606
exon|CERK_exon3	9.62411	-0.528012	0.969489	-0.544629	0.586009	0.843582
exon|CERK_exon4	6.89612	-0.0283319	1.12019	-0.0252921	0.979822	NA
exon|CERK_exon6	55.786	0.858897	0.531445	1.61615	0.106061	0.371899
exon|CERK_exon8	24.2062	-1.00998	0.640551	-1.57673	0.114857	0.389307
exon|CERK_exon9	6.39508	-1.47682	1.22702	-1.20358	0.22875	NA
exon|CERS1_exon1,CERS1_exon1,GDF1_exon1	5.68221	0.352112	1.21338	0.290191	0.77167	NA
exon|CERS6_exon10,CERS6_exon11	5.52026	0.276044	1.27758	0.216068	0.828935	NA
exon|CES2_exon1,CES2_exon1,CES2_exon1	7.58754	1.48281	1.09398	1.35543	0.175281	NA
exon|CFAP20_exon1,CFAP20_exon1	15.8448	-0.559534	0.778508	-0.718727	0.472309	0.775584
exon|CFAP97_exon5	13.3221	-1.29194	0.847744	-1.52398	0.127514	0.413338
exon|CFL1_exon1	70.9733	-1.23321	0.441465	-2.79345	0.00521485	0.0518098
exon|CFL1_exon4	12.0801	-0.445122	0.853974	-0.521236	0.602202	0.851052
exon|CFL2_exon1,CFL2_exon1,CFL2_exon1,CFL2_exon1	5.43614	0.513083	1.24872	0.410887	0.681155	NA
exon|CFLAR_exon1,CFLAR_exon1,CFLAR_exon1,CFLAR_exon1,CFLAR_exon1,CFLAR_exon1	6.13075	-0.43277	1.23848	-0.349435	0.726763	NA
exon|CFLAR_exon5	5.3053	0.713592	1.30009	0.548878	0.583089	NA
exon|CFLAR_exon9,CFLAR_exon8,CFLAR_exon9,CFLAR_exon10,CFLAR_exon10,CFLAR_exon6,CFLAR_exon8,CFLAR_exon9	5.98316	-1.2403	1.2449	-0.996308	0.319101	NA
exon|CGGBP1_exon3,CGGBP1_exon4,CGGBP1_exon4	27.1975	-0.926896	0.721237	-1.28515	0.198741	0.525492
exon|CGN_exon1	28.8924	-0.657155	0.595642	-1.10327	0.269909	0.611425
exon|CGRRF1_exon1	10.1076	-0.40265	0.929567	-0.433159	0.664899	0.882676
exon|CH17-408M7.1_exon1	6.95656	-0.632461	1.12588	-0.56175	0.574287	NA
exon|CHAMP1_exon1,CHAMP1_exon1,CHAMP1_exon1	6.57549	0.974452	1.177	0.827913	0.40772	NA
exon|CHAMP1_exon3,CHAMP1_exon3,CHAMP1_exon3	16.7433	-0.298918	0.751096	-0.397976	0.690648	0.894356
exon|CHCHD10_exon1,CHCHD10_exon1,CHCHD10_exon1,CHCHD10_exon1	6.73889	0.532673	1.14252	0.466228	0.641053	NA
exon|CHCHD2_exon1,CHCHD2_exon1	7.06207	0.881008	1.11049	0.793351	0.427573	NA
exon|CHCHD6_exon8,CHCHD6_exon8	5.6816	2.22839	1.32412	1.68292	0.0923902	NA
exon|CHCHD7_exon1,CHCHD7_exon1,CHCHD7_exon1,CHCHD7_exon1,CHCHD7_exon1,CHCHD7_exon1,CHCHD7_exon1,CHCHD7_exon1,CHCHD7_exon1,CHCHD7_exon1,CHCHD7_exon1,CHCHD7_exon1	10.0879	-0.110674	0.945022	-0.117113	0.906771	0.97314
exon|CHD1_exon35	7.50757	-0.387288	1.10107	-0.351739	0.725034	NA
exon|CHD2_exon1,CHD2_exon1	12.8615	-0.119183	0.842964	-0.141386	0.887565	0.968579
exon|CHD2_exon39	7.10804	-0.165715	1.09366	-0.151523	0.879563	NA
exon|CHD4_exon1	12.3792	-0.264254	0.857917	-0.308018	0.758069	0.922484
exon|CHD7_exon38,CHD7_exon5	7.14232	0.0729163	1.11065	0.0656517	0.947655	NA
exon|CHEK1_exon1,CHEK1_exon1,CHEK1_exon1,CHEK1_exon1,CHEK1_exon1	14.8038	0.184443	0.795807	0.231769	0.816717	0.944755
exon|CHEK2_exon1,CHEK2_exon1,CHEK2_exon1,CHEK2_exon1	9.1109	-0.562262	0.994706	-0.565254	0.571901	0.838211
exon|CHERP_exon17	5.65183	-0.174876	1.1989	-0.145863	0.88403	NA
exon|CHKA_exon1,CHKA_exon1	14.2157	0.267222	0.798091	0.334826	0.737756	0.914893
exon|CHKB-AS1_exon1,CHKB-AS1_exon1	15.3546	2.37136	0.841741	2.81721	0.00484427	0.0487769
exon|CHKB-CPT1B_exon1,CHKB_exon1	7.32357	2.67609	1.29044	2.07378	0.0380994	NA
exon|CHKB-CPT1B_exon14,CPT1B_exon3,CPT1B_exon4,CPT1B_exon4,CPT1B_exon4,CPT1B_exon4,CPT1B_exon4	13.0871	0.0494345	0.839571	0.0588806	0.953047	0.985812
exon|CHML_exon1	17.944	-0.0131449	0.734389	-0.017899	0.985719	0.995916
exon|CHMP1B_exon1	16.159	0.966625	0.762962	1.26694	0.205178	0.534605
exon|CHMP2B_exon1,CHMP2B_exon1	8.14903	0.431948	1.02371	0.421943	0.673066	NA
exon|CHM_exon15,CHM_exon15	15.3294	0.562906	0.84069	0.669576	0.503128	0.795904
exon|CHN1_exon2,CHN1_exon1,CHN1_exon1,CHN1_exon1	10.6347	0.740785	0.927464	0.798721	0.424452	0.741915
exon|CHORDC1_exon1,CHORDC1_exon1	5.60974	2.22499	1.3332	1.6689	0.0951363	NA
exon|CHP1_exon7	5.70461	-1.24387	1.23495	-1.00722	0.313827	NA
exon|CHPF2_exon1,CHPF2_exon1,CHPF2_exon2	8.62902	1.28807	1.03459	1.245	0.213132	NA
exon|CHPF_exon1	10.5555	1.70528	0.955756	1.78422	0.0743874	0.303793
exon|CHPT1_exon1	15.9174	-0.659739	0.7689	-0.85803	0.390876	0.718644
exon|CHRAC1_exon1,CHRAC1_exon1	5.54947	-1.03195	1.24706	-0.827511	0.407948	NA
exon|CHRNA5_exon1,CHRNA5_exon1	6.00989	0.0274091	1.1642	0.0235433	0.981217	NA
exon|CHRNA7_exon1,CHRNA7_exon1,CHRNA7_exon1	10.323	1.12364	0.943131	1.19139	0.233499	0.571901
exon|CHST10_exon1	6.37938	0.895447	1.1527	0.776825	0.437262	NA
exon|CHST11_exon1,CHST11_exon1	25.2887	0.736456	0.637273	1.15564	0.24783	0.588168
exon|CHST11_exon3,CHST11_exon3	20.6743	0.66186	0.721884	0.91685	0.359221	0.695031
exon|CHST14_exon1	7.71156	1.06252	1.06085	1.00158	0.316548	NA
exon|CHST1_exon4	23.6017	-1.02087	0.694894	-1.46911	0.141804	0.438944
exon|CHST6_exon3	14.8991	-2.04894	0.837	-2.44795	0.0143671	0.108502
exon|CHST7_exon1	5.72296	0.124713	1.20691	0.103333	0.917699	NA
exon|CHSY1_exon1	7.64291	-1.1073	1.17045	-0.946044	0.344126	NA
exon|CHSY1_exon3	17.4336	0.775037	0.769204	1.00758	0.313655	0.656127
exon|CHTF18_exon1	5.2743	0.735635	1.27107	0.578753	0.562756	NA
exon|CHTF8_exon3,CHTF8_exon4,CHTF8_exon4	15.6797	0.79539	0.764455	1.04047	0.298123	0.640318
exon|CHTOP_exon1,CHTOP_exon1,CHTOP_exon1,CHTOP_exon1	14.2011	-1.95973	0.880498	-2.22571	0.0260338	0.160987
exon|CHUK_exon1,CHUK_exon1	36.6686	4.32193	0.751905	5.74798	9.03157e-09	6.33557e-07
exon|CHURC1_exon1,CHURC1_exon1,CHURC1_exon1,CHURC1-FNTB_exon1,CHURC1-FNTB_exon1	6.85149	0.34449	1.16498	0.295705	0.767456	NA
exon|CHURC1_exon3,CHURC1_exon4,CHURC1_exon4	7.49356	0.778017	1.09794	0.708618	0.478561	NA
exon|CIAO1_exon7	35.68	0.0213327	0.549945	0.0387906	0.969057	0.98997
exon|CIPC_exon4	7.61697	1.7339	1.22971	1.41002	0.158535	NA
exon|CIRBP-AS1_exon1	9.44734	-1.53059	1.00049	-1.52984	0.126056	0.410182
exon|CIRBP_exon1,CIRBP_exon1,CIRBP_exon1,CIRBP_exon1,CIRBP_exon1	7.86941	-0.578273	1.06726	-0.541829	0.587936	NA
exon|CIRBP_exon6,CIRBP_exon6,CIRBP_exon6,CIRBP_exon5,CIRBP_exon6,CIRBP_exon7,CIRBP_exon7,CIRBP_exon6,CIRBP_exon7	41.9333	0.411962	0.546215	0.754211	0.450722	0.761596
exon|CITED1_exon1	5.09692	-0.231666	1.28205	-0.1807	0.856603	NA
exon|CITED2_exon1	45.4113	-0.798365	0.523486	-1.52509	0.127236	0.412753
exon|CIT_exon47,CIT_exon48	8.36415	-1.79582	1.07095	-1.67684	0.093573	NA
exon|CKAP2_exon9,CKAP2_exon9,CKAP2_exon9	6.18743	-1.73154	1.2162	-1.42373	0.154524	NA
exon|CKAP4_exon2	6.26632	0.108607	1.26161	0.0860859	0.931398	NA
exon|CKB_exon1	14.2649	1.10781	0.881947	1.2561	0.209081	0.539902
exon|CKS2_exon1	17.9355	-0.403661	0.72159	-0.559405	0.575885	0.840367
exon|CLASP1_exon38,CLASP1_exon38,CLASP1_exon39,CLASP1_exon39	10.4611	-0.532335	0.944503	-0.563614	0.573017	0.839169
exon|CLASP2_exon1	7.58343	0.398644	1.12477	0.354424	0.723021	NA
exon|CLCC1_exon1,CLCC1_exon1	6.72663	-0.0979096	1.10511	-0.088597	0.929402	NA
exon|CLCC1_exon5,CLCC1_exon5	5.38364	-2.28063	1.34735	-1.69267	0.0905182	NA
exon|CLCN3_exon1,CLCN3_exon1,CLCN3_exon1	24.1122	-0.0350658	0.6346	-0.0552565	0.955934	0.986628
exon|CLCN3_exon12,CLCN3_exon12,CLCN3_exon13,CLCN3_exon14	10.0395	-1.51435	0.971554	-1.55869	0.11907	0.397329
exon|CLCN3_exon8,CLCN3_exon8,CLCN3_exon9,CLCN3_exon9	6.59485	-1.07125	1.13799	-0.941345	0.346528	NA
exon|CLCN4_exon11,CLCN4_exon13	14.1296	1.09834	0.814773	1.34804	0.177647	0.494319
exon|CLCN5_exon1,CLCN5_exon1,CLCN5_exon1	10.9105	1.95186	0.948481	2.05788	0.0396014	0.208262
exon|CLCN5_exon12,CLCN5_exon12,CLCN5_exon15,CLCN5_exon15	12.3368	-0.602338	0.851677	-0.707238	0.479419	0.779508
exon|CLCN6_exon22,CLCN6_exon23,CLCN6_exon23,NPPA-AS1_exon1	42.5904	-1.38082	0.689282	-2.00327	0.045148	0.226221
exon|CLCN7_exon1,CLCN7_exon1	6.44724	-0.0205256	1.18135	-0.0173748	0.986138	NA
exon|CLCN7_exon24,CLCN7_exon25	10.5112	-0.530046	0.918265	-0.577226	0.563787	0.833341
exon|CLDN12_exon1,CLDN12_exon1,CLDN12_exon1	5.2061	-0.110746	1.30974	-0.0845556	0.932615	NA
exon|CLDN12_exon3,CLDN12_exon3,CLDN12_exon4	26.4432	-0.426782	0.612969	-0.696254	0.48627	0.784474
exon|CLDND1_exon4,CLDND1_exon5,CLDND1_exon5,CLDND1_exon5,CLDND1_exon6,CLDND1_exon6	16.0729	-0.432396	0.773653	-0.558902	0.576229	0.84044
exon|CLEC11A_exon1	5.67738	-0.660008	1.30077	-0.507397	0.611876	NA
exon|CLEC11A_exon4	9.87732	1.9782	0.999392	1.9794	0.0477708	0.232304
exon|CLEC2D_exon3,CLEC2D_exon4,CLEC2D_exon4,CLEC2D_exon4,CLEC2D_exon5,CLEC2D_exon6	27.2813	-0.323024	0.611613	-0.528151	0.597394	0.847594
exon|CLIC1_exon2,CLIC1_exon2,CLIC1_exon1,CLIC1_exon1	12.2206	0.911214	0.862808	1.0561	0.290921	0.635295
exon|CLIC4_exon1	5.42094	0.237772	1.26575	0.18785	0.850994	NA
exon|CLIC4_exon6	39.0079	-1.46301	0.561928	-2.60356	0.00922614	0.0794334
exon|CLINT1_exon1,CLINT1_exon1,CLINT1_exon1	53.5802	0.428424	0.484191	0.884824	0.376252	0.70934
exon|CLK1_exon1,CLK1_exon1,CLK1_exon1	7.65445	-0.310199	1.08658	-0.285483	0.775275	NA
exon|CLK1_exon4,CLK1_exon5,CLK1_exon5,CLK1_exon3,CLK1_exon4,CLK1_exon4,CLK1_exon3,CLK1_exon3,CLK1_exon3	6.09306	-0.420467	1.15528	-0.363953	0.715893	NA
exon|CLK2_exon1,CLK2_exon1,CLK2_exon1	6.17939	-0.806799	1.22443	-0.658915	0.50995	NA
exon|CLK3_exon1	7.08481	0.278941	1.13059	0.24672	0.805125	NA
exon|CLN3_exon2,CLN3_exon2,CLN3_exon1,CLN3_exon1,CLN3_exon1,CLN3_exon1,CLN3_exon1,CLN3_exon1	9.64283	-0.398292	0.958707	-0.415448	0.677814	0.88873
exon|CLN5_exon1	9.37688	1.25454	1.05918	1.18444	0.236237	0.574518
exon|CLN8_exon2	6.56563	0.93284	1.19606	0.779926	0.435435	NA
exon|CLN8_exon3	1453.43	-0.531374	0.294971	-1.80145	0.0716326	0.295682
exon|CLNS1A_exon1,CLNS1A_exon1,CLNS1A_exon1,CLNS1A_exon1,CLNS1A_exon1	7.94611	0.160301	1.0473	0.153061	0.87835	NA
exon|CLOCK_exon23,CLOCK_exon24	35.0755	-0.438248	0.549804	-0.7971	0.425393	0.74248
exon|CLPB_exon1,CLPB_exon1,CLPB_exon1,CLPB_exon1	7.2319	3.11861	1.29539	2.40747	0.0160637	NA
exon|CLPB_exon15,CLPB_exon16,CLPB_exon17,CLPB_exon18	8.24401	-0.834177	1.06048	-0.786603	0.431514	NA
exon|CLPTM1_exon1	8.2119	0.8344	1.11896	0.745693	0.455853	NA
exon|CLPX_exon1,CLPX_exon1	9.12693	0.203918	0.979761	0.20813	0.835127	0.95057
exon|CLSPN_exon24,CLSPN_exon25	6.45185	-0.473822	1.14569	-0.413569	0.67919	NA
exon|CLSTN1_exon18,CLSTN1_exon19,CLSTN1_exon18	13.9334	0.106868	0.82127	0.130126	0.896467	0.970453
exon|CLTA_exon1,CLTA_exon1,CLTA_exon1,CLTA_exon1,CLTA_exon1,CLTA_exon1,CLTA_exon1,CLTA_exon1,CLTA_exon1,CLTA_exon1,CLTA_exon1	10.3221	0.38855	0.912253	0.425923	0.670164	0.885135
exon|CLTC_exon1,CLTC_exon1	10.4387	0.292262	0.935403	0.312445	0.754702	0.92077
exon|CLTC_exon13,CLTC_exon13	6.31181	-2.55683	1.40614	-1.81832	0.0690145	NA
exon|CLTC_exon14,CLTC_exon14	12.7333	-1.64823	0.90048	-1.83039	0.0671919	0.284663
exon|CLTC_exon16,CLTC_exon16	9.79056	-0.947846	0.968503	-0.978672	0.327742	0.667772
exon|CLTC_exon17,CLTC_exon17	19.6889	-1.01028	0.750296	-1.3465	0.178141	0.495043
exon|CLTC_exon19,CLTC_exon19	12.0171	-0.881123	0.911291	-0.966895	0.333596	0.672543
exon|CLTC_exon32,CLTC_exon32	23.4179	-0.067664	0.646284	-0.104697	0.916616	0.974219
exon|CLTC_exon6,CLTC_exon6	9.62062	-5.32238	1.67508	-3.17739	0.00148608	0.019696
exon|CLTC_exon7,CLTC_exon7	6.21039	-0.847914	1.18636	-0.714721	0.474781	NA
exon|CLTC_exon8,CLTC_exon8	9.85818	-2.09354	1.01034	-2.07211	0.0382551	0.203065
exon|CLUH_exon26	7.84348	1.34744	1.21677	1.10739	0.268124	NA
exon|CMBL_exon1	6.31201	1.10694	1.16854	0.947287	0.343493	NA
exon|CMC4_exon1,MTCP1_exon1	5.51249	-0.27883	1.25706	-0.221812	0.82446	NA
exon|CMPK1_exon1,CMPK1_exon1,CMPK1_exon1,CMPK1_exon1	5.46192	0.551945	1.33882	0.412261	0.680148	NA
exon|CMTM4_exon5,CMTM4_exon4,CMTM4_exon4	76.4142	-0.697836	0.428567	-1.6283	0.103461	0.365741
exon|CMTM6_exon4	11.5183	-1.96736	0.930972	-2.11323	0.034581	0.189803
exon|CMTM7_exon1,CMTM7_exon1	10.9109	0.123719	0.888297	0.139276	0.889232	0.968909
exon|CMTR2_exon1,CMTR2_exon1,CMTR2_exon1,CMTR2_exon1,CMTR2_exon1	61.7789	0.0306881	0.511433	0.0600041	0.952152	0.985812
exon|CMTR2_exon2,CMTR2_exon2,CMTR2_exon3,CMTR2_exon3,CMTR2_exon3,CMTR2_exon3	14.5183	0.00718768	0.793579	0.0090573	0.992773	0.996962
exon|CNBP_exon1,CNBP_exon1,CNBP_exon1,CNBP_exon1,CNBP_exon1,CNBP_exon1	6.29333	-2.01196	1.2843	-1.56658	0.117213	NA
exon|CNBP_exon4,CNBP_exon4,CNBP_exon4,CNBP_exon4,CNBP_exon4,CNBP_exon4	5.12377	1.64477	1.35006	1.21829	0.223113	NA
exon|CNBP_exon5,CNBP_exon5,CNBP_exon5,CNBP_exon5,CNBP_exon5,CNBP_exon5	8.67404	-0.454284	1.00561	-0.451751	0.651448	NA
exon|CNIH1_exon5	11.9746	-1.41954	0.885002	-1.604	0.108714	0.377349
exon|CNIH3_exon1,CNIH3_exon1,CNIH3_exon1	13.0866	-0.853242	0.90194	-0.946007	0.344145	0.68158
exon|CNKSR3_exon1	4.98005	4.25114	1.86618	2.27799	0.0227272	NA
exon|CNN3_exon1,CNN3_exon1	100.898	-0.804936	0.415002	-1.9396	0.0524288	0.245004
exon|CNNM2_exon1,CNNM2_exon1,CNNM2_exon1	8.5799	1.49473	1.03894	1.43871	0.150233	NA
exon|CNNM3_exon1,CNNM3_exon1	7.49504	0.819784	1.17379	0.698406	0.484923	NA
exon|CNNM4_exon1	37.3466	-0.712451	0.544524	-1.30839	0.19074	0.514986
exon|CNNM4_exon7	6.01659	0.0340352	1.2856	0.0264742	0.978879	NA
exon|CNOT11_exon7	6.91582	-0.455559	1.10112	-0.413721	0.679078	NA
exon|CNOT2_exon1,CNOT2_exon1	6.13015	-0.836383	1.25472	-0.666589	0.505034	NA
exon|CNOT4_exon1,CNOT4_exon1,CNOT4_exon1,CNOT4_exon1,CNOT4_exon1,CNOT4_exon1	30.8499	-0.0584241	0.592579	-0.0985929	0.921461	0.975574
exon|CNOT6L_exon12,CNOT6L_exon12	5.99177	0.232864	1.19775	0.194417	0.845849	NA
exon|CNOT6_exon14	5.28916	-0.929313	1.26417	-0.735116	0.462269	NA
exon|CNOT7_exon2,CNOT7_exon2,CNOT7_exon2,CNOT7_exon2,CNOT7_exon2,CNOT7_exon2,CNOT7_exon2,CNOT7_exon2,CNOT7_exon2,CNOT7_exon2,CNOT7_exon2,CNOT7_exon2,CNOT7_exon3,CNOT7_exon3,CNOT7_exon3,CNOT7_exon3	6.29671	-0.302134	1.13882	-0.265305	0.790774	NA
exon|CNOT7_exon5,CNOT7_exon5,CNOT7_exon5,CNOT7_exon5,CNOT7_exon5,CNOT7_exon5,CNOT7_exon6,CNOT7_exon6,CNOT7_exon6,CNOT7_exon6,CNOT7_exon6,CNOT7_exon6,CNOT7_exon6,CNOT7_exon6,CNOT7_exon6,CNOT7_exon7	11.1337	0.710868	0.898064	0.791556	0.42862	0.745198
exon|CNOT7_exon7,CNOT7_exon7,CNOT7_exon7,CNOT7_exon8,CNOT7_exon8,CNOT7_exon8,CNOT7_exon8,CNOT7_exon8,CNOT7_exon8	11.2402	-0.191872	0.933639	-0.205509	0.837174	0.951423
exon|CNOT8_exon1,CNOT8_exon1,CNOT8_exon1,CNOT8_exon1,CNOT8_exon1,CNOT8_exon1,CNOT8_exon1,CNOT8_exon1,CNOT8_exon1,CNOT8_exon2	7.92653	0.730545	1.03443	0.70623	0.480045	NA
exon|CNOT9_exon2,CNOT9_exon2,CNOT9_exon2,CNOT9_exon2	6.27836	-0.606035	1.23354	-0.491298	0.623216	NA
exon|CNOT9_exon7,CNOT9_exon8,CNOT9_exon9	12.6496	-0.485035	0.936868	-0.51772	0.604654	0.851707
exon|CNPPD1_exon2,CNPPD1_exon2,CNPPD1_exon2,CNPPD1_exon2,CNPPD1_exon1,CNPPD1_exon1	5.89318	-1.06023	1.19459	-0.887524	0.374797	NA
exon|CNPY2_exon1,CNPY2_exon1,PAN2_exon26,PAN2_exon26,PAN2_exon26	27.9603	0.91965	0.636558	1.44472	0.148536	0.449061
exon|CNPY3_exon1,CNPY3_exon1,CNPY3_exon1,CNPY3_exon1,CNPY3_exon1,CNPY3_exon1,CNPY3_exon1,CNPY3_exon1,CNPY3_exon1,CNPY3_exon1,CNPY3_exon1,CNPY3-GNMT_exon1,CNPY3-GNMT_exon1,CNPY3-GNMT_exon1,CNPY3-GNMT_exon1,CNPY3-GNMT_exon1,CNPY3-GNMT_exon1	10.6543	0.315471	0.908566	0.347219	0.728427	0.911836
exon|CNP_exon2,CNP_exon2	8.26258	1.19524	1.07749	1.10928	0.267309	NA
exon|CNP_exon4,CNP_exon4	16.3164	1.29556	0.770586	1.68127	0.0927113	0.34308
exon|CNRIP1_exon1,CNRIP1_exon1	12.3846	1.18278	2.35346	0.502572	0.615265	0.857137
exon|CNST_exon11	5.67045	-1.28273	1.28833	-0.995652	0.319419	NA
exon|CNTNAP3B_exon1,CNTNAP3P2_exon1	9.75988	1.35854	0.962822	1.411	0.158246	0.464995
exon|CNTRL_exon16,CNTRL_exon7	13.7781	0.91287	0.931368	0.980139	0.327018	0.667521
exon|CNTROB_exon1,CNTROB_exon1,CNTROB_exon1	7.48811	0.402416	1.09841	0.366364	0.714094	NA
exon|CNTROB_exon11,CNTROB_exon11,CNTROB_exon11	18.9608	0.622637	0.725996	0.857632	0.391096	0.718839
exon|COA1_exon1,COA1_exon1,COA1_exon1,COA1_exon1,COA1_exon1,COA1_exon1,COA1_exon1,COA1_exon1,COA1_exon1,COA1_exon1,COA1_exon1,COA1_exon1,COA1_exon1,COA1_exon1,COA1_exon1	6.24392	1.65481	1.24189	1.3325	0.182697	NA
exon|COA5_exon1	8.20592	1.40761	1.0443	1.3479	0.17769	NA
exon|COA7_exon1	5.52308	-0.491415	1.22107	-0.402446	0.687356	NA
exon|COA7_exon3	5.31943	-0.637082	1.2478	-0.510564	0.609656	NA
exon|COASY_exon1,COASY_exon1,COASY_exon1,COASY_exon2,COASY_exon2,COASY_exon3	6.64346	0.306667	1.12252	0.273196	0.784702	NA
exon|COASY_exon3,COASY_exon4,COASY_exon5	18.4525	-1.97605	0.761126	-2.59621	0.00942573	0.0805374
exon|COG1_exon1	7.21722	-0.078999	1.09802	-0.0719466	0.942644	NA
exon|COG1_exon12	5.33074	-1.21219	1.26626	-0.957298	0.338417	NA
exon|COG2_exon1,COG2_exon1	6.61026	0.504992	1.14913	0.439456	0.660331	NA
exon|COG3_exon1	5.30469	1.37138	1.40409	0.976707	0.328714	NA
exon|COG5_exon1,COG5_exon1,COG5_exon1	9.12997	0.692746	0.970362	0.713905	0.475286	0.777168
exon|COG8_exon5	17.3321	0.838346	0.734675	1.14111	0.253824	0.593069
exon|COIL_exon1	27.7432	0.563661	0.626392	0.899854	0.368198	0.702818
exon|COIL_exon7	6.99399	0.454606	1.15141	0.394826	0.692971	NA
exon|COL14A1_exon48	7.45103	0.000818035	1.05372	0.000776328	0.999381	NA
exon|COL19A1_exon51	4.90032	0.569406	1.31472	0.4331	0.664942	NA
exon|COL4A3BP_exon17,COL4A3BP_exon18,COL4A3BP_exon19	8.40242	-0.0403491	1.01374	-0.0398024	0.968251	NA
exon|COL4A3BP_exon2,COL4A3BP_exon1,COL4A3BP_exon1	6.98823	3.05589	1.33512	2.28885	0.0220882	NA
exon|COL6A1_exon1	11.3596	-0.650017	0.885478	-0.734086	0.462896	0.768086
exon|COMMD10_exon1	5.38701	0.781828	1.25174	0.624593	0.532238	NA
exon|COMMD3-BMI1_exon1,COMMD3_exon1	5.30142	-0.119593	1.29655	-0.0922394	0.926508	NA
exon|COMMD5_exon1	5.5345	0.280937	1.22946	0.228504	0.819254	NA
exon|COMT_exon1	13.8804	0.713082	0.826573	0.862697	0.388304	0.716228
exon|COPA_exon1,COPA_exon1	5.43676	-1.14497	1.24786	-0.917549	0.358855	NA
exon|COPB1_exon1,COPB1_exon1,COPB1_exon1	22.0853	-1.27314	0.68413	-1.86096	0.0627502	0.273512
exon|COPE_exon1,COPE_exon1,COPE_exon1,COPE_exon1	6.17624	-2.03782	1.26028	-1.61697	0.105885	NA
exon|COPG1_exon1	8.08993	0.37579	1.09105	0.344431	0.730522	NA
exon|COPG2_exon1,COPG2_exon1,TSGA13_exon8,TSGA13_exon9	6.50896	2.44275	1.36371	1.79126	0.0732519	NA
exon|COPS2_exon13,COPS2_exon13	8.90674	1.17349	1.01827	1.15244	0.249142	NA
exon|COPS3_exon1	5.34959	-1.89159	1.32199	-1.43086	0.152469	NA
exon|COPS5_exon5	5.73816	-0.587673	1.24774	-0.470989	0.637648	NA
exon|COPS7A_exon1,COPS7A_exon1,COPS7A_exon1	11.4234	0.260718	0.885654	0.294379	0.768469	0.926174
exon|COPS7B_exon5,COPS7B_exon6,COPS7B_exon6,COPS7B_exon7,COPS7B_exon8,COPS7B_exon8	8.67089	-1.17349	2.21604	-0.529544	0.596428	NA
exon|COPS8_exon1,COPS8_exon1	14.627	1.66714	0.84122	1.98181	0.0475005	0.231815
exon|COPS8_exon8,COPS8_exon9	7.87098	-0.821326	1.16256	-0.70648	0.47989	NA
exon|COQ10B_exon1,COQ10B_exon1	42.8478	-1.30759	0.54385	-2.40433	0.0162022	0.117353
exon|COQ2_exon1	9.04619	1.41956	1.0593	1.34009	0.180217	0.498436
exon|CORO1C_exon1	8.97899	-0.81501	0.982827	-0.829251	0.406962	0.730553
exon|CORO1C_exon11,CORO1C_exon11,CORO1C_exon11	24.2402	-0.817725	0.640476	-1.27675	0.201692	0.529449
exon|COTL1_exon4	6.66281	-0.836319	1.16677	-0.716779	0.473511	NA
exon|COX10-AS1_exon1	5.40282	0.472365	1.2687	0.372323	0.709652	NA
exon|COX10_exon1	10.7944	0.35486	0.904775	0.392208	0.694904	0.896758
exon|COX11_exon1,COX11_exon1,COX11_exon1,COX11_exon1,COX11_exon1,COX11_exon1,COX11_exon1	6.43676	0.407322	1.17018	0.348085	0.727776	NA
exon|COX17_exon1	6.43593	-0.446087	1.14815	-0.388525	0.697627	NA
exon|COX18_exon1,COX18_exon1,COX18_exon1,COX18_exon1	14.4307	0.11317	0.807178	0.140205	0.888498	0.968669
exon|COX19_exon1	8.43984	1.6874	1.05241	1.60337	0.108854	NA
exon|COX19_exon3	16.2908	-0.380971	0.745363	-0.511122	0.609266	0.855181
exon|COX20_exon1,COX20_exon1,COX20_exon1,COX20_exon1,COX20_exon1,COX20_exon1,COX20_exon1,COX20_exon1,COX20_exon2	15.3584	-0.103381	0.771674	-0.13397	0.893426	0.969146
exon|COX5A_exon1	4.96463	0.587734	1.28458	0.457528	0.647291	NA
exon|COX5B_exon1	6.73113	-0.775945	1.14728	-0.676336	0.498827	NA
exon|COX7A2L_exon1,COX7A2L_exon1,COX7A2L_exon1,COX7A2L_exon1,COX7A2L_exon2	11.7675	-0.796106	0.868779	-0.91635	0.359483	0.695031
exon|COX7A2L_exon3,COX7A2L_exon3,COX7A2L_exon3,COX7A2L_exon3,COX7A2L_exon3,COX7A2L_exon4	9.32614	-2.83678	1.10919	-2.55752	0.0105421	0.0869739
exon|COX7B_exon1	6.65511	2.9798	1.31937	2.25851	0.0239137	NA
exon|CPA5_exon10,CPA5_exon11,CPA5_exon9,CPA5_exon9	5.48566	-5.96966	1.85721	-3.21431	0.00130759	NA
exon|CPD_exon1	5.90837	0.180937	1.23452	0.146565	0.883475	NA
exon|CPEB1_exon1	9.58629	-0.0968337	0.948791	-0.10206	0.918709	0.974588
exon|CPEB1_exon10,CPEB1_exon10,CPEB1_exon11,CPEB1_exon11,CPEB1_exon12,CPEB1_exon12	9.74446	0.238198	0.947998	0.251265	0.801609	0.939853
exon|CPEB2_exon1,CPEB2_exon1,CPEB2_exon1,CPEB2_exon1,CPEB2_exon1,CPEB2_exon1	17.7272	4.0771	0.995783	4.09436	4.23331e-05	0.00108587
exon|CPEB2_exon10,CPEB2_exon10,CPEB2_exon11,CPEB2_exon11,CPEB2_exon11,CPEB2_exon12	16.4111	1.5254	0.77212	1.9756	0.0482004	0.233501
exon|CPEB3_exon10,CPEB3_exon10	5.96893	-1.28693	1.24874	-1.03058	0.30274	NA
exon|CPEB4_exon1,CPEB4_exon1,CPEB4_exon1	42.7495	-1.27528	0.545184	-2.33917	0.0193266	0.132715
exon|CPEB4_exon10,CPEB4_exon8,CPEB4_exon8,CPEB4_exon9,CPEB4_exon9	15.5015	-0.247238	0.784839	-0.315018	0.752748	0.919758
exon|CPNE1_exon1,CPNE1_exon1,CPNE1_exon1,CPNE1_exon1,RBM12_exon1,RBM12_exon1,RBM12_exon1,CPNE1_exon1,CPNE1_exon1,RBM12_exon1	10.3223	1.29873	0.936757	1.38642	0.16562	0.476749
exon|CPNE8_exon1	10.428	-0.268467	0.929185	-0.288927	0.772637	0.928052
exon|CPOX_exon1	12.3788	0.696789	0.856729	0.813313	0.416039	0.736437
exon|CPOX_exon7	15.5516	-1.38793	0.792973	-1.75029	0.0800686	0.316942
exon|CPQ_exon1	7.46256	0.793219	1.07024	0.741162	0.458595	NA
exon|CPSF2_exon1,CPSF2_exon1,CPSF2_exon1,CPSF2_exon1	24.5479	0.933585	0.651653	1.43264	0.15196	0.454741
exon|CPSF6_exon1,CPSF6_exon1	9.08878	-1.11907	0.982931	-1.1385	0.254913	0.593821
exon|CPSF6_exon10,CPSF6_exon11	6.54144	1.21234	1.18354	1.02433	0.305677	NA
exon|CPSF7_exon10,CPSF7_exon10,CPSF7_exon10	11.4983	0.651883	0.908404	0.717613	0.472996	0.776121
exon|CPT2_exon1,CPT2_exon1	8.98005	0.150324	1.00421	0.149693	0.881007	0.965537
exon|CPTP_exon1	6.16819	0.818711	1.16534	0.702553	0.482334	NA
exon|CPVL_exon1,CPVL_exon1	5.58385	0.582703	1.22098	0.477244	0.633189	NA
exon|CRAMP1_exon20	16.1216	0.215451	0.766479	0.281091	0.77864	0.930309
exon|CRBN_exon1,CRBN_exon1	6.20954	0.0879948	1.27627	0.068947	0.945032	NA
exon|CRCP_exon1,CRCP_exon1,CRCP_exon1,CRCP_exon1,CRCP_exon1	6.59978	2.07965	1.29499	1.60592	0.108291	NA
exon|CREB1_exon1,CREB1_exon1,CREB1_exon1,CREB1_exon1	13.3328	-0.351982	0.817172	-0.430732	0.666663	0.8829
exon|CREB1_exon7	9.24297	-2.27939	1.07582	-2.11874	0.0341121	0.18856
exon|CREB1_exon9,CREB1_exon8,CREB1_exon9,CREB1_exon10	8.44305	-1.06312	1.03417	-1.02799	0.303953	NA
exon|CREB3L2_exon1,CREB3L2_exon1	8.199	0.25334	1.05373	0.240421	0.810004	NA
exon|CREB3L2_exon12,CREB3L2_exon12	57.8758	-1.52133	0.487977	-3.11762	0.00182317	0.0229879
exon|CREB5_exon10,CREB5_exon11,CREB5_exon11,CREB5_exon7	6.9457	1.58581	1.15161	1.37704	0.168499	NA
exon|CREBBP_exon30,CREBBP_exon31	12.8164	-0.854205	0.843469	-1.01273	0.31119	0.653088
exon|CREBL2_exon1	8.37992	0.148334	1.05135	0.141089	0.887799	NA
exon|CREBL2_exon4	8.99125	-0.336417	1.005	-0.334744	0.737818	0.914893
exon|CREBRF_exon9	5.38364	-2.28063	1.34735	-1.69267	0.0905182	NA
exon|CREBZF_exon4,CREBZF_exon5,CREBZF_exon2,CREBZF_exon3,CREBZF_exon1,CREBZF_exon4,CREBZF_exon3,CREBZF_exon3,CREBZF_exon2,CREBZF_exon2,CREBZF_exon2,CREBZF_exon1,CREBZF_exon1,CREBZF_exon1,CREBZF_exon1	20.1575	0.611916	0.689691	0.887232	0.374954	0.708873
exon|CREG1_exon1	7.99462	0.378083	1.03147	0.366547	0.713957	NA
exon|CRELD1_exon1,CRELD1_exon1,CRELD1_exon1,CRELD1_exon2,CRELD1_exon2	5.34531	0.753473	1.30507	0.577342	0.563709	NA
exon|CRELD2_exon1,CRELD2_exon1,CRELD2_exon1,CRELD2_exon1,CRELD2_exon1	45.2161	1.1331	0.515128	2.19965	0.0278316	0.166956
exon|CRIPT_exon5	5.75751	-2.27114	1.32526	-1.71374	0.0865769	NA
exon|CRISPLD1_exon1	10.0739	0.756261	0.939932	0.804591	0.421056	0.739132
exon|CRKL_exon1	11.7377	0.570899	0.891359	0.640481	0.52186	0.807661
exon|CRKL_exon3	293.977	-0.397033	0.357421	-1.11083	0.266643	0.607276
exon|CRK_exon1,CRK_exon1	12.2688	0.194049	0.843371	0.230087	0.818024	0.94504
exon|CRK_exon2,CRK_exon2	8.55379	-0.501079	1.06099	-0.472276	0.63673	NA
exon|CRK_exon3,CRK_exon3	179.799	0.135443	0.375697	0.360511	0.718465	0.907079
exon|CRLS1_exon1,CRLS1_exon1,CRLS1_exon1,CRLS1_exon1	27.3921	-0.711134	0.652326	-1.09015	0.275647	0.618245
exon|CRNDE_exon1,CRNDE_exon1,CRNDE_exon1,CRNDE_exon1,CRNDE_exon1	6.99472	0.228938	1.10175	0.207795	0.835389	NA
exon|CRNKL1_exon14,CRNKL1_exon15,CRNKL1_exon15,CRNKL1_exon15,CRNKL1_exon15	5.60574	0.865818	1.24431	0.695824	0.486539	NA
exon|CROCC_exon34	11.7251	-0.660992	0.889079	-0.743456	0.457205	0.763789
exon|CROT_exon1,CROT_exon1,CROT_exon1	7.17806	2.26415	1.24719	1.81541	0.0694615	NA
exon|CROT_exon18,CROT_exon19	10.2848	-0.201135	0.917939	-0.219116	0.82656	0.948218
exon|CRTAP_exon1	14.517	0.725271	0.795845	0.911322	0.362126	0.697312
exon|CRTC3-AS1_exon1	19.7536	-0.381938	0.694494	-0.549951	0.582353	0.842126
exon|CRTC3_exon1,CRTC3_exon1	25.4165	0.0737285	0.641997	0.114842	0.90857	0.973201
exon|CRTC3_exon15,CRTC3_exon15	6.68188	0.0546081	1.19144	0.0458338	0.963443	NA
exon|CRY2_exon1	10.5111	-1.27035	0.951359	-1.33529	0.18178	0.500881
exon|CRYBG3_exon1	13.5596	0.678947	0.829637	0.818366	0.413148	0.734389
exon|CRYBG3_exon4	13.6302	-1.02113	0.868765	-1.17539	0.23984	0.578615
exon|CRYZ_exon1,CRYZ_exon1,CRYZ_exon1,CRYZ_exon1	7.73407	0.0935973	1.04049	0.089955	0.928323	NA
exon|CSDE1_exon10,CSDE1_exon10,CSDE1_exon11,CSDE1_exon11,CSDE1_exon12,CSDE1_exon9	124.862	-2.08284	0.396326	-5.25537	1.47726e-07	8.22667e-06
exon|CSDE1_exon18,CSDE1_exon19,CSDE1_exon19,CSDE1_exon20,CSDE1_exon20,CSDE1_exon21	23.0546	-1.77399	0.711297	-2.49402	0.0126306	0.0992395
exon|CSDE1_exon2,CSDE1_exon2,CSDE1_exon3,CSDE1_exon3,CSDE1_exon4,CSDE1_exon4	6.04017	-0.660731	1.21949	-0.541811	0.587949	NA
exon|CSDE1_exon4,CSDE1_exon5,CSDE1_exon5,CSDE1_exon6,CSDE1_exon6,CSDE1_exon7	5.98339	-0.686412	1.23422	-0.556152	0.578107	NA
exon|CSE1L_exon1,CSE1L_exon1,CSE1L_exon1	5.25922	0.744304	1.41401	0.52638	0.598624	NA
exon|CSK_exon13,CSK_exon14	5.79189	-0.359517	1.25427	-0.286635	0.774392	NA
exon|CSK_exon5,CSK_exon6	5.67845	-0.138572	1.27333	-0.108827	0.91334	NA
exon|CSNK1A1_exon1,CSNK1A1_exon1,CSNK1A1_exon1	12.7665	-1.20662	0.873851	-1.3808	0.167339	0.47969
exon|CSNK1A1_exon10,CSNK1A1_exon10,CSNK1A1_exon10,CSNK1A1_exon11	5.7305	0.121368	1.22461	0.0991077	0.921053	NA
exon|CSNK1A1_exon2,CSNK1A1_exon3,CSNK1A1_exon3,CSNK1A1_exon3	5.36124	-0.315378	1.25862	-0.250573	0.802144	NA
exon|CSNK1D_exon1,CSNK1D_exon1,CSNK1D_exon1	19.8974	-1.27768	0.743098	-1.71939	0.0855427	0.328138
exon|CSNK1D_exon10,CSNK1D_exon9,CSNK1D_exon9	55.9886	0.502517	0.469371	1.07062	0.284341	0.628682
exon|CSNK1E_exon1	9.97828	-0.263191	0.949149	-0.277292	0.781556	0.931826
exon|CSNK1E_exon8,CSNK1E_exon8,LOC400927-CSNK1E_exon12	10.2949	0.676495	0.945524	0.715471	0.474318	0.776785
exon|CSNK1G1_exon12,CSNK1G1_exon13,CSNK1G1_exon12,CSNK1G1_exon12	17.5013	-1.81503	0.784701	-2.31302	0.0207217	0.138768
exon|CSNK1G3_exon1,CSNK1G3_exon1,CSNK1G3_exon1	7.32395	0.512042	1.13345	0.451753	0.651447	NA
exon|CSNK2A1_exon12,CSNK2A1_exon13,CSNK2A1_exon14	13.4382	0.31663	0.82519	0.383706	0.701196	0.900838
exon|CSNK2A1_exon2,CSNK2A1_exon3	5.3914	-0.326905	1.22695	-0.266438	0.789902	NA
exon|CSNK2A2_exon5	7.64303	-0.886303	1.10496	-0.802115	0.422487	NA
exon|CSNK2A3_exon1	24.9717	-0.567444	0.629018	-0.902111	0.366998	0.701743
exon|CSPG4_exon1	5.78361	0.915675	1.22824	0.74552	0.455957	NA
exon|CSPG4_exon10	128.076	0.0236651	0.448415	0.0527749	0.957911	0.987279
exon|CSPG4_exon3	25.1467	-1.70556	0.682794	-2.49792	0.0124925	0.0985197
exon|CSPP1_exon1	6.11152	1.07404	1.24965	0.859476	0.390078	NA
exon|CSRNP1_exon1	7.39825	0.782044	1.09175	0.716323	0.473792	NA
exon|CSRNP2_exon1,CSRNP2_exon1	7.12324	-0.755211	1.10316	-0.684589	0.493603	NA
exon|CSRNP2_exon5,CSRNP2_exon5	6.10814	-0.425273	1.16666	-0.364522	0.715468	NA
exon|CSRP1_exon6,CSRP1_exon6,CSRP1_exon6,CSRP1_exon6	8.49335	0.670354	1.07403	0.624149	0.53253	NA
exon|CSRP2_exon1,CSRP2_exon1	8.83329	0.939165	1.08226	0.867781	0.385514	NA
exon|CST3_exon1,CST3_exon1	13.4919	0.417936	0.859305	0.486366	0.626708	0.86329
exon|CSTB_exon3	28.8084	0.257492	0.623373	0.413063	0.67956	0.889217
exon|CSTF1_exon1,CSTF1_exon1,CSTF1_exon1	19.4502	1.74561	0.758364	2.30181	0.0213461	0.141827
exon|CSTF1_exon5,CSTF1_exon5,CSTF1_exon5	8.49746	1.69987	1.08989	1.55967	0.118837	NA
exon|CSTF1_exon6,CSTF1_exon6,CSTF1_exon6	30.2389	0.416611	0.580794	0.717313	0.473181	0.776122
exon|CSTF2T_exon1	13.7301	-0.818067	0.851912	-0.960273	0.336918	0.675805
exon|CSTF3-AS1_exon1	22.1974	-0.29444	0.738641	-0.398624	0.69017	0.894102
exon|CS_exon1	9.8432	-0.519034	1.08116	-0.480071	0.631177	0.864702
exon|CS_exon11	7.48569	-1.46212	1.13643	-1.28659	0.198238	NA
exon|CTB-113P19.1_exon5	25.482	-0.165516	0.625381	-0.264664	0.791268	0.935129
exon|CTBS_exon1	10.5758	1.01543	0.929174	1.09283	0.274468	0.616985
exon|CTC-338M12.4_exon1	5.47856	0.246462	1.23858	0.198988	0.842272	NA
exon|CTC1_exon22,CTC1_exon23	851.35	-0.426045	0.299645	-1.42184	0.155074	0.460262
exon|CTDNEP1_exon1	11.9101	0.852288	0.894829	0.95246	0.340864	0.677992
exon|CTDNEP1_exon8,CTDNEP1_exon9	5.00633	0.616673	1.29957	0.47452	0.635129	NA
exon|CTDSP1_exon1,CTDSP1_exon1	5.44368	0.508993	1.27422	0.399453	0.689559	NA
exon|CTDSP1_exon7,CTDSP1_exon7,CTDSP1_exon7	6.70767	-0.740983	1.13857	-0.650799	0.515176	NA
exon|CTDSP2_exon1	5.28172	0.434036	1.25105	0.346938	0.728638	NA
exon|CTDSP2_exon8	16.3401	-1.48483	0.812719	-1.82699	0.0677016	0.286227
exon|CTDSPL2_exon1	11.8389	0.0968522	0.85437	0.113361	0.909744	0.973233
exon|CTDSPL2_exon13	70.0452	0.682688	0.466181	1.46443	0.143078	0.44115
exon|CTDSPL_exon7,CTDSPL_exon8	7.05493	-1.75728	1.14778	-1.53103	0.125763	NA
exon|CTGF_exon5	6.20662	-0.374995	1.16415	-0.322118	0.747363	NA
exon|CTHRC1_exon1	7.02971	1.09408	1.19125	0.918431	0.358393	NA
exon|CTH_exon1,CTH_exon1,CTH_exon1	15.806	0.639582	0.815645	0.784143	0.432956	0.747314
exon|CTIF_exon12,CTIF_exon13	7.42514	-1.0373	1.08346	-0.957402	0.338365	NA
exon|CTNNB1_exon1,CTNNB1_exon1,CTNNB1_exon1,CTNNB1_exon1	36.2008	-0.589743	0.561621	-1.05007	0.293685	0.637095
exon|CTNNB1_exon10,CTNNB1_exon9,CTNNB1_exon9,CTNNB1_exon9	11.3899	-1.03882	0.917515	-1.13221	0.257548	0.597058
exon|CTNNB1_exon15,CTNNB1_exon15,CTNNB1_exon16,CTNNB1_exon15,CTNNB1_exon16,CTNNB1_exon17,CTNNB1_exon16	29.9673	-1.16292	0.598458	-1.94319	0.0519928	0.243731
exon|CTNNB1_exon3,CTNNB1_exon3,CTNNB1_exon3,CTNNB1_exon4	6.94952	-2.65445	1.23678	-2.14627	0.0318517	NA
exon|CTNNB1_exon4,CTNNB1_exon4,CTNNB1_exon4,CTNNB1_exon5	9.0141	0.000372027	1.01547	0.000366359	0.999708	0.999708
exon|CTNNB1_exon5,CTNNB1_exon5,CTNNB1_exon5,CTNNB1_exon6	8.32657	-0.765301	1.01226	-0.756029	0.449632	NA
exon|CTNNB1_exon7,CTNNB1_exon7,CTNNB1_exon7,CTNNB1_exon8	10.028	-1.3526	0.947365	-1.42775	0.153364	0.456882
exon|CTNNBIP1_exon1,CTNNBIP1_exon1	6.98757	-1.60229	1.15791	-1.38377	0.166428	NA
exon|CTNND1_exon1,CTNND1_exon1,CTNND1_exon1,CTNND1_exon1,CTNND1_exon1,CTNND1_exon1,CTNND1_exon1,CTNND1_exon1,CTNND1_exon1,CTNND1_exon1,CTNND1_exon1,CTNND1_exon1,CTNND1_exon1,CTNND1_exon1,CTNND1_exon1,CTNND1_exon1,CTNND1_exon1,CTNND1_exon1,CTNND1_exon1,CTNND1_exon1,CTNND1_exon1,CTNND1_exon1	23.8354	0.668593	0.648407	1.03113	0.302479	0.64413
exon|CTNND1_exon16,CTNND1_exon17,CTNND1_exon17,CTNND1_exon17,CTNND1_exon17,CTNND1_exon18,CTNND1_exon18,CTNND1_exon18,CTNND1_exon18,CTNND1_exon18,CTNND1_exon19,CTNND1_exon19,CTNND1_exon19,CTNND1_exon19,CTNND1_exon19,CTNND1_exon19,CTNND1_exon19,CTNND1_exon19,CTNND1_exon20,CTNND1_exon20,CTNND1_exon20,CTNND1_exon21,TMX2-CTNND1_exon21	7.768	-0.274244	1.06139	-0.258383	0.796111	NA
exon|CTNS_exon1,CTNS_exon1	5.54205	-0.734869	1.22926	-0.597812	0.549965	NA
exon|CTPS1_exon1,CTPS1_exon1	19.9344	-0.21693	0.713307	-0.304119	0.761038	0.923795
exon|CTPS1_exon13,CTPS1_exon16,CTPS1_exon17	6.02874	-0.440979	1.16631	-0.378098	0.705358	NA
exon|CTPS1_exon15,CTPS1_exon18,CTPS1_exon19	50.4585	-1.08908	0.511071	-2.13098	0.033091	0.184998
exon|CTPS2_exon1	6.69635	0.517013	1.17256	0.440925	0.659267	NA
exon|CTR9_exon1,CTR9_exon1	16.5433	-0.967521	0.752672	-1.28545	0.198636	0.525434
exon|CTSA_exon1,CTSA_exon1,CTSA_exon1,CTSA_exon1	19.6115	1.37256	0.733722	1.87068	0.0613897	0.268781
exon|CTSA_exon14,CTSA_exon15,CTSA_exon15,CTSA_exon15	104.963	0.552087	0.45992	1.2004	0.229984	0.568225
exon|CTSB_exon1,CTSB_exon1,CTSB_exon1,CTSB_exon1,CTSB_exon1,CTSB_exon1	7.71617	1.50102	1.13284	1.32501	0.185167	NA
exon|CTSB_exon10,CTSB_exon10,CTSB_exon11,CTSB_exon11,CTSB_exon11,CTSB_exon12	12.7296	-0.734869	0.846662	-0.86796	0.385416	0.715002
exon|CTSC_exon4,CTSC_exon4	7.67669	0.480346	1.09091	0.440318	0.659707	NA
exon|CTSD_exon9	6.04444	-2.29016	1.36896	-1.67292	0.0943431	NA
exon|CTSH_exon1,CTSH_exon1	108.327	-0.724654	0.425376	-1.70356	0.0884633	0.333993
exon|CTSL_exon1,CTSL_exon1,CTSL_exon1,CTSL_exon1,CTSL_exon1	5.73072	1.83067	1.3701	1.33616	0.181498	NA
exon|CTSV_exon1	8.57933	-0.163934	1.10399	-0.148492	0.881955	NA
exon|CTSZ_exon1	5.2326	0.708296	1.25138	0.566013	0.571385	NA
exon|CTSZ_exon5	5.63287	-0.963164	1.22842	-0.784069	0.432999	NA
exon|CTTNBP2NL_exon6	5.9947	-0.218056	1.16824	-0.186653	0.851933	NA
exon|CTTN_exon1,CTTN_exon1,CTTN_exon1	29.1744	0.273027	0.594413	0.459322	0.646003	0.872517
exon|CTTN_exon16,CTTN_exon16,CTTN_exon17	11.3259	0.366291	0.913616	0.400924	0.688476	0.893691
exon|CTTN_exon17,CTTN_exon17,CTTN_exon18,CTTN_exon18,CTTN_exon19	27.8542	-0.599772	0.656868	-0.913078	0.361202	0.696636
exon|CTU1_exon1	7.18367	-0.548068	1.09818	-0.499071	0.61773	NA
exon|CUEDC1_exon11,CUEDC1_exon11	6.50014	-1.65317	1.21591	-1.35961	0.173952	NA
exon|CUL1_exon1	7.89248	0.916517	1.04027	0.881034	0.378299	NA
exon|CUL3_exon1,CUL3_exon1	22.0485	0.887422	0.668259	1.32796	0.184191	0.504458
exon|CUL3_exon11,CUL3_exon12,CUL3_exon12	7.4588	0.405973	1.12536	0.360748	0.718288	NA
exon|CUL3_exon12,CUL3_exon13,CUL3_exon13	7.14147	0.0844597	1.08401	0.0779142	0.937896	NA
exon|CUL3_exon14,CUL3_exon15,CUL3_exon15	195.119	-1.11815	0.394212	-2.83641	0.00456245	0.0462695
exon|CUL3_exon15,CUL3_exon16,CUL3_exon16	14.4687	0.826694	0.799804	1.03362	0.301314	0.643216
exon|CUL3_exon2,CUL3_exon2	14.3599	1.14615	0.838779	1.36645	0.171798	0.48493
exon|CUL3_exon5,CUL3_exon6,CUL3_exon6	15.876	-1.23676	0.799141	-1.54761	0.121716	0.401668
exon|CUL3_exon6,CUL3_exon7,CUL3_exon7	9.5559	-0.406681	0.960013	-0.423621	0.671842	0.885354
exon|CUL3_exon7,CUL3_exon8,CUL3_exon8	4.93824	1.22004	1.32043	0.923974	0.3555	NA
exon|CUL3_exon8,CUL3_exon9,CUL3_exon9	7.83926	-0.571153	1.07405	-0.531774	0.594882	NA
exon|CUL4A_exon1	23.1634	0.935749	0.665898	1.40525	0.159948	0.467833
exon|CUL5_exon1	20.5821	0.153573	0.710776	0.216064	0.828938	0.949145
exon|CUX1_exon1,CUX1_exon1,CUX1_exon1,CUX1_exon1,CUX1_exon1,CUX1_exon1	6.44043	-1.20038	1.17034	-1.02567	0.305049	NA
exon|CUX1_exon24,CUX1_exon24	458.099	-0.580435	0.346429	-1.67548	0.0938399	0.34606
exon|CWF19L1_exon1,CWF19L1_exon1,CWF19L1_exon1,CWF19L1_exon1,CWF19L1_exon1	9.07696	0.364296	0.969162	0.375888	0.707	0.902415
exon|CWF19L2_exon1	11.2583	-0.30113	0.891186	-0.337898	0.73544	0.914009
exon|CX3CL1_exon1,CX3CL1_exon1	14.7666	0.254876	0.77943	0.327004	0.743665	0.917175
exon|CXXC5_exon3,CXXC5_exon3,CXXC5_exon3,CXXC5_exon3,CXXC5_exon3,CXXC5_exon3,CXXC5_exon3,CXXC5_exon4,CXXC5_exon4,CXXC5_exon4,CXXC5_exon4,CXXC5_exon4,CXXC5_exon4,CXXC5_exon5	7.92181	0.183512	1.08634	0.168927	0.865854	NA
exon|CXorf38_exon7,CXorf38_exon7	7.28992	-0.0758966	1.16006	-0.0654249	0.947836	NA
exon|CYB561A3_exon1,CYB561A3_exon1,CYB561A3_exon1	48.035	-1.40048	0.502236	-2.78849	0.00529537	0.0524865
exon|CYB561D1_exon4,CYB561D1_exon2,CYB561D1_exon3,CYB561D1_exon3,CYB561D1_exon4	13.1485	-2.14817	0.889714	-2.41445	0.015759	0.115194
exon|CYB5B_exon1	8.74529	-0.076864	0.979673	-0.0784589	0.937463	NA
exon|CYB5D1_exon1,CYB5D1_exon1	5.31199	0.716207	1.31486	0.544701	0.58596	NA
exon|CYB5D2_exon1,CYB5D2_exon1,CYB5D2_exon1	20.4916	0.0850411	0.747285	0.1138	0.909396	0.973233
exon|CYB5R4_exon1	7.61427	3.20516	1.33086	2.40833	0.0160258	NA
exon|CYBRD1_exon1,CYBRD1_exon1	7.10499	0.00540174	1.22543	0.00440802	0.996483	NA
exon|CYBRD1_exon3,CYBRD1_exon4,CYBRD1_exon4	7.02088	-0.61298	1.11999	-0.547308	0.584167	NA
exon|CYC1_exon1	10.1532	0.602677	1.00249	0.601178	0.547722	0.823343
exon|CYCS_exon1	8.23658	-0.635361	1.0444	-0.608351	0.542955	NA
exon|CYCS_exon3	11.6125	-0.0823771	0.861575	-0.0956122	0.923829	0.975861
exon|CYFIP1_exon1,CYFIP1_exon1,CYFIP1_exon1,CYFIP1_exon1,CYFIP1_exon1,CYFIP1_exon1,CYFIP1_exon1	6.38387	1.11551	1.23304	0.90468	0.365635	NA
exon|CYFIP1_exon18,CYFIP1_exon20,CYFIP1_exon20,CYFIP1_exon21,CYFIP1_exon21,CYFIP1_exon21,CYFIP1_exon21,CYFIP1_exon22,CYFIP1_exon22,CYFIP1_exon6	5.40259	-1.18418	1.26317	-0.937468	0.348518	NA
exon|CYGB_exon1	10.1902	-0.355956	0.914242	-0.389346	0.69702	0.898393
exon|CYGB_exon3	5.09338	0.942426	1.27579	0.738699	0.46009	NA
exon|CYGB_exon4	16.9049	-0.231781	0.784905	-0.295298	0.767766	0.925995
exon|CYHR1_exon1	9.93021	1.38711	0.958228	1.44758	0.147734	0.448322
exon|CYP20A1_exon1	62.4401	0.00620107	0.49023	0.0126493	0.989908	0.996781
exon|CYP20A1_exon13	5.92662	-0.713083	1.26173	-0.565163	0.571963	NA
exon|CYP27A1_exon1	7.06207	0.881008	1.11049	0.793351	0.427573	NA
exon|CYP4V2_exon1	15.2838	0.26574	0.800751	0.331863	0.739993	0.915848
exon|CYP51A1-AS1_exon1,CYP51A1-AS1_exon1	35.5334	1.30282	0.575136	2.26524	0.0234977	0.150428
exon|CYP51A1_exon1	11.2734	-0.304067	0.879949	-0.345551	0.72968	0.912154
exon|CYP7B1_exon1,CYP7B1_exon1	10.8087	0.356745	0.905562	0.393949	0.693619	0.896335
exon|CYP7B1_exon6	5.20233	0.423202	1.26542	0.334434	0.738052	NA
exon|CYTH1_exon1,CYTH1_exon1	6.65927	0.061395	1.12404	0.0546197	0.956441	NA
exon|CYTH2_exon1,CYTH2_exon1	10.5557	-0.927402	0.940407	-0.986171	0.324049	0.664693
exon|CYTH3_exon1	9.05839	-1.51717	0.998805	-1.51899	0.128766	0.41591
exon|CYTH3_exon13	73.2086	-1.14126	0.44628	-2.55727	0.0105498	0.0869813
exon|D2HGDH_exon1,D2HGDH_exon1,D2HGDH_exon1	11.8617	-0.593205	1.03365	-0.573894	0.566039	0.833856
exon|D2HGDH_exon2,D2HGDH_exon2	12.7449	-0.0474682	0.837062	-0.0567081	0.954778	0.986155
exon|DAAM2_exon25,DAAM2_exon25	6.00623	0.758245	1.18376	0.640537	0.521824	NA
exon|DAB2IP_exon17	8.76392	-1.48723	1.02224	-1.45488	0.145703	NA
exon|DAB2_exon1,DAB2_exon1	16.2374	0.159173	0.767398	0.207419	0.835683	0.950765
exon|DAG1_exon1,DAG1_exon1,DAG1_exon1,DAG1_exon1,DAG1_exon1,DAG1_exon1,DAG1_exon1,DAG1_exon1,DAG1_exon1,DAG1_exon1,DAG1_exon1,DAG1_exon1	14.1401	-1.13315	0.81286	-1.39402	0.16331	0.473765
exon|DAG1_exon3,DAG1_exon3,DAG1_exon3,DAG1_exon3,DAG1_exon4,DAG1_exon4,DAG1_exon4,DAG1_exon4,DAG1_exon4,DAG1_exon4,DAG1_exon5,DAG1_exon6,DAG1_exon6	15.7782	-0.98264	0.772016	-1.27282	0.203081	0.531586
exon|DANCR_exon3	45.3611	0.460379	0.546034	0.843133	0.399154	0.72428
exon|DAP3_exon1,DAP3_exon1,DAP3_exon1,DAP3_exon1,DAP3_exon1	6.70767	-0.740983	1.13857	-0.650799	0.515176	NA
exon|DAPK1_exon1,DAPK1_exon1	7.23629	1.6454	1.1374	1.44664	0.147998	NA
exon|DAP_exon1,DAP_exon1	12.8349	4.00809	1.15648	3.46577	0.000528724	0.00869913
exon|DARS-AS1_exon1,DARS-AS1_exon1	10.0472	-0.545218	0.94482	-0.57706	0.563899	0.83341
exon|DARS2_exon1	14.6797	0.251657	0.784399	0.320828	0.748341	0.918024
exon|DARS_exon1,DARS_exon1	5.96903	-0.0147456	1.19304	-0.0123597	0.990139	NA
exon|DAZAP1_exon1,DAZAP1_exon1	7.7235	-0.478351	1.07826	-0.443632	0.657308	NA
exon|DAZAP1_exon12,DAZAP1_exon13	29.0653	-0.700537	0.616496	-1.13632	0.255822	0.595122
exon|DAZAP2_exon1,DAZAP2_exon1,DAZAP2_exon1,DAZAP2_exon1,DAZAP2_exon1,DAZAP2_exon1	10.9078	-0.421098	0.912428	-0.461513	0.64443	0.871836
exon|DAZAP2_exon3,DAZAP2_exon4,DAZAP2_exon4,DAZAP2_exon4,DAZAP2_exon5	9.00987	-1.03004	1.05288	-0.978314	0.327919	0.667772
exon|DBF4B_exon1,DBF4B_exon1,DBF4B_exon1	30.974	-0.0890211	0.586688	-0.151735	0.879396	0.965194
exon|DBF4_exon1,DBF4_exon1,DBF4_exon1,DBF4_exon1	13.7749	-0.46523	0.808635	-0.575327	0.56507	0.833564
exon|DBIL5P_exon1	8.81782	2.98008	1.22419	2.43432	0.0149197	NA
exon|DBI_exon1,DBI_exon1,DBI_exon1,DBI_exon1,DBI_exon1,DBI_exon1,DBI_exon1,DBI_exon1,DBI_exon1,DBI_exon1,DBI_exon1,DBI_exon2	10.9856	-0.76737	0.926595	-0.828161	0.407579	0.73082
exon|DBR1_exon1	20.96	-0.199593	0.725864	-0.274973	0.783337	0.932237
exon|DBT_exon1	35.3081	-0.505403	0.602157	-0.839321	0.401289	0.726118
exon|DCAF10_exon7,DCAF10_exon7	10.0016	-1.02316	0.940086	-1.08837	0.276433	0.619405
exon|DCAF11_exon14,DCAF11_exon14,DCAF11_exon15,DCAF11_exon15,DCAF11_exon15	8.32336	1.24076	1.12546	1.10244	0.27027	NA
exon|DCAF13P3_exon1	5.565	1.13943	1.24967	0.911784	0.361883	NA
exon|DCAF13_exon1	16.8953	0.591902	0.746758	0.792629	0.427994	0.745028
exon|DCAF13_exon11	6.92651	0.399863	1.0987	0.363941	0.715902	NA
exon|DCAF13_exon2	6.19564	1.99185	1.2833	1.55213	0.120631	NA
exon|DCAF13_exon4	6.21754	1.11091	1.32365	0.839276	0.401314	NA
exon|DCAF17_exon1,DCAF17_exon1,DCAF17_exon1	11.5033	-0.628442	0.871559	-0.721055	0.470876	0.774731
exon|DCAF6_exon1,DCAF6_exon1,DCAF6_exon1,DCAF6_exon1	7.10111	-0.617232	1.20153	-0.513706	0.607458	NA
exon|DCAF7_exon1,DCAF7_exon1	6.18033	1.32857	1.21841	1.09041	0.275533	NA
exon|DCAF7_exon7,DCAF7_exon8,DCAF7_exon8	29.0954	-1.91943	0.664679	-2.88775	0.0038801	0.0407828
exon|DCAF8_exon1,DCAF8_exon1,DCAF8_exon1,DCAF8_exon1,DCAF8_exon1	9.66534	-1.18616	0.993831	-1.19353	0.232663	0.571286
exon|DCBLD2_exon1	12.9933	0.35228	0.828912	0.424991	0.670844	0.885157
exon|DCBLD2_exon16	27.0061	-1.27312	0.655229	-1.94302	0.0520141	0.243731
exon|DCLRE1B_exon1,DCLRE1B_exon1,DCLRE1B_exon2	5.14555	0.401292	1.2883	0.311489	0.755429	NA
exon|DCLRE1C_exon1,DCLRE1C_exon1,DCLRE1C_exon1,DCLRE1C_exon1,DCLRE1C_exon1,DCLRE1C_exon1,DCLRE1C_exon1,DCLRE1C_exon1,DCLRE1C_exon1	8.56084	0.0489008	1.06315	0.045996	0.963313	NA
exon|DCLRE1C_exon12,DCLRE1C_exon12,DCLRE1C_exon13,DCLRE1C_exon14,DCLRE1C_exon15,DCLRE1C_exon15,DCLRE1C_exon16,DCLRE1C_exon16,DCLRE1C_exon17	12.2	0.545512	0.881156	0.619087	0.535859	0.814651
exon|DCP1A_exon1,DCP1A_exon1,DCP1A_exon1,DCP1A_exon1,DCP1A_exon1	5.61368	-2.8844	1.44118	-2.00141	0.0453486	NA
exon|DCP1A_exon10,DCP1A_exon11,DCP1A_exon8,DCP1A_exon9,DCP1A_exon9	30.6577	-1.73692	0.610951	-2.84298	0.00446932	0.0456166
exon|DCP2_exon1,DCP2_exon1,DCP2_exon1	7.05538	0.879862	1.11489	0.789193	0.429999	NA
exon|DCP2_exon10,DCP2_exon11,DCP2_exon9	78.222	-1.56464	0.438807	-3.56565	0.000362949	0.00643627
exon|DCPS_exon1	18.4716	-0.144728	0.708552	-0.204259	0.838151	0.951538
exon|DCTD_exon1,DCTD_exon1	7.29296	0.527669	1.07179	0.492323	0.622491	NA
exon|DCTN4_exon1,DCTN4_exon1	7.76508	-0.659621	1.09221	-0.603934	0.545887	NA
exon|DCTN5_exon6,DCTN5_exon6,DCTN5_exon7	12.258	-0.411167	0.849736	-0.483876	0.628474	0.863521
exon|DCT_exon1,DCT_exon1	25.446	3.7681	0.842187	4.47418	7.67042e-06	0.000264918
exon|DCT_exon10,DCT_exon10,DCT_exon7,DCT_exon8,DCT_exon8,DCT_exon8,DCT_exon9	34.4835	8.55549	1.53944	5.55753	2.73611e-08	1.73702e-06
exon|DCT_exon2,DCT_exon2,DCT_exon2,DCT_exon3,DCT_exon4	9.94878	6.76262	1.69258	3.99546	6.45688e-05	0.00154559
exon|DCT_exon6,DCT_exon7,DCT_exon7,DCT_exon7,DCT_exon8,DCT_exon9,DCT_exon9	5.66819	5.93867	1.9142	3.10243	0.00191937	NA
exon|DCUN1D1_exon7,DCUN1D1_exon7	17.7806	-0.172888	0.726848	-0.23786	0.81199	0.943364
exon|DCUN1D2_exon7	23.2311	1.09712	0.725651	1.51192	0.130555	0.419515
exon|DCUN1D3_exon3	10.8804	-0.813955	0.906966	-0.897449	0.36948	0.703868
exon|DCXR_exon5,DCXR_exon5	5.89622	-0.269347	1.2269	-0.219535	0.826233	NA
exon|DDAH2_exon2,DDAH2_exon2,DDAH2_exon1,DDAH2_exon1,DDAH2_exon1	6.27397	0.349822	1.20007	0.291501	0.770668	NA
exon|DDB2_exon1,DDB2_exon1	6.4087	-0.00338499	1.34119	-0.00252386	0.997986	NA
exon|DDHD2_exon1,DDHD2_exon1	5.3272	-0.064844	1.25159	-0.0518094	0.958681	NA
exon|DDI2_exon1	5.9947	-0.218056	1.16824	-0.186653	0.851933	NA
exon|DDIT3_exon1,DDIT3_exon1,DDIT3_exon1,DDIT3_exon1,DDIT3_exon1,DDIT3_exon1	30.1956	-0.443606	0.613157	-0.723479	0.469386	0.773574
exon|DDIT4_exon1	17.9133	0.24912	0.736955	0.33804	0.735333	0.914009
exon|DDIT4_exon2	6.40639	-0.963657	1.15241	-0.836208	0.403038	NA
exon|DDIT4_exon3	30.3882	-0.534512	0.638933	-0.836569	0.402835	0.727463
exon|DDRGK1_exon1	7.82135	1.52777	1.14522	1.33403	0.182193	NA
exon|DDTL_exon1	8.98227	-0.594354	1.06439	-0.558398	0.576572	0.84044
exon|DDTL_exon3	6.96466	2.57427	1.24427	2.06889	0.038556	NA
exon|DDT_exon2,DDT_exon1	8.98227	-0.594354	1.06439	-0.558398	0.576572	0.84044
exon|DDX17_exon1,DDX17_exon1	6.32322	-0.514304	1.15195	-0.446463	0.655263	NA
exon|DDX17_exon13,DDX17_exon13	26.214	-0.551213	0.700399	-0.786999	0.431283	0.746341
exon|DDX18_exon1	15.3679	0.186708	0.88772	0.210323	0.833415	0.950125
exon|DDX18_exon14	7.54224	-2.00063	1.17749	-1.69906	0.0893086	NA
exon|DDX19A_exon1,DDX19A_exon1,DDX19A_exon1,DDX19A_exon1,DDX19A_exon1,DDX19A_exon1	5.08573	0.626328	1.26965	0.493307	0.621796	NA
exon|DDX1_exon1	8.25116	0.622081	1.01919	0.610366	0.541619	NA
exon|DDX20_exon1	9.44708	-0.588699	1.02727	-0.573072	0.566596	0.834039
exon|DDX21_exon1	21.01	-0.534795	0.679311	-0.787261	0.431129	0.746341
exon|DDX21_exon15,DDX21_exon15	15.3298	-0.209567	0.801757	-0.261384	0.793796	0.93652
exon|DDX23_exon1	10.3286	3.24073	1.13365	2.85867	0.00425425	0.0440588
exon|DDX27_exon1	12.6926	2.04457	0.976877	2.09297	0.0363518	0.196235
exon|DDX28_exon1	11.1524	0.308166	0.878435	0.350813	0.725729	0.91064
exon|DDX31_exon1,DDX31_exon1,DDX31_exon1,DDX31_exon1,DDX31_exon1,DDX31_exon1	11.6316	-1.61304	0.919506	-1.75425	0.0793879	0.315489
exon|DDX39A_exon1,DDX39A_exon1	13.908	-0.777444	0.920101	-0.844955	0.398136	0.72428
exon|DDX3X_exon1,DDX3X_exon1,DDX3X_exon1,DDX3X_exon1,DDX3X_exon1	44.6044	-0.423117	0.519142	-0.815031	0.415054	0.735985
exon|DDX3X_exon10,DDX3X_exon11,DDX3X_exon11,DDX3X_exon11	10.5564	1.70658	0.985093	1.7324	0.0832025	0.322572
exon|DDX3X_exon11,DDX3X_exon12,DDX3X_exon12,DDX3X_exon12	17.4218	2.13627	0.784467	2.72321	0.00646516	0.0618126
exon|DDX3X_exon12,DDX3X_exon13,DDX3X_exon13,DDX3X_exon13	5.19457	-1.28115	1.41853	-0.903151	0.366446	NA
exon|DDX3X_exon13,DDX3X_exon14,DDX3X_exon14,DDX3X_exon14	12.8509	0.412281	0.852053	0.483867	0.62848	0.863521
exon|DDX3X_exon17,DDX3X_exon16,DDX3X_exon17,DDX3X_exon17	89.8907	0.693003	0.409569	1.69203	0.0906402	0.338887
exon|DDX3Y_exon14,DDX3Y_exon14,DDX3Y_exon14,DDX3Y_exon15,DDX3Y_exon15,DDX3Y_exon15,DDX3Y_exon16,DDX3Y_exon16,DDX3Y_exon17,DDX3Y_exon17,DDX3Y_exon17,DDX3Y_exon17,DDX3Y_exon18	7.04372	-0.18201	1.0852	-0.16772	0.866804	NA
exon|DDX42_exon1,DDX42_exon1	11.6686	0.194268	0.880179	0.220714	0.825315	0.948157
exon|DDX42_exon18,DDX42_exon19	4.98725	0.574631	1.35806	0.423125	0.672204	NA
exon|DDX46_exon1,DDX46_exon1,DDX46_exon1	12.371	0.443435	0.844969	0.524794	0.599727	0.849393
exon|DDX47_exon1,DDX47_exon1	5.09716	0.363982	1.29316	0.281467	0.778352	NA
exon|DDX54_exon1,DDX54_exon1	7.34501	-0.0355967	1.08249	-0.032884	0.973767	NA
exon|DDX56_exon1,DDX56_exon1	12.7359	0.645944	0.853578	0.756748	0.449201	0.76038
exon|DDX58_exon18	18.6285	-0.0160929	0.777293	-0.0207038	0.983482	0.994605
exon|DDX59_exon1,DDX59_exon1	14.7372	-2.6627	0.950767	-2.80058	0.00510111	0.0509188
exon|DDX5_exon1	8.2699	-0.591885	1.00854	-0.586875	0.557288	NA
exon|DDX5_exon13,DDX5_exon13,DDX5_exon14,DDX5_exon14	10.0873	0.194421	0.962117	0.202076	0.839857	0.951955
exon|DDX5_exon2,DDX5_exon2,DDX5_exon1,DDX5_exon1	160.648	-0.830276	0.374411	-2.21755	0.0265855	0.162835
exon|DDX60L_exon1,DDX60L_exon1,DDX60L_exon1	18.513	-0.693029	0.710459	-0.975467	0.329329	0.668753
exon|DDX6_exon13,DDX6_exon13	6.19542	0.330206	1.17695	0.28056	0.779048	NA
exon|DDX6_exon14,DDX6_exon14	35.2485	-0.124276	0.551261	-0.225439	0.821638	0.946145
exon|DEAF1_exon1,DEAF1_exon1	7.82793	0.496753	1.08944	0.455972	0.64841	NA
exon|DECR1_exon1,DECR1_exon1	8.89638	1.80079	1.0517	1.71227	0.086846	NA
exon|DEDD_exon1,DEDD_exon1,DEDD_exon1	7.77611	1.54903	1.14469	1.35323	0.175983	NA
exon|DEF8_exon12,DEF8_exon12,DEF8_exon13,DEF8_exon13,DEF8_exon13,DEF8_exon14	11.8057	0.690944	0.892844	0.773869	0.439008	0.752132
exon|DEK_exon1,DEK_exon1	7.16871	-0.326968	1.0956	-0.298437	0.765369	NA
exon|DENND3_exon1	7.21345	0.306895	1.07518	0.285436	0.77531	NA
exon|DENND4B_exon28	5.17255	-0.768788	1.27786	-0.601621	0.547426	NA
exon|DENND6A_exon1	11.0768	1.10457	0.97937	1.12784	0.259387	0.599068
exon|DENR_exon8	9.7385	-0.508129	1.04574	-0.485902	0.627037	0.86329
exon|DEPDC1_exon1,DEPDC1_exon1	10.6612	0.0823321	0.940724	0.08752	0.930258	0.977772
exon|DEPDC1_exon11,DEPDC1_exon12	10.4167	0.000405212	0.920868	0.000440033	0.999649	0.999708
exon|DERA_exon2,DERA_exon2	9.71131	-2.24975	1.0404	-2.16239	0.0305878	0.175814
exon|DERA_exon8,DERA_exon9	5.93392	-1.27939	1.3401	-0.954694	0.339732	NA
exon|DERL1_exon7,DERL1_exon8,DERL1_exon8	133.228	-0.684244	0.427736	-1.59969	0.109668	0.379205
exon|DERL2_exon1,DERL2_exon1,DERL2_exon1,DERL2_exon1,DERL2_exon1	5.9265	-0.984819	1.25695	-0.783501	0.433333	NA
exon|DERL2_exon4,DERL2_exon6,DERL2_exon6,DERL2_exon7,DERL2_exon7	5.80624	-0.0822344	1.17841	-0.0697839	0.944366	NA
exon|DESI1_exon6	20.3077	1.43914	0.709549	2.02825	0.0425347	0.218384
exon|DESI2_exon1,DESI2_exon1,DESI2_exon1,DESI2_exon1	13.2573	0.384306	0.845083	0.454755	0.649285	0.874692
exon|DESI2_exon4,DESI2_exon4,DESI2_exon5,DESI2_exon5	40.9068	0.328088	0.527013	0.622543	0.533585	0.813137
exon|DEXI_exon1	7.09234	1.10709	1.1444	0.967393	0.333348	NA
exon|DFFA_exon1,DFFA_exon1	10.2061	-0.370986	0.945439	-0.392396	0.694766	0.896734
exon|DFNB59_exon1	5.20282	-0.473246	1.31853	-0.358918	0.719656	NA
exon|DGAT1_exon1	24.9792	-0.568032	0.628322	-0.904046	0.365971	0.70097
exon|DGCR2_exon10,DGCR2_exon10,DGCR2_exon9,DGCR2_exon9,DGCR2_exon9	14.7374	0.754239	0.804243	0.937825	0.348334	0.684614
exon|DGCR6L_exon1	5.63236	2.20636	1.4001	1.57586	0.115059	NA
exon|DGCR8_exon1,DGCR8_exon1	14.4809	-0.524798	0.840022	-0.624743	0.53214	0.812507
exon|DGCR8_exon13,DGCR8_exon14	6.13802	1.97467	1.23912	1.59361	0.111023	NA
exon|DGKD_exon1	11.932	0.492489	0.897665	0.548633	0.583257	0.842407
exon|DGKH_exon30,DGKH_exon25,DGKH_exon28,DGKH_exon28,DGKH_exon29,DGKH_exon29,DGKH_exon30,DGKH_exon30	19.3738	-0.752633	0.737395	-1.02066	0.307413	0.648068
exon|DGUOK_exon1,DGUOK_exon1,DGUOK_exon1,DGUOK_exon1,DGUOK_exon1,DGUOK_exon1,DGUOK_exon1,DGUOK_exon1,DGUOK_exon1,DGUOK_exon1,DGUOK_exon1,DGUOK_exon1,DGUOK_exon1	10.1112	-1.69527	0.960594	-1.76482	0.0775944	0.311829
exon|DHCR24_exon1	6.87141	1.26333	1.22667	1.02989	0.303063	NA
exon|DHCR24_exon9	13.051	-1.43739	0.910753	-1.57825	0.114509	0.388748
exon|DHCR7_exon9,DHCR7_exon9	5.86312	1.21905	1.26929	0.960414	0.336847	NA
exon|DHFR2_exon1,DHFR2_exon1	21.557	-1.0097	0.683045	-1.47824	0.139344	0.435884
exon|DHFR_exon1,DHFR_exon1,DHFR_exon1,DHFR_exon1	8.34564	-0.0557449	1.00845	-0.055278	0.955917	NA
exon|DHPS_exon1,DHPS_exon1,DHPS_exon1	7.33798	-1.54956	1.10235	-1.40568	0.159819	NA
exon|DHRS11_exon1	6.81234	0.827768	1.22627	0.67503	0.499657	NA
exon|DHRS4-AS1_exon1	7.02909	3.07117	1.30624	2.35116	0.0187152	NA
exon|DHRS4-AS1_exon1,DHRS4-AS1_exon2,DHRS4-AS1_exon1,DHRS4-AS1_exon1	13.5627	1.02508	0.822705	1.24599	0.212769	0.545654
exon|DHX15_exon1	8.55267	1.9651	1.0603	1.85335	0.0638315	NA
exon|DHX15_exon10	9.61667	0.210365	0.953923	0.220527	0.825461	0.948218
exon|DHX15_exon11	9.2559	1.43808	1.05237	1.36652	0.171776	0.48493
exon|DHX16_exon1,DHX16_exon1	5.49741	-0.273691	1.24258	-0.22026	0.825668	NA
exon|DHX29_exon1,DHX29_exon1,DHX29_exon1,DHX29_exon1,DHX29_exon1,DHX29_exon1	6.93405	0.39705	1.10984	0.357753	0.720528	NA
exon|DHX33_exon1,DHX33_exon1	6.19446	0.0955616	1.19481	0.0799804	0.936253	NA
exon|DHX33_exon11,DHX33_exon12	19.1466	0.0189235	0.738246	0.0256331	0.97955	0.993081
exon|DHX36_exon1,DHX36_exon1	6.76129	-0.783849	1.15568	-0.678258	0.497608	NA
exon|DHX36_exon11,DHX36_exon11	5.52719	0.854785	1.38643	0.616536	0.537541	NA
exon|DHX38_exon1	6.90012	0.829828	1.1051	0.750909	0.452707	NA
exon|DHX57_exon1,DHX57_exon1	6.16076	1.09442	1.33005	0.822847	0.410595	NA
exon|DHX8_exon1,DHX8_exon1,DHX8_exon1,DHX8_exon1,DHX8_exon1,DHX8_exon1,DHX8_exon1,DHX8_exon1,DHX8_exon1,DHX8_exon1,DHX8_exon1,DHX8_exon1	10.9299	-0.50709	0.983597	-0.515546	0.606171	0.852981
exon|DHX9_exon1,DHX9_exon1	6.67092	1.23303	1.18354	1.04181	0.297498	NA
exon|DIABLO_exon1,DIABLO_exon1,DIABLO_exon1,DIABLO_exon1,DIABLO_exon2	8.45554	0.493164	1.02817	0.47965	0.631476	NA
exon|DIAPH1_exon1,DIAPH1_exon1,DIAPH1_exon1	11.2549	1.458	0.920109	1.5846	0.113057	0.385988
exon|DIAPH1_exon27,DIAPH1_exon28,DIAPH1_exon29	9.2212	-2.36218	1.12785	-2.09441	0.0362238	0.195966
exon|DICER1-AS1_exon1	191.377	-0.828386	0.384069	-2.15687	0.031016	0.177632
exon|DICER1_exon25,DICER1_exon27,DICER1_exon27,DICER1_exon27,DICER1_exon29	30.3668	1.32233	0.620418	2.13135	0.0330602	0.184998
exon|DIDO1_exon1,DIDO1_exon1,DIDO1_exon1	21.5088	-0.0730248	0.706632	-0.103342	0.917692	0.974451
exon|DIDO1_exon12,DIDO1_exon12,DIDO1_exon12,DIDO1_exon12	18.7471	1.1099	0.776299	1.42973	0.152793	0.456152
exon|DIDO1_exon15,DIDO1_exon15,DIDO1_exon15,DIDO1_exon15	8.73032	0.754037	0.996865	0.756408	0.449404	NA
exon|DIDO1_exon16,DIDO1_exon16	50.4006	1.46066	0.498848	2.92806	0.00341086	0.037206
exon|DIP2B_exon38	23.7408	-0.871936	0.682643	-1.27729	0.201499	0.529367
exon|DIP2C_exon11	23.1124	-1.01613	0.655938	-1.54913	0.121351	0.401122
exon|DIP2C_exon13	4.91856	0.593919	4.60801	0.128888	0.897446	NA
exon|DIP2C_exon28	7.81714	-2.20502	1.14372	-1.92794	0.0538625	NA
exon|DIP2C_exon37	23.272	0.124615	0.699204	0.178224	0.858547	0.958833
exon|DIRC2_exon1	16.269	1.40374	0.821826	1.70807	0.0876225	0.333519
exon|DIS3_exon1,DIS3_exon1,DIS3_exon1,DIS3_exon1	8.89665	0.114755	1.01051	0.113561	0.909586	NA
exon|DIS3_exon20,DIS3_exon21,DIS3_exon21,DIS3_exon22	6.0404	0.787995	1.34638	0.58527	0.558366	NA
exon|DIXDC1_exon1	5.08573	0.626328	1.26965	0.493307	0.621796	NA
exon|DKC1_exon1,DKC1_exon1,DKC1_exon1,DKC1_exon1,DKC1_exon1,DKC1_exon1	7.94476	1.58213	1.0863	1.45644	0.145271	NA
exon|DKK1_exon1	7.44692	-1.95159	1.22693	-1.59063	0.111692	NA
exon|DLC1_exon1	6.0032	0.0182394	1.27389	0.0143179	0.988576	NA
exon|DLC1_exon14,DLC1_exon14,DLC1_exon14,DLC1_exon18	12.1592	0.660059	0.856737	0.770434	0.441043	0.753893
exon|DLC1_exon5,DLC1_exon5,DLC1_exon5,DLC1_exon9	11.866	2.80051	1.01916	2.74786	0.00599851	0.0580948
[truncated: 18,740 more rows]

## Sheet: sig
	baseMean	log2FoldChange	lfcSE	stat	pvalue	padj
structural_RNA|vault_RNA:VTRNA2-1_exon1	1221.78	-7.74259	0.443088	-17.4742	2.25462e-68	2.86269e-64
miRNA|hsa-miR-34a-5p	10549	-3.84893	0.293748	-13.1028	3.1726e-39	2.01413e-35
intron|CEP128_intron18	258.846	-5.90362	0.496825	-11.8827	1.45584e-32	6.16161e-29
miRNA|hsa-miR-27b-5p	1263.58	-3.57431	0.338834	-10.5489	5.14143e-26	1.63202e-22
miRNA|hsa-miR-34a-3p	189.073	-4.16844	0.42284	-9.8582	6.31726e-23	1.6042e-19
structural_RNA|tRNA:tRNA-Pro-CCA,tRNA:tRNA-Pro-TGG-2-1	2386.38	-3.47206	0.356451	-9.74065	2.02251e-22	4.27998e-19
miRNA|hsa-miR-512-3p	309.823	8.6935	0.896357	9.69871	3.05348e-22	4.84625e-19
miRNA|hsa-miR-512-3p_dup1	309.823	8.6935	0.896357	9.69871	3.05348e-22	4.84625e-19
miRNA|hsa-miR-515-5p	307.649	8.68064	0.899092	9.65489	4.68643e-22	5.95036e-19
miRNA|hsa-miR-515-5p_dup1	307.649	8.68064	0.899092	9.65489	4.68643e-22	5.95036e-19
miRNA|hsa-miR-618	286.009	8.57658	0.897169	9.5596	1.18209e-21	1.36445e-18
intron|PLB1_intron23,PLB1_intron23,PLB1_intron4,PLB1_intron24	135.034	-5.1749	0.543437	-9.52254	1.69004e-21	1.78821e-18
miRNA|hsa-miR-23b-3p	2611.76	-2.86375	0.305976	-9.3594	8.01895e-21	7.83205e-18
miRNA|hsa-miR-27b-3p	322256	-2.60366	0.280411	-9.28517	1.61454e-20	1.46427e-17
structural_RNA|tRNA:tRNA-Pro-CCY_dup13	1353.94	-2.82405	0.304475	-9.27513	1.77406e-20	1.50168e-17
structural_RNA|tRNA:tRNA-Pro-CCY_dup2,tRNA:tRNA-Pro-AGG-2-4	1703.43	-2.7889	0.30138	-9.25378	2.16684e-20	1.71952e-17
structural_RNA|tRNA:tRNA-Pro-CCY_dup8,tRNA:tRNA-Pro-AGG-2-7	1369.52	-2.8052	0.30502	-9.19677	3.68858e-20	2.60189e-17
structural_RNA|tRNA:tRNA-Pro-CCY_dup9,tRNA:tRNA-Pro-AGG-2-8	1369.52	-2.8052	0.30502	-9.19677	3.68858e-20	2.60189e-17
structural_RNA|tRNA:tRNA-Pro-CCY_dup15,tRNA:tRNA-Pro-AGG-2-3	1383.06	-2.8016	0.305086	-9.183	4.19258e-20	2.66166e-17
structural_RNA|tRNA:tRNA-Pro-CCY_dup3,tRNA:tRNA-Pro-AGG-2-5	1383.06	-2.8016	0.305086	-9.183	4.19258e-20	2.66166e-17
structural_RNA|tRNA:tRNA-Pro-CCY_dup14,tRNA:tRNA-Pro-AGG-2-2	1383.52	-2.80013	0.305273	-9.17253	4.62026e-20	2.7935e-17
structural_RNA|tRNA:tRNA-Pro-CCY,tRNA:tRNA-Pro-AGG-2-1	1384.21	-2.79441	0.305321	-9.15234	5.57126e-20	3.21538e-17
structural_RNA|tRNA:tRNA-Pro-CCY_dup4,tRNA:tRNA-Pro-AGG-2-6	1412.39	-2.78941	0.306033	-9.11472	7.88708e-20	4.35401e-17
structural_RNA|snRNA:U2_dup614	232.712	3.28437	0.363488	9.0357	1.62952e-19	8.62086e-17
structural_RNA|tRNA:tRNA-Pro-CCY_dup10,tRNA:tRNA-Pro-AGG-1-1	1384.45	-2.74605	0.30655	-8.95793	3.30845e-19	1.6803e-16
structural_RNA|tRNA:tRNA-Pro-CCG_dup3,tRNA:tRNA-Pro-CGG-2-1	1472.78	-2.74409	0.309074	-8.87844	6.7804e-19	3.31118e-16
structural_RNA|tRNA:tRNA-Pro-CCA_dup8,tRNA:tRNA-Pro-TGG-3-1	2247.68	-2.82086	0.317876	-8.8741	7.05005e-19	3.31294e-16
structural_RNA|tRNA:tRNA-Pro-CCA_dup4,tRNA:tRNA-Pro-TGG-3-3	2243.22	-2.82043	0.317969	-8.87013	7.30584e-19	3.31294e-16
structural_RNA|tRNA:tRNA-Pro-CCA_dup2,tRNA:tRNA-Pro-TGG-3-2	2285.66	-2.81399	0.318	-8.84903	8.82847e-19	3.80306e-16
miRNA|hsa-miR-184	505.801	3.02319	0.341717	8.84706	8.98573e-19	3.80306e-16
structural_RNA|snRNA:U2_dup239	188.704	3.29729	0.38198	8.63209	6.02384e-18	2.46725e-15
intron|EPB41L2_intron1,EPB41L2_intron1,EPB41L2_intron1,EPB41L2_intron1,EPB41L2_intron1	515.401	-2.9745	0.345353	-8.61292	7.12251e-18	2.82608e-15
structural_RNA|tRNA:tRNA-Pro-CCG_dup1,tRNA:tRNA-Pro-CGG-1-2	1668.18	-2.70821	0.317435	-8.53153	1.44419e-17	5.39319e-15
structural_RNA|tRNA:tRNA-Pro-CCG,tRNA:tRNA-Pro-CGG-1-1	1656.88	-2.70689	0.317256	-8.53221	1.43582e-17	5.39319e-15
exon|TRIM25_exon9,MIR3614_exon1	726.76	-2.59112	0.30628	-8.45998	2.67434e-17	9.70176e-15
structural_RNA|tRNA:tRNA-Pro-CCG_dup2,tRNA:tRNA-Pro-CGG-1-3	1696.4	-2.69592	0.318874	-8.4545	2.80285e-17	9.88548e-15
structural_RNA|tRNA:tRNA-Gly-GGY_dup12	3608.49	-2.57409	0.305325	-8.43065	3.43744e-17	1.1796e-14
hairpin|hsa-mir-585	483.235	-2.72134	0.323092	-8.4228	3.67597e-17	1.22826e-14
miRNA|hsa-miR-222-5p	1048.78	-2.56574	0.305894	-8.38769	4.95781e-17	1.61409e-14
structural_RNA|tRNA:tRNA-Pro-CCA_dup6,tRNA:tRNA-Pro-TGG-3-4	2402.06	-2.65235	0.316561	-8.37863	5.35484e-17	1.6583e-14
structural_RNA|tRNA:tRNA-Pro-CCA_dup7,tRNA:tRNA-Pro-TGG-3-5	2402.06	-2.65235	0.316561	-8.37863	5.35484e-17	1.6583e-14
miRNA|hsa-miR-199a-3p_dup1	528.898	2.7399	0.330283	8.29562	1.08022e-16	3.1861e-14
miRNA|hsa-miR-199b-3p	528.898	2.7399	0.330283	8.29562	1.08022e-16	3.1861e-14
miRNA|hsa-miR-2355-5p	147.231	3.46559	0.417893	8.29302	1.10411e-16	3.1861e-14
miRNA|hsa-miR-199a-3p	529.887	2.71931	0.328531	8.27718	1.26126e-16	3.55872e-14
hairpin|hsa-mir-211	694.557	2.63772	0.321881	8.19472	2.51186e-16	6.93327e-14
exon|SLC7A11_exon12	255.531	-3.20879	0.394964	-8.12425	4.5013e-16	1.21602e-13
structural_RNA|tRNA:tRNA-Pro-CCA_dup1,tRNA:tRNA-Pro-TGG-1-1	1336.79	-2.63412	0.324601	-8.11495	4.85975e-16	1.28416e-13
miRNA|hsa-miR-195-5p	240.131	-3.01186	0.371259	-8.11258	4.9558e-16	1.28416e-13
miRNA|hsa-miR-3614-5p	399.455	-2.64128	0.33383	-7.91207	2.53152e-15	6.42854e-13
miRNA|hsa-miR-708-3p	77.1909	-5.0255	0.64126	-7.83692	4.61734e-15	1.14954e-12
miRNA|hsa-miR-497-5p	372.957	-2.88205	0.369842	-7.79264	6.56211e-15	1.60229e-12
structural_RNA|tRNA:tRNA-Gln-CAA_dup5,tRNA:tRNA-Gln-TTG-1-1	10163.8	-2.19129	0.282733	-7.7504	9.16065e-15	2.19458e-12
structural_RNA|tRNA:tRNA-Gln-CAA_dup16,tRNA:tRNA-Gln-TTG-3-3	10126.9	-2.18874	0.282872	-7.73755	1.01351e-14	2.30751e-12
structural_RNA|tRNA:tRNA-Gln-CAA_dup13,tRNA:tRNA-Gln-TTG-3-2	10126.4	-2.18892	0.282915	-7.73702	1.01773e-14	2.30751e-12
structural_RNA|tRNA:tRNA-Gln-CAA_dup12,tRNA:tRNA-Gln-TTG-3-1	10124.2	-2.18996	0.282884	-7.74155	9.8212e-15	2.30751e-12
structural_RNA|tRNA:tRNA-Thr-ACG_dup2,tRNA:tRNA-Thr-CGT-4-1	8205.67	-2.38078	0.309531	-7.69159	1.4532e-14	3.23707e-12
intron|CACNA1H_intron2,CACNA1H_intron2	115.811	-3.57362	0.464763	-7.68912	1.48151e-14	3.24323e-12
hairpin|hsa-mir-34a	67.7862	-5.11832	0.669034	-7.65032	2.00483e-14	4.31446e-12
structural_RNA|tRNA:tRNA-Gln-CAG_dup57,tRNA:tRNA-Gln-CTG-1-2	8088.02	-2.31887	0.305369	-7.59364	3.11041e-14	5.83931e-12
structural_RNA|tRNA:tRNA-Gln-CAG_dup55,tRNA:tRNA-Gln-CTG-1-1	8085.79	-2.31839	0.305411	-7.59105	3.17329e-14	5.83931e-12
structural_RNA|tRNA:tRNA-Gln-CAG_dup59,tRNA:tRNA-Gln-CTG-1-3	8085.79	-2.31839	0.305411	-7.59105	3.17329e-14	5.83931e-12
structural_RNA|tRNA:tRNA-Gln-CAG_dup60	8085.79	-2.31839	0.305411	-7.59105	3.17329e-14	5.83931e-12
structural_RNA|tRNA:tRNA-Gln-CAG_dup61	8085.79	-2.31839	0.305411	-7.59105	3.17329e-14	5.83931e-12
structural_RNA|tRNA:tRNA-Gln-CAG_dup62	8085.79	-2.31839	0.305411	-7.59105	3.17329e-14	5.83931e-12
structural_RNA|tRNA:tRNA-Gln-CAG_dup63	8085.79	-2.31839	0.305411	-7.59105	3.17329e-14	5.83931e-12
structural_RNA|tRNA:tRNA-Gln-CAG_dup64	8085.79	-2.31839	0.305411	-7.59105	3.17329e-14	5.83931e-12
structural_RNA|tRNA:tRNA-Gln-CAG_dup33,tRNA:tRNA-Gln-CTG-1-5	8085.52	-2.31867	0.305418	-7.59179	3.15509e-14	5.83931e-12
structural_RNA|snRNA:U2_dup301	228.297	2.70308	0.355871	7.59567	3.06207e-14	5.83931e-12
structural_RNA|tRNA:tRNA-Gln-CAG_dup30,tRNA:tRNA-Gln-CTG-1-4	8093.12	-2.31566	0.305372	-7.58309	3.3741e-14	6.12014e-12
structural_RNA|tRNA:tRNA-Gln-CAG_dup58,tRNA:tRNA-Gln-CTG-2-1	8099.18	-2.31204	0.305203	-7.57542	3.57964e-14	6.4015e-12
anti_TE|LTR:HERVIP10FH-int	2676.63	-3.03666	0.402099	-7.55203	4.28518e-14	7.55679e-12
miRNA|hsa-miR-199b-5p	787.045	2.45967	0.325917	7.54691	4.45709e-14	7.75229e-12
structural_RNA|tRNA:tRNA-Gln-CAG_dup11,tRNA:tRNA-Gln-CTG-4-1	6013.64	-2.42923	0.322437	-7.53395	4.92274e-14	8.3215e-12
structural_RNA|tRNA:tRNA-Gln-CAG_dup15,tRNA:tRNA-Gln-CTG-4-2	6013.64	-2.42923	0.322437	-7.53395	4.92274e-14	8.3215e-12
miRNA|hsa-miR-190a-5p	728.575	2.68156	0.356003	7.53242	4.98097e-14	8.3215e-12
exon|AHNAK_exon5,AHNAK_exon5,AHNAK_exon5	114.98	-3.36174	0.448312	-7.49865	6.44793e-14	1.06324e-11
structural_RNA|tRNA:tRNA-Gln-CAG_dup10,tRNA:tRNA-Gln-CTG-3-2	5991.54	-2.42021	0.322958	-7.4939	6.68567e-14	1.07453e-11
structural_RNA|tRNA:tRNA-Gln-CAG_dup8,tRNA:tRNA-Gln-CTG-3-1	5991.54	-2.42021	0.322958	-7.4939	6.68567e-14	1.07453e-11
structural_RNA|snRNA:U2_dup781	229.643	2.64576	0.354384	7.4658	8.27921e-14	1.31401e-11
structural_RNA|tRNA:tRNA-Gln-CTG-6-1,tRNA:tRNA-Gln-CAA_dup15	6024.04	-2.40483	0.322333	-7.46068	8.60766e-14	1.34928e-11
miRNA|hsa-miR-520f-3p	134.059	8.06424	1.09424	7.36974	1.70959e-13	2.64715e-11
structural_RNA|tRNA:tRNA-Arg-CGA_,tRNA:tRNA-Arg-TCG-1-1	613.646	-2.33408	0.316922	-7.36483	1.77368e-13	2.681e-11
miRNA|hsa-miR-4697-3p	100.961	-3.37666	0.458465	-7.36516	1.76941e-13	2.681e-11
structural_RNA|tRNA:tRNA-Cys-TGY_dup88,tRNA:tRNA-Cys-GCA-1-1	233.902	-2.53926	0.349559	-7.26419	3.75291e-13	5.60597e-11
sense_TE|LTR:MER52D	824.1	-2.664	0.369478	-7.21019	5.58758e-13	8.24947e-11
miRNA|hsa-miR-585-5p	270.852	-2.51404	0.353716	-7.10751	1.18153e-12	1.72435e-10
structural_RNA|tRNA:tRNA-Gly-GGY_dup8	293.08	-2.5371	0.357384	-7.09909	1.25577e-12	1.81188e-10
structural_RNA|snRNA:U2_dup1000	262.142	2.53058	0.358728	7.05432	1.73444e-12	2.4744e-10
miRNA|hsa-miR-181c-3p	531.821	-2.24269	0.32337	-6.93535	4.05212e-12	5.71664e-10
miRNA|hsa-miR-193a-3p	9177.29	-2.01478	0.291468	-6.91253	4.76085e-12	6.64269e-10
structural_RNA|tRNA:tRNA-Gln-CAG_dup56,tRNA:tRNA-Gln-CTG-5-1	2240.61	-1.98939	0.288188	-6.90312	5.08742e-12	7.0212e-10
structural_RNA|tRNA:tRNA-Arg-TCG-5-1,tRNA:tRNA-Arg-CGA_dup6	364.907	-2.32631	0.341026	-6.8215	9.00938e-12	1.226e-09
exon|LSR_exon1,LSR_exon1,LSR_exon1,LSR_exon1,LSR_exon1	65.3342	-3.73589	0.54775	-6.82044	9.07649e-12	1.226e-09
structural_RNA|tRNA:tRNA-Arg-CGA_dup4,tRNA:tRNA-Arg-TCG-4-1	362.923	-2.31687	0.341048	-6.79337	1.09545e-11	1.41928e-09
structural_RNA|tRNA:tRNA-Arg-CGA_dup5,tRNA:tRNA-Arg-TCG-2-1	362.923	-2.31687	0.341048	-6.79337	1.09545e-11	1.41928e-09
structural_RNA|tRNA:tRNA-Arg-CGA_dup7	362.923	-2.31687	0.341048	-6.79337	1.09545e-11	1.41928e-09
exon|NIT2_exon1	84.3405	3.25779	0.479299	6.79699	1.06827e-11	1.41928e-09
exon|LINC00665_exon2,LINC00665_exon2	3508.36	-2.67152	0.393382	-6.79116	1.11236e-11	1.42663e-09
structural_RNA|snoRNA:CDBox:SNORD123	1898.28	2.3446	0.346021	6.77588	1.23648e-11	1.55594e-09
structural_RNA|tRNA:tRNA-Cys-TGY_dup39,tRNA:tRNA-Cys-GCA-2-4	211.525	-2.42963	0.358578	-6.77574	1.23769e-11	1.55594e-09
structural_RNA|tRNA:tRNA-Cys-TGY_dup36,tRNA:tRNA-Cys-GCA-2-2	211.027	-2.4256	0.358692	-6.76235	1.35774e-11	1.65762e-09
structural_RNA|tRNA:tRNA-Cys-TGY_dup38,tRNA:tRNA-Cys-GCA-2-3	211.027	-2.4256	0.358692	-6.76235	1.35774e-11	1.65762e-09
structural_RNA|tRNA:tRNA-Cys-TGY_dup69,tRNA:tRNA-Cys-GCA-2-1	211.027	-2.4256	0.358692	-6.76235	1.35774e-11	1.65762e-09
intron|C22orf42_intron5	50.3621	4.8013	0.716531	6.70075	2.07351e-11	2.50737e-09
intron|C22orf42_intron3	49.7285	4.78216	0.717652	6.66362	2.67162e-11	3.20015e-09
exon|LINC01714_exon1	402.123	-2.49693	0.375368	-6.65197	2.892e-11	3.37398e-09
intron|CHM_intron9,CHM_intron9	161.456	2.63795	0.39658	6.65174	2.89646e-11	3.37398e-09
exon|PRKAB2_exon6,PRKAB2_exon7,PRKAB2_exon8	69.2959	-3.65216	0.548977	-6.65266	2.87844e-11	3.37398e-09
intron|LIN7A_intron2,LIN7A_intron2,LIN7A_intron1,LIN7A_intron1,LIN7A_intron1,LIN7A_intron1	60.348	6.31976	0.952286	6.63641	3.21421e-11	3.71007e-09
miRNA|hsa-miR-26a-1-3p	72.34	-3.35351	0.507733	-6.60487	3.97869e-11	4.55112e-09
structural_RNA|tRNA:tRNA-Arg-CCG-2-1,tRNA:tRNA-Arg-AGG_dup6	1554.42	-2.11679	0.320775	-6.59898	4.13999e-11	4.69334e-09
structural_RNA|tRNA:tRNA-Thr-ACG_dup1,tRNA:tRNA-Thr-CGT-2-1	893.117	-2.20734	0.335068	-6.58774	4.46564e-11	5.01772e-09
structural_RNA|tRNA:tRNA-Cys-TGY_dup37,tRNA:tRNA-Cys-GCA-4-1	181.905	-2.40389	0.368186	-6.52902	6.61998e-11	7.37315e-09
structural_RNA|tRNA:tRNA-Cys-TGY_dup42	159.068	-2.49511	0.382909	-6.51619	7.21149e-11	7.93872e-09
structural_RNA|tRNA:tRNA-Cys-GCA-chr5-2,tRNA:tRNA-Cys-TGY_dup75	142.113	-2.57263	0.394858	-6.51533	7.25283e-11	7.93872e-09
structural_RNA|tRNA:tRNA-Cys-TGY_dup46	147.867	-2.54221	0.392833	-6.47148	9.70458e-11	1.05315e-08
miRNA|hsa-miR-30c-2-3p	500.015	-2.00862	0.310577	-6.46736	9.97279e-11	1.07309e-08
miRNA|hsa-miR-29b-3p	6697.24	-1.92475	0.298005	-6.45878	1.05549e-10	1.1168e-08
miRNA|hsa-miR-29b-3p_dup1	6633.29	-1.92324	0.297717	-6.45998	1.04715e-10	1.1168e-08
structural_RNA|tRNA:tRNA-Cys-TGY_dup131	138.676	-2.54933	0.397321	-6.4163	1.3963e-10	1.46519e-08
intron|SYCP2L_intron1	493.065	-2.40693	0.377072	-6.38323	1.73391e-10	1.80455e-08
structural_RNA|tRNA:tRNA-Cys-TGY,tRNA:tRNA-Cys-GCA-7-1	133.967	-2.58777	0.40592	-6.37506	1.82887e-10	1.8879e-08
sense_TE|LINE:L1M4b	1277.08	-1.8837	0.295573	-6.37303	1.85332e-10	1.89771e-08
structural_RNA|tRNA:tRNA-Arg-CGG_dup15	329.175	-2.25092	0.353338	-6.37046	1.88467e-10	1.91437e-08
anti_TE|LTR:MER57-int	393.298	-2.17446	0.341471	-6.36791	1.91623e-10	1.93099e-08
structural_RNA|tRNA:tRNA-Arg-CGG_dup1,tRNA:tRNA-Arg-TCG-3-1	420.892	-2.13164	0.335847	-6.34705	2.19485e-10	2.19433e-08
structural_RNA|tRNA:tRNA-Cys-TGY_dup57	132.674	-2.53731	0.40054	-6.33472	2.3778e-10	2.35866e-08
structural_RNA|tRNA:tRNA-Cys-TGY_dup79	130.463	-2.52782	0.401211	-6.30046	2.96756e-10	2.89839e-08
structural_RNA|tRNA:tRNA-Cys-TGY_dup81	130.463	-2.52782	0.401211	-6.30046	2.96756e-10	2.89839e-08
structural_RNA|tRNA:tRNA-Gln-CAA_dup17,tRNA:tRNA-Gln-TTG-2-1	4095.88	-1.79369	0.285239	-6.28838	3.20794e-10	2.94987e-08
structural_RNA|tRNA:tRNA-Gln-CAA_dup20	4095.88	-1.79369	0.285239	-6.28838	3.20794e-10	2.94987e-08
structural_RNA|tRNA:tRNA-Arg-CGG_dup12	334.48	-2.2165	0.352533	-6.28735	3.22936e-10	2.94987e-08
structural_RNA|tRNA:tRNA-Arg-CGG_dup14	334.48	-2.2165	0.352533	-6.28735	3.22936e-10	2.94987e-08
structural_RNA|tRNA:tRNA-Arg-CGG_dup16	334.48	-2.2165	0.352533	-6.28735	3.22936e-10	2.94987e-08
structural_RNA|tRNA:tRNA-Arg-CGG_dup4,tRNA:tRNA-Arg-CCG-1-2	334.48	-2.2165	0.352533	-6.28735	3.22936e-10	2.94987e-08
structural_RNA|tRNA:tRNA-Arg-CGG_dup6	334.48	-2.2165	0.352533	-6.28735	3.22936e-10	2.94987e-08
structural_RNA|tRNA:tRNA-Arg-CGG_dup8	334.48	-2.2165	0.352533	-6.28735	3.22936e-10	2.94987e-08
intron|CRTAC1_intron14,CRTAC1_intron14	164.193	2.35152	0.373745	6.29178	3.1385e-10	2.94987e-08
structural_RNA|tRNA:tRNA-Cys-TGY_dup60,tRNA:tRNA-Cys-GCA-6-1	176.155	-2.32034	0.369278	-6.28344	3.31152e-10	3.00041e-08
structural_RNA|tRNA:tRNA-Cys-TGY_dup5	74.0558	-3.38682	0.539089	-6.28249	3.33195e-10	3.00041e-08
miRNA|hsa-miR-519c-3p	158.384	9.30998	1.48302	6.27772	3.43582e-10	3.07215e-08
exon|UBL3_exon5	358.422	2.17265	0.346156	6.27651	3.46268e-10	3.07452e-08
structural_RNA|tRNA:tRNA-Ala-GCY__dup26	6708.48	-1.97609	0.316195	-6.2496	4.11506e-10	3.60337e-08
structural_RNA|tRNA:tRNA-Ala-GCY__dup5,tRNA:tRNA-Ala-AGC-3-1	6708.48	-1.97609	0.316195	-6.2496	4.11506e-10	3.60337e-08
intron|MXD4_intron2	198.016	2.27757	0.364756	6.24409	4.26263e-10	3.70703e-08
hairpin|hsa-mir-549a	140.629	-2.56208	0.410677	-6.23867	4.41319e-10	3.81186e-08
structural_RNA|tRNA:tRNA-Arg-CGG_dup10	327.323	-2.19917	0.35378	-6.21622	5.09269e-10	4.17174e-08
structural_RNA|tRNA:tRNA-Arg-CGG_dup11	327.323	-2.19917	0.35378	-6.21622	5.09269e-10	4.17174e-08
structural_RNA|tRNA:tRNA-Arg-CGG_dup13	327.323	-2.19917	0.35378	-6.21622	5.09269e-10	4.17174e-08
structural_RNA|tRNA:tRNA-Arg-CGG_dup3,tRNA:tRNA-Arg-CCG-1-1	327.323	-2.19917	0.35378	-6.21622	5.09269e-10	4.17174e-08
structural_RNA|tRNA:tRNA-Arg-CGG_dup5	327.323	-2.19917	0.35378	-6.21622	5.09269e-10	4.17174e-08
structural_RNA|tRNA:tRNA-Arg-CGG_dup7	327.323	-2.19917	0.35378	-6.21622	5.09269e-10	4.17174e-08
structural_RNA|tRNA:tRNA-Arg-CGG_dup9	327.323	-2.19917	0.35378	-6.21622	5.09269e-10	4.17174e-08
structural_RNA|tRNA:tRNA-Cys-TGY_dup82	130.753	-2.48641	0.399742	-6.22003	4.97056e-10	4.17174e-08
structural_RNA|tRNA:tRNA-Arg-CGG,tRNA:tRNA-Arg-CCG-1-3	328.032	-2.19658	0.35386	-6.20746	5.38463e-10	4.38261e-08
exon|ITGAV_exon28,ITGAV_exon30,ITGAV_exon30	56.9434	-4.38481	0.70821	-6.1914	5.96322e-10	4.82261e-08
miRNA|hsa-miR-526b-5p	59.863	9.35154	1.51168	6.1862	6.16331e-10	4.95289e-08
sense_TE|LINE:L1MD1	7564.52	-1.7267	0.281892	-6.1254	9.04588e-10	7.22362e-08
intron|SYK_intron7,SYK_intron7,SYK_intron8,SYK_intron8	54.6304	-9.28622	1.51913	-6.11285	9.78662e-10	7.7663e-08
miRNA|hsa-miR-29b-1-5p	1417.38	-1.87821	0.309595	-6.06665	1.30604e-09	1.02998e-07
structural_RNA|tRNA:tRNA-Gln-CAG_dup35	125.428	-2.94032	0.485682	-6.05401	1.41287e-09	1.10736e-07
miRNA|hsa-miR-518b	54.1768	9.20561	1.52092	6.05266	1.42476e-09	1.10983e-07
intron|FAM35A_intron6,FAM35A_intron6,FAM35A_intron7	540.36	-2.0114	0.332801	-6.04385	1.50475e-09	1.16499e-07
exon|VMP1_exon10,VMP1_exon10,VMP1_exon11,VMP1_exon11,VMP1_exon11,VMP1_exon11,VMP1_exon12,VMP1_exon12,VMP1_exon12,VMP1_exon13,MIR21_exon1	3921.29	1.79796	0.297863	6.03618	1.57804e-09	1.21432e-07
structural_RNA|tRNA:tRNA-Gln-CAG_dup12,tRNA:tRNA-Gln-CTG-7-1	362.577	-2.04083	0.339608	-6.00939	1.86227e-09	1.42441e-07
miRNA|hsa-miR-1323	119.047	8.89907	1.48706	5.98432	2.17298e-09	1.65211e-07
structural_RNA|snRNA:U2_dup824	341.45	1.99227	0.333695	5.97034	2.36766e-09	1.78941e-07
structural_RNA|snoRNA:CDBox:U82	5993.76	1.78455	0.30018	5.94494	2.76558e-09	2.07778e-07
exon|NR2F2-AS1_exon5	944.012	-2.34407	0.395586	-5.92557	3.11221e-09	2.32446e-07
structural_RNA|tRNA:tRNA-Cys-TGY_dup76,tRNA:tRNA-Cys-ACA-1-1	57.5839	-3.14738	0.531891	-5.91735	3.27176e-09	2.42933e-07
structural_RNA|tRNA:tRNA-Ala-GCY_dup3,tRNA:tRNA-Ala-AGC-11-1	375.671	-2.36217	0.399958	-5.90605	3.50414e-09	2.58675e-07
intron|ERICH6B_intron11	45.025	8.94018	1.52449	5.86437	4.50849e-09	3.30892e-07
anti_TE|LTR:ERV3-16A3_LTR	511.77	-1.80831	0.311375	-5.80748	6.34219e-09	4.62797e-07
intron|RAB40B_intron1	74.947	2.74809	0.474174	5.79553	6.8107e-09	4.94145e-07
miRNA|hsa-miR-1273h-3p	776.131	-2.04725	0.353713	-5.78787	7.12825e-09	5.14247e-07
intron|LAMA3_intron20,LAMA3_intron20	35.0227	-4.86346	0.841966	-5.77631	7.6358e-09	5.4775e-07
structural_RNA|tRNA:tRNA-Lys-AAG_dup26,tRNA:tRNA-Lys-CTT-3-1	2932.3	-1.88758	0.327007	-5.7723	7.81983e-09	5.578e-07
structural_RNA|tRNA:tRNA-Val-GTY_dup14,tRNA:tRNA-Val-AAC-2-1	8815.21	-1.75113	0.303557	-5.7687	7.98831e-09	5.66634e-07
structural_RNA|tRNA:tRNA-Gln-CAA_dup14	913.142	-1.84283	0.320261	-5.75415	8.708e-09	6.14253e-07
exon|CHUK_exon1,CHUK_exon1	36.6686	4.32193	0.751905	5.74798	9.03157e-09	6.33557e-07
miRNA|hsa-miR-520a-3p	40.9577	8.80724	1.53313	5.74463	9.21245e-09	6.42695e-07
miRNA|hsa-miR-520a-5p	40.3969	8.78626	1.53085	5.73946	9.49795e-09	6.58991e-07
miRNA|hsa-miR-525-5p	39.2183	8.74122	1.53154	5.70746	1.14674e-08	7.9131e-07
exon|TRIB2_exon3,TRIB2_exon3	241.145	1.95877	0.343516	5.70213	1.18318e-08	8.12043e-07
sense_TE|Other:SVA_D	70.3781	-2.88986	0.509238	-5.67487	1.38798e-08	9.4748e-07
structural_RNA|tRNA:tRNA-Gln-CAG_dup25	312.399	-2.00308	0.353384	-5.66827	1.44245e-08	9.79397e-07
structural_RNA|tRNA:tRNA-Val-GTY_dup7	156.636	-2.38712	0.421514	-5.66321	1.48565e-08	1.00337e-06
miRNA|hsa-miR-518c-3p	37.2699	8.66956	1.53476	5.64881	1.61559e-08	1.08535e-06
intron|SKI_intron1	111.479	-2.37103	0.420017	-5.64509	1.65096e-08	1.10327e-06
structural_RNA|tRNA:tRNA-Gln-CTG-chr19-4,tRNA:tRNA-Gln-CAG_dup37	313.84	-1.99149	0.353375	-5.63564	1.74408e-08	1.1544e-06
intron|SEMA5A_intron5	71.914	2.71893	0.482466	5.63549	1.74564e-08	1.1544e-06
structural_RNA|tRNA:tRNA-Gln-CAG_dup31	314.361	-1.98692	0.352977	-5.62904	1.81211e-08	1.186e-06
structural_RNA|tRNA:tRNA-Gln-CAG_dup43	314.361	-1.98692	0.352977	-5.62904	1.81211e-08	1.186e-06
structural_RNA|tRNA:tRNA-Gln-CAG_dup17	313.595	-1.99009	0.35364	-5.62744	1.82906e-08	1.19095e-06
structural_RNA|tRNA:tRNA-Lys-AAG_dup47	353.968	-2.49844	0.44508	-5.61346	1.98318e-08	1.28472e-06
exon|NAP1L4_exon7	147.954	-2.13789	0.381215	-5.60809	2.04568e-08	1.31848e-06
intron|SUGCT_intron12,SUGCT_intron12,SUGCT_intron11,SUGCT_intron12,SUGCT_intron13,SUGCT_intron13	730.227	-1.9446	0.349325	-5.56675	2.5954e-08	1.66434e-06
structural_RNA|tRNA:tRNA-Gln-CAG_dup34	297.799	-1.97928	0.356003	-5.55973	2.702e-08	1.72398e-06
exon|DCT_exon10,DCT_exon10,DCT_exon7,DCT_exon8,DCT_exon8,DCT_exon8,DCT_exon9	34.4835	8.55549	1.53944	5.55753	2.73611e-08	1.73702e-06
intron|NAV1_intron1	71.0446	-2.74328	0.494519	-5.54737	2.8999e-08	1.83184e-06
structural_RNA|tRNA:tRNA-Gln-CAG_dup51	375.083	-1.89466	0.343802	-5.51092	3.56959e-08	2.23313e-06
structural_RNA|tRNA:tRNA-Gly-GGY_dup36	332.04	-2.40001	0.435503	-5.51089	3.57033e-08	2.23313e-06
structural_RNA|tRNA:tRNA-Ala-GCG,tRNA:tRNA-Ala-TGC-3-2	468.865	-1.9713	0.357966	-5.50696	3.65077e-08	2.27225e-06
miRNA|hsa-miR-501-5p	1561.77	1.64632	0.299405	5.49863	3.82749e-08	2.37062e-06
structural_RNA|tRNA:tRNA-Arg-AGG_dup2,tRNA:tRNA-Arg-CCT-5-1	1261.3	-1.60204	0.291738	-5.49136	3.98849e-08	2.45834e-06
structural_RNA|tRNA:tRNA-Ala-GCG_dup3,tRNA:tRNA-Ala-TGC-3-1	468.333	-1.96522	0.358525	-5.48139	4.21991e-08	2.58841e-06
anti_TE|DNA:MER113	76.554	2.70629	0.493931	5.47908	4.27551e-08	2.60991e-06
structural_RNA|tRNA:tRNA-Gln-CAA_dup19,tRNA:tRNA-Gln-TTG-4-1	1790.77	-1.64222	0.299953	-5.47494	4.37668e-08	2.65889e-06
miRNA|hsa-miR-361-3p	7521.04	1.57004	0.287037	5.46983	4.50474e-08	2.71074e-06
structural_RNA|tRNA:tRNA-Cys-TGY_dup52	49.6119	-3.04458	0.556531	-5.47065	4.4839e-08	2.71074e-06
structural_RNA|tRNA:tRNA-Gln-CAG_dup28	362.595	-1.87981	0.344031	-5.46408	4.65322e-08	2.78688e-06
exon|TRIB2_exon1,TRIB2_exon1	369.279	1.82031	0.333541	5.45753	4.8279e-08	2.87793e-06
structural_RNA|tRNA:tRNA-Gly-GGY_dup7	335.568	-2.36873	0.434709	-5.449	5.0654e-08	3.00539e-06
exon|ETNK1_exon8	58.5089	-3.51928	0.646002	-5.44779	5.1e-08	3.01185e-06
structural_RNA|tRNA:tRNA-Lys-AAG_dup35	271.469	-2.48154	0.459969	-5.39502	6.85145e-08	4.01315e-06
miRNA|hsa-miR-2355-3p	37.0227	3.64199	0.675088	5.39483	6.85874e-08	4.01315e-06
exon|FOXP1_exon1	230.746	1.90612	0.353918	5.38577	7.21357e-08	4.20141e-06
structural_RNA|tRNA:tRNA-Lys-AAG_dup69	269.209	-2.46731	0.459672	-5.36755	7.9814e-08	4.62739e-06
structural_RNA|snoRNA:CDBox:U101	2957.87	1.63803	0.305727	5.35782	8.42328e-08	4.86138e-06
structural_RNA|tRNA:tRNA-Lys-AAG_dup59	272.136	-2.46828	0.460804	-5.35646	8.48665e-08	4.87579e-06
intron|LHFPL3-AS1_intron1,LHFPL3-AS1_intron1	288.374	-1.7797	0.334366	-5.32262	1.02281e-07	5.84981e-06
structural_RNA|snoRNA:CDBox:snR38B	7956.89	1.531	0.288245	5.31146	1.08749e-07	6.19187e-06
miRNA|hsa-miR-29a-5p	1121.02	-1.60258	0.302212	-5.30283	1.14021e-07	6.45263e-06
miRNA|hsa-miR-30c-1-3p	723.493	-1.65319	0.311786	-5.30231	1.14345e-07	6.45263e-06
hairpin|hsa-mir-148a	104.628	-2.61282	0.495061	-5.27778	1.30756e-07	7.34608e-06
miRNA|hsa-miR-148a-5p	26590.8	-1.57031	0.297856	-5.27206	1.34902e-07	7.54559e-06
exon|CSDE1_exon10,CSDE1_exon10,CSDE1_exon11,CSDE1_exon11,CSDE1_exon12,CSDE1_exon9	124.862	-2.08284	0.396326	-5.25537	1.47726e-07	8.22667e-06
exon|HSD3BP4_exon1	164.844	-1.92941	0.367396	-5.25157	1.50804e-07	8.3614e-06
structural_RNA|snoRNA:CDBox:U81	69949	1.47529	0.281024	5.2497	1.52345e-07	8.38771e-06
intron|SIL1_intron3,SIL1_intron4	55.1078	-3.2034	0.610242	-5.24939	1.526e-07	8.38771e-06
exon|LINC00383_exon1	253.29	-2.32245	0.443369	-5.23819	1.62159e-07	8.8747e-06
intron|SEMA5A_intron2	39.6289	3.60646	0.689599	5.22979	1.69707e-07	9.24794e-06
sense_TE|DNA:MER117	271.559	-1.73906	0.333276	-5.21807	1.80794e-07	9.81001e-06
piRNA_cluster|Cluster_36	1000.64	-1.74715	0.334966	-5.2159	1.82927e-07	9.88349e-06
exon|IRS2_exon2	373.007	1.71684	0.3294	5.21203	1.86783e-07	1.00491e-05
intron|MYO1C_intron20,MYO1C_intron20,MYO1C_intron20	246.428	1.79953	0.345349	5.21077	1.88058e-07	1.0075e-05
miRNA|hsa-miR-501-3p	8460.15	1.51471	0.290784	5.20906	1.89802e-07	1.01125e-05
structural_RNA|tRNA:tRNA-Arg-AGG_dup1,tRNA:tRNA-Arg-CCT-3-1	3105.67	-1.60077	0.307337	-5.20852	1.90351e-07	1.01125e-05
exon|FDPSP2_exon1	63.8385	-2.64602	0.508797	-5.20055	1.98704e-07	1.05123e-05
intron|MIR3142HG_intron1	102.835	2.14852	0.413385	5.19738	2.02122e-07	1.06487e-05
structural_RNA|tRNA:tRNA-Arg-AGG_dup16,tRNA:tRNA-Arg-CCT-4-1	3117.32	-1.59448	0.307112	-5.19186	2.08204e-07	1.09238e-05
structural_RNA|tRNA:tRNA-Ala-GCG_dup1,tRNA:tRNA-Ala-TGC-4-1	20550.3	-1.58717	0.306419	-5.17976	2.22177e-07	1.1609e-05
intron|MUC19_intron42	31.8143	5.9734	1.1603	5.14817	2.63046e-07	1.36881e-05
intron|IVNS1ABP_intron7	35.2001	-3.39738	0.660031	-5.14731	2.64255e-07	1.36949e-05
exon|UBL3_exon1	174.593	1.89328	0.369424	5.12494	2.97631e-07	1.53619e-05
structural_RNA|tRNA:tRNA-Thr-ACA_dup5,tRNA:tRNA-Thr-TGT-3-1	366.659	-1.64509	0.32148	-5.11725	3.10031e-07	1.59371e-05
miRNA|hsa-miR-30a-3p	8195.94	-1.49238	0.291728	-5.11564	3.12681e-07	1.60085e-05
structural_RNA|tRNA:tRNA-Thr-ACA_dup1,tRNA:tRNA-Thr-TGT-2-1	369.689	-1.63924	0.320705	-5.11136	3.19851e-07	1.62713e-05
miRNA|hsa-miR-3605-5p	245.77	-1.73325	0.339119	-5.11105	3.20377e-07	1.62713e-05
miRNA|hsa-miR-516b-5p_dup1	52.6605	7.71668	1.51057	5.10844	3.24833e-07	1.64319e-05
intron|EXOC4_intron10	3757.67	-1.4455	0.283494	-5.09888	3.4166e-07	1.72145e-05
intron|SEMA5A_intron1	50.3213	3.02465	0.595016	5.08331	3.70913e-07	1.86145e-05
exon|SEPT9_exon10,SEPT9_exon10,SEPT9_exon10,SEPT9_exon10,SEPT9_exon10,SEPT9_exon11,SEPT9_exon11,SEPT9_exon11,SEPT9_exon11,SEPT9_exon12,SEPT9_exon12	97.6205	-2.16045	0.425413	-5.07847	3.80482e-07	1.90196e-05
hairpin|hsa-mir-125b-2	153.537	-1.88416	0.371243	-5.07528	3.86924e-07	1.92658e-05
structural_RNA|tRNA:tRNA-Pro-CCY_dup16	34.7699	-3.39342	0.669687	-5.06718	4.03759e-07	2.00255e-05
exon|MIR17HG_exon2,MIR17HG_exon2,MIR17HG_exon3,MIR17_exon1,MIR18A_exon1,MIR19A_exon1,MIR20A_exon1,MIR19B1_exon1,MIR92A1_exon1,MIR17HG_exon4	695.348	1.6118	0.318571	5.05949	4.2039e-07	2.07692e-05
exon|TFCP2L1_exon15	26.4663	-5.16602	1.02193	-5.05519	4.29972e-07	2.11603e-05
hairpin|hsa-mir-454	275.064	-1.67874	0.332291	-5.05202	4.37172e-07	2.14316e-05
miRNA|hsa-miR-6501-5p	86.1077	-2.46627	0.488661	-5.047	4.48793e-07	2.19166e-05
structural_RNA|tRNA:tRNA-Met_dup3,tRNA:tRNA-Leu-CAA-5-1	259.008	-2.03708	0.404639	-5.03431	4.79564e-07	2.33296e-05
structural_RNA|tRNA:tRNA-Thr-ACA_dup6,tRNA:tRNA-Thr-TGT-4-1	417.652	-1.59673	0.317242	-5.03315	4.82477e-07	2.33817e-05
structural_RNA|tRNA:tRNA-Gln-CAA_dup7	151.687	-2.14511	0.426267	-5.03232	4.84589e-07	2.33948e-05
anti_TE|LTR:MER57A-int	1627.6	-1.74241	0.347678	-5.01157	5.39865e-07	2.59646e-05
structural_RNA|tRNA:tRNA-Val-GTY_dup28	352.364	-1.74637	0.348825	-5.00645	5.54426e-07	2.65643e-05
hairpin|hsa-mir-29a	190.153	-1.82034	0.364502	-4.99404	5.91294e-07	2.82243e-05
exon|PPM1F_exon8	41.169	-2.93407	0.588149	-4.98865	6.08029e-07	2.89144e-05
intron|LOC101929284_intron1	96.0118	2.15239	0.431817	4.98449	6.21245e-07	2.94326e-05
miRNA|hsa-miR-100-3p	650.531	-1.84597	0.371884	-4.96383	6.91175e-07	3.2624e-05
intron|LAMA3_intron22,LAMA3_intron22	24.7949	-5.09557	1.0285	-4.95437	7.25632e-07	3.41235e-05
anti_TE|LTR:HERV9-int	118.072	-2.02076	0.409404	-4.93585	7.98025e-07	3.73894e-05
structural_RNA|tRNA:tRNA-Thr-ACA_dup7,tRNA:tRNA-Thr-TGT-5-1	429.676	-1.55226	0.31487	-4.92985	8.22933e-07	3.82739e-05
miRNA|hsa-miR-520g-3p	20.5471	7.80769	1.58364	4.93022	8.21373e-07	3.82739e-05
structural_RNA|tRNA:tRNA-Lys-AAG_dup39,tRNA:tRNA-Lys-CTT-11-1	4575.34	-1.67315	0.33948	-4.92857	8.28353e-07	3.83854e-05
structural_RNA|tRNA:tRNA-Lys-AAG_dup1,tRNA:tRNA-Lys-CTT-7-1	4577.22	-1.67283	0.339516	-4.92711	8.34566e-07	3.85327e-05
exon|MKKS_exon3,MKKS_exon3	20.2473	7.79056	1.58615	4.91161	9.03317e-07	4.15559e-05
structural_RNA|tRNA:tRNA-Cys-TGY_dup22	50.5137	-2.67878	0.547847	-4.88965	1.01015e-06	4.6303e-05
exon|KLF7_exon4,KLF7_exon4,KLF7_exon4,KLF7_exon5,KLF7_exon5	26.5337	4.07266	0.837917	4.86045	1.17118e-06	5.34909e-05
miRNA|hsa-miR-27a-5p	877.429	-1.47369	0.303432	-4.85675	1.19331e-06	5.41122e-05
sense_TE|DNA:Tigger12A	178.83	2.4019	0.494479	4.85743	1.1892e-06	5.41122e-05
structural_RNA|tRNA:tRNA-Cys-TGY_dup85	43.1567	-2.95856	0.609727	-4.85227	1.22055e-06	5.51505e-05
structural_RNA|tRNA:tRNA-Val-GTY_dup18,tRNA:tRNA-Val-AAC-5-1	354.046	-1.69443	0.3498	-4.844	1.27252e-06	5.72949e-05
exon|PRKXP1_exon1	36.3647	3.02406	0.625034	4.83823	1.30998e-06	5.8773e-05
exon|PDZRN3_exon1	117.045	1.98467	0.410763	4.83166	1.35398e-06	6.05335e-05
exon|RELN_exon1,RELN_exon1	40.82	7.34857	1.52313	4.82465	1.40252e-06	6.24837e-05
structural_RNA|tRNA:tRNA-Lys-AAG_dup7	3991.78	-1.66912	0.346576	-4.81602	1.46453e-06	6.5018e-05
structural_RNA|tRNA:tRNA-Cys-TGY_dup24,tRNA:tRNA-Cys-GCA-8-1	68.6946	-2.24814	0.467186	-4.8121	1.49353e-06	6.60746e-05
exon|NAP1L3_exon1	19.0279	7.69387	1.60049	4.80721	1.53053e-06	6.74761e-05
miRNA|hsa-miR-101-5p	526.285	-2.10609	0.43851	-4.80283	1.56436e-06	6.87288e-05
structural_RNA|tRNA:tRNA-Gln-CAA_dup1	2496.41	-1.81416	0.378409	-4.79417	1.63348e-06	7.15181e-05
intron|ADGRG1_intron1,ADGRG1_intron1,ADGRG1_intron1,ADGRG1_intron1,ADGRG1_intron1,ADGRG1_intron1,ADGRG1_intron1,ADGRG1_intron1,ADGRG1_intron1,ADGRG1_intron1,ADGRG1_intron1,ADGRG1_intron2,ADGRG1_intron2,ADGRG1_intron2,ADGRG1_intron2,ADGRG1_intron2,ADGRG1_intron2,ADGRG1_intron2	43.4066	2.71722	0.568146	4.7826	1.73039e-06	7.52422e-05
intron|SCML4_intron1,SCML4_intron4,SCML4_intron5	25.7866	4.02929	0.842484	4.78263	1.73019e-06	7.52422e-05
structural_RNA|tRNA:tRNA-Lys-AAG_dup56,tRNA:tRNA-Lys-CTT-2-3	6879.47	-1.53904	0.321851	-4.78185	1.73691e-06	7.5268e-05
structural_RNA|tRNA:tRNA-Lys-AAG_dup4,tRNA:tRNA-Lys-CTT-2-1	6883.6	-1.53757	0.321747	-4.77881	1.76333e-06	7.61061e-05
structural_RNA|tRNA:tRNA-Lys-AAG_dup58,tRNA:tRNA-Lys-CTT-2-4	6882.91	-1.53761	0.321812	-4.77797	1.77074e-06	7.61061e-05
structural_RNA|tRNA:tRNA-Lys-AAG_dup55,tRNA:tRNA-Lys-CTT-2-2	6879.65	-1.5381	0.321968	-4.77718	1.7777e-06	7.61061e-05
miRNA|hsa-miR-519d-5p	18.208	7.63286	1.59787	4.7769	1.78022e-06	7.61061e-05
structural_RNA|tRNA:tRNA-Lys-AAG_dup28,tRNA:tRNA-Lys-CTT-2-5	6878.67	-1.53753	0.321916	-4.77617	1.78669e-06	7.61262e-05
exon|INTS6L_exon1	34.6985	-7.18966	1.5061	-4.77369	1.80885e-06	7.68126e-05
miRNA|hsa-miR-7975	545.295	-1.99215	0.418508	-4.76011	1.93487e-06	8.18902e-05
structural_RNA|tRNA:tRNA-Ala-GCG_dup2,tRNA:tRNA-Ala-CGC-3-1	510.49	-1.65463	0.347887	-4.75624	1.97234e-06	8.31986e-05
miRNA|hsa-miR-3155a	66.9064	-2.54786	0.537417	-4.74094	2.12725e-06	8.9436e-05
structural_RNA|tRNA:tRNA-Gln-CAA_dup21	707.213	-1.68221	0.355988	-4.72548	2.29575e-06	9.62017e-05
structural_RNA|tRNA:tRNA-Ala-GCY__dup2	90.4802	-2.36141	0.50023	-4.72064	2.35099e-06	9.81926e-05
miRNA|hsa-miR-520e	17.2906	7.56006	1.60237	4.71805	2.38115e-06	9.91259e-05
hairpin|hsa-mir-27b	38.969	-2.79166	0.592515	-4.71154	2.45847e-06	0.000102011
miRNA|hsa-miR-29a-3p	116568	-1.41198	0.299906	-4.70806	2.50081e-06	0.00010276
structural_RNA|tRNA:tRNA-Lys-AAG_dup20,tRNA:tRNA-Lys-CTT-1-1	6736.95	-1.50055	0.318638	-4.70926	2.48622e-06	0.00010276
structural_RNA|tRNA:tRNA-Lys-AAG_dup22,tRNA:tRNA-Lys-CTT-1-2	6730.94	-1.50023	0.318627	-4.70842	2.49645e-06	0.00010276
exon|SRSF6_exon3	149.228	-1.89868	0.404706	-4.6915	2.71205e-06	0.00011108
structural_RNA|tRNA:tRNA-Gly-GGG_dup41	1256.69	-1.46234	0.312934	-4.673	2.96838e-06	0.000121188
intron|EDNRB_intron1,EDNRB_intron1	33.019	3.32094	0.710862	4.67171	2.98709e-06	0.000121561
intron|SV2A_intron1,SV2A_intron11,SV2A_intron11,SV2A_intron11	31.481	-3.40156	0.731772	-4.64839	3.34532e-06	0.000135704
structural_RNA|tRNA:tRNA-Gly-GGY_dup23	1206.96	-1.77202	0.381418	-4.64587	3.38651e-06	0.000136938
hairpin|hsa-mir-2355	47.8559	2.5517	0.549507	4.64361	3.42381e-06	0.000138007
miRNA|hsa-miR-517a-3p	16.666	7.51267	1.6184	4.64203	3.45004e-06	0.000138186
miRNA|hsa-miR-517b-3p	16.666	7.51267	1.6184	4.64203	3.45004e-06	0.000138186
structural_RNA|tRNA:tRNA-Ala-GCG_dup4,tRNA:tRNA-Ala-CGC-1-1	316.182	-1.73339	0.374478	-4.62881	3.67766e-06	0.00014684
exon|SLC4A7_exon23,SLC4A7_exon24,SLC4A7_exon24,SLC4A7_exon24,SLC4A7_exon24,SLC4A7_exon25,SLC4A7_exon25,SLC4A7_exon25,SLC4A7_exon25,SLC4A7_exon25,SLC4A7_exon25,SLC4A7_exon26,SLC4A7_exon26	112.611	-2.1064	0.455644	-4.62292	3.78375e-06	0.000150603
structural_RNA|tRNA:tRNA-Cys-TGY_dup123,tRNA:tRNA-Cys-GCA-17-1	62.4059	-2.20638	0.477699	-4.61876	3.86049e-06	0.000153177
structural_RNA|snoRNA:CDBox:U25	32418.9	1.33608	0.289558	4.6142	3.94609e-06	0.000156086
intron|FRMD4A_intron1,FRMD4A_intron1,FRMD4A_intron2,FRMD4A_intron3,FRMD4A_intron2	2471.6	1.33398	0.289174	4.61305	3.96799e-06	0.000156465
structural_RNA|tRNA:tRNA-Asn-AAC_dup22,tRNA:tRNA-Asn-GTT-3-1	256.785	-1.7229	0.373735	-4.60996	4.02753e-06	0.000157832
structural_RNA|tRNA:tRNA-Asn-AAC_dup23,tRNA:tRNA-Asn-GTT-3-2	256.785	-1.7229	0.373735	-4.60996	4.02753e-06	0.000157832
miRNA|hsa-miR-498	16.5344	7.48964	1.6255	4.60759	4.07356e-06	0.000159144
miRNA|hsa-miR-651-5p	413.622	1.51822	0.330314	4.59631	4.30046e-06	0.000167494
exon|MDFIC_exon1,MDFIC_exon1,MDFIC_exon1	103.845	-1.92517	0.419285	-4.59157	4.3993e-06	0.000170819
exon|ENGASE_exon7	292.831	-1.80455	0.393833	-4.58202	4.60513e-06	0.000178266
structural_RNA|tRNA:tRNA-Lys-AAA_dup4,tRNA:tRNA-Lys-TTT-5-1	6176.52	-1.62681	0.355189	-4.58013	4.64692e-06	0.000179337
intron|HIPK2_intron2,HIPK2_intron2	40.716	-2.76885	0.6051	-4.57586	4.74267e-06	0.000182478
exon|ARRB1_exon15,ARRB1_exon16	73.193	-2.09402	0.457773	-4.57436	4.77667e-06	0.000183231
miRNA|hsa-miR-125b-2-3p	5462.7	-1.31443	0.287826	-4.56676	4.95329e-06	0.000185856
structural_RNA|tRNA:tRNA-His-CAY__dup28,tRNA:tRNA-His-GTG-1-7	4974.82	-1.85792	0.406799	-4.56717	4.94364e-06	0.000185856
structural_RNA|tRNA:tRNA-His-CAY__dup29,tRNA:tRNA-His-GTG-1-8	4974.82	-1.85792	0.406799	-4.56717	4.94364e-06	0.000185856
structural_RNA|tRNA:tRNA-His-CAY__dup30,tRNA:tRNA-His-GTG-1-9	4974.82	-1.85792	0.406799	-4.56717	4.94364e-06	0.000185856
structural_RNA|tRNA:tRNA-His-CAY__dup11,tRNA:tRNA-His-GTG-1-3	4974.57	-1.85782	0.406784	-4.5671	4.94516e-06	0.000185856
structural_RNA|tRNA:tRNA-His-CAY__dup12,tRNA:tRNA-His-GTG-1-4	4974.57	-1.85782	0.406784	-4.5671	4.94516e-06	0.000185856
structural_RNA|tRNA:tRNA-His-CAY__dup7,tRNA:tRNA-His-GTG-1-1	4974.57	-1.85782	0.406784	-4.5671	4.94516e-06	0.000185856
structural_RNA|tRNA:tRNA-His-CAY__dup9,tRNA:tRNA-His-GTG-1-2	4974.07	-1.85764	0.406808	-4.56638	4.96222e-06	0.000185856
miRNA|hsa-miR-671-3p	4151.13	-1.41478	0.31023	-4.5604	5.10553e-06	0.000190662
sense_TE|SINE:AluSz6	3687.02	-1.29845	0.28493	-4.55707	5.18715e-06	0.000193142
sense_TE|LTR:HERVP71A-int	61.1414	-2.23209	0.490487	-4.55077	5.34509e-06	0.00019844
exon|JRK_exon5,JRK_exon4,JRK_exon3,JRK_exon4,JRK_exon3,JRK_exon3	61.7194	-2.18043	0.479413	-4.54812	5.41284e-06	0.00020037
structural_RNA|tRNA:tRNA-Cys-TGY_dup108,tRNA:tRNA-Cys-GCA-23-1	49.563	-2.37859	0.523055	-4.54749	5.42892e-06	0.000200381
structural_RNA|tRNA:tRNA-Lys-AAG_dup33	66.4188	-2.46807	0.54332	-4.54257	5.55715e-06	0.000204519
miRNA|hsa-miR-181a-5p_dup1	180017	1.2799	0.28225	4.53464	5.77031e-06	0.000209546
miRNA|hsa-miR-181a-5p	180017	1.27991	0.28225	4.53466	5.76967e-06	0.000209546
structural_RNA|tRNA:tRNA-Lys-AAA_dup11,tRNA:tRNA-Lys-TTT-3-5	6292.36	-1.5993	0.352785	-4.53337	5.80506e-06	0.000209546
structural_RNA|tRNA:tRNA-Lys-AAA_dup2,tRNA:tRNA-Lys-TTT-3-2	6259.02	-1.59806	0.3524	-4.5348	5.76586e-06	0.000209546
structural_RNA|tRNA:tRNA-Lys-AAA_dup1,tRNA:tRNA-Lys-TTT-3-1	6246.2	-1.59833	0.352542	-4.53372	5.79525e-06	0.000209546
structural_RNA|tRNA:tRNA-Lys-AAA_dup29,tRNA:tRNA-Lys-TTT-3-3	6244.44	-1.59719	0.352517	-4.53083	5.87528e-06	0.000209546
structural_RNA|tRNA:tRNA-Lys-AAA_dup34	6244.44	-1.59719	0.352517	-4.53083	5.87528e-06	0.000209546
structural_RNA|tRNA:tRNA-Lys-AAA_dup37	6244.44	-1.59719	0.352517	-4.53083	5.87528e-06	0.000209546
structural_RNA|tRNA:tRNA-Lys-AAA_dup39	6244.44	-1.59719	0.352517	-4.53083	5.87528e-06	0.000209546
structural_RNA|tRNA:tRNA-Lys-AAA_dup41	6244.44	-1.59719	0.352517	-4.53083	5.87528e-06	0.000209546
structural_RNA|tRNA:tRNA-Lys-AAA_dup45	6244.44	-1.59719	0.352517	-4.53083	5.87528e-06	0.000209546
structural_RNA|tRNA:tRNA-Lys-AAA_dup5,tRNA:tRNA-Lys-TTT-3-4	6247.75	-1.59624	0.352445	-4.52905	5.92498e-06	0.000210727
intron|CD109_intron23,CD109_intron24,CD109_intron24	1062.91	-1.63329	0.36089	-4.52572	6.01902e-06	0.000213473
intron|FAM19A5_intron1,FAM19A5_intron1	212.578	1.57227	0.34746	4.52502	6.03896e-06	0.000213584
structural_RNA|tRNA:tRNA-Cys-GCA-25-1,tRNA:tRNA-Cys-TGY_dup54	45.5865	-2.45287	0.542469	-4.52167	6.13523e-06	0.000216386
structural_RNA|tRNA:tRNA-Lys-AAG_dup36,tRNA:tRNA-Lys-CTT-6-1	3953.13	-1.57494	0.348483	-4.51941	6.20131e-06	0.000218111
exon|C20orf27_exon1,C20orf27_exon1,C20orf27_exon1	22.3735	4.08734	0.904801	4.5174	6.26049e-06	0.000219584
intron|KIF5C_intron1	1410.14	-1.88419	0.41933	-4.49333	7.01166e-06	0.000245254
structural_RNA|tRNA:tRNA-Lys-AAG_dup44	65.4152	-2.44215	0.544006	-4.48921	7.14889e-06	0.000249367
structural_RNA|tRNA:tRNA-Lys-AAG_dup37	68.4223	-2.39949	0.534926	-4.48566	7.26887e-06	0.000252857
structural_RNA|snoRNA:CDBox:HBII-251	3112.62	1.30798	0.292098	4.47787	7.53926e-06	0.000261546
intron|NBPF9_intron1,NBPF25P_intron2	432.445	-1.44589	0.323178	-4.47397	7.67819e-06	0.000264918
exon|DCT_exon1,DCT_exon1	25.446	3.7681	0.842187	4.47418	7.67042e-06	0.000264918
anti_TE|LINE:L1M6	2212.2	-1.30021	0.291134	-4.46602	7.96874e-06	0.000274198
anti_TE|LTR:HERVL66-int	609.839	-1.49963	0.336455	-4.45715	8.30578e-06	0.000284611
structural_RNA|tRNA:tRNA-Ala-GCA_dup11	79.2093	-2.0643	0.463589	-4.45287	8.47311e-06	0.000284611
structural_RNA|tRNA:tRNA-Ala-GCA_dup20	79.2093	-2.0643	0.463589	-4.45287	8.47311e-06	0.000284611
structural_RNA|tRNA:tRNA-Ala-GCA_dup24	79.2093	-2.0643	0.463589	-4.45287	8.47311e-06	0.000284611
structural_RNA|tRNA:tRNA-Ala-GCA_dup28	79.2093	-2.0643	0.463589	-4.45287	8.47311e-06	0.000284611
structural_RNA|tRNA:tRNA-Ala-GCA_dup32	79.2093	-2.0643	0.463589	-4.45287	8.47311e-06	0.000284611
structural_RNA|tRNA:tRNA-Ala-GCA_dup36	79.2093	-2.0643	0.463589	-4.45287	8.47311e-06	0.000284611
structural_RNA|tRNA:tRNA-Ala-GCA_dup7,tRNA:tRNA-Ala-TGC-1-1	79.2093	-2.0643	0.463589	-4.45287	8.47311e-06	0.000284611
intron|PARP11_intron3,PARP11_intron4,PARP11_intron4,PARP11_intron4	15.0685	-7.42658	1.66745	-4.45384	8.43483e-06	0.000284611
structural_RNA|tRNA:tRNA-Cys-TGY_dup34,tRNA:tRNA-Cys-GCA-24-1	47.5483	-2.36357	0.531204	-4.44946	8.60852e-06	0.000287638
miRNA|hsa-miR-518f-3p	14.05	7.25975	1.63157	4.44954	8.60562e-06	0.000287638
miRNA|hsa-miR-1286	4080.93	-1.29627	0.292001	-4.43926	9.02667e-06	0.000300818
intron|LINC01317_intron2	22631.1	-1.31237	0.295673	-4.43859	9.05511e-06	0.000300976
structural_RNA|tRNA:tRNA-Ala-GCA_dup16	78.9641	-2.05876	0.464773	-4.4296	9.4409e-06	0.000312979
structural_RNA|tRNA:tRNA-Gly-GGY,tRNA:tRNA-Gly-GCC-1-1	7848.26	-1.38298	0.312657	-4.42332	9.7194e-06	0.000316429
structural_RNA|tRNA:tRNA-Gly-GGY_dup1,tRNA:tRNA-Gly-GCC-1-2	7848.26	-1.38298	0.312657	-4.42332	9.7194e-06	0.000316429
structural_RNA|tRNA:tRNA-Gly-GGY_dup2,tRNA:tRNA-Gly-GCC-1-3	7848.26	-1.38298	0.312657	-4.42332	9.7194e-06	0.000316429
structural_RNA|tRNA:tRNA-Gly-GGY_dup25,tRNA:tRNA-Gly-GCC-1-5	7848.26	-1.38298	0.312657	-4.42332	9.7194e-06	0.000316429
structural_RNA|tRNA:tRNA-Gly-GGY_dup3,tRNA:tRNA-Gly-GCC-1-4	7848.26	-1.38298	0.312657	-4.42332	9.7194e-06	0.000316429
structural_RNA|tRNA:tRNA-Cys-TGY_dup98,tRNA:tRNA-Cys-GCA-11-1	51.1358	-2.30438	0.52089	-4.42394	9.69188e-06	0.000316429
structural_RNA|tRNA:tRNA-Cys-TGY_dup120,tRNA:tRNA-Cys-GCA-21-1	50.099	-2.28913	0.517328	-4.4249	9.64858e-06	0.000316429
structural_RNA|tRNA:tRNA-Gly-GGG_dup21,tRNA:tRNA-Val-CAC-8-1	888.918	-1.48526	0.336109	-4.41899	9.91645e-06	0.000322018
structural_RNA|tRNA:tRNA-His-CAY__dup41,tRNA:tRNA-His-GTG-1-5	5533.14	-1.74251	0.394596	-4.41594	1.00574e-05	0.000324934
structural_RNA|tRNA:tRNA-His-CAY__dup44,tRNA:tRNA-His-GTG-1-6	5533.14	-1.74251	0.394596	-4.41594	1.00574e-05	0.000324934
structural_RNA|snRNA:U5_dup21	71.0517	-2.27742	0.516299	-4.41105	1.02868e-05	0.000331502
exon|LINC01623_exon1	21.7424	-5.52321	1.25323	-4.40719	1.04718e-05	0.00033661
structural_RNA|tRNA:tRNA-Gln-CAG_dup50	73.3757	-2.38249	0.541591	-4.39907	1.08717e-05	0.000348579
exon|SAT1_exon2,SAT1_exon2	211.295	-1.65563	0.37666	-4.39555	1.10493e-05	0.000353383
exon|NCS1_exon8,NCS1_exon8	527.497	-1.64334	0.374031	-4.3936	1.11487e-05	0.000355665
structural_RNA|tRNA:tRNA-Lys-CTT-chr7-30,tRNA:tRNA-Lys-AAG_dup65	222.606	-1.79214	0.40799	-4.39262	1.11995e-05	0.00035639
structural_RNA|tRNA:tRNA-Lys-AAG_dup21,tRNA:tRNA-Lys-CTT-16-1	338.564	-1.81839	0.414365	-4.38837	1.14203e-05	0.00036251
structural_RNA|tRNA:tRNA-Cys-TGY_dup28,tRNA:tRNA-Cys-GCA-5-1	273.769	-1.48394	0.338783	-4.38021	1.18566e-05	0.000375418
structural_RNA|tRNA:tRNA-Lys-AAA_dup26,tRNA:tRNA-Lys-TTT-4-1	5599.84	-1.57182	0.359011	-4.3782	1.19666e-05	0.000377154
exon|MITF_exon1	30.2675	3.05434	0.697636	4.37812	1.19708e-05	0.000377154
structural_RNA|tRNA:tRNA-Gly-GGG_dup13,tRNA:tRNA-Gly-CCC-chr1-18	1016.57	-1.4125	0.323406	-4.36757	1.25636e-05	0.000393876
structural_RNA|tRNA:tRNA-Gly-GGG_dup6,tRNA:tRNA-Gly-CCC-chr1-15	1016.57	-1.4125	0.323406	-4.36757	1.25636e-05	0.000393876
structural_RNA|tRNA:tRNA-Lys-AAG_dup30,tRNA:tRNA-Lys-CTT-4-1	5926.21	-1.42651	0.326774	-4.36543	1.26874e-05	0.000396777
structural_RNA|tRNA:tRNA-Lys-AAA_dup24,tRNA:tRNA-Lys-TTT-6-1	5309.85	-1.60726	0.368973	-4.35604	1.32438e-05	0.00041316
intron|SEPT9_intron2,SEPT9_intron2,SEPT9_intron2,SEPT9_intron2,SEPT9_intron3,SEPT9_intron3,SEPT9_intron1,SEPT9_intron1,SEPT9_intron1,SEPT9_intron1,SEPT9_intron1	203.183	-1.70169	0.393559	-4.32384	1.53338e-05	0.000477188
structural_RNA|tRNA:tRNA-Lys-AAG_dup29,tRNA:tRNA-Lys-CTT-5-1	224.751	-1.81378	0.419569	-4.32296	1.53952e-05	0.00047793
structural_RNA|tRNA:tRNA-Gly-GGG_dup24,tRNA:tRNA-Gly-CCC-6-1	1292.71	-1.32468	0.306708	-4.31902	1.56724e-05	0.000485347
miRNA|hsa-let-7c-3p	51.7175	-2.20764	0.511597	-4.31519	1.59465e-05	0.000492634
anti_TE|LTR:Harlequin-int	167.73	-1.57264	0.365667	-4.30074	1.70227e-05	0.000524605
exon|KCNAB2_exon14,KCNAB2_exon15,KCNAB2_exon16,KCNAB2_exon16,KCNAB2_exon16,KCNAB2_exon16	61.7947	-2.53791	0.590288	-4.29944	1.71232e-05	0.000526426
anti_TE|LTR:MER21-int	1122.44	-1.71808	0.399833	-4.297	1.73126e-05	0.000530962
intron|LOC340357_intron1	33.6373	2.69918	0.630186	4.28314	1.84272e-05	0.000563783
intron|NBAS_intron48,NBAS_intron47,NBAS_intron47	23.2518	-6.60954	1.54482	-4.27851	1.88145e-05	0.000574248
miRNA|hsa-miR-524-5p	12.231	7.06178	1.65355	4.27068	1.94879e-05	0.000593375
structural_RNA|scaRNA:hTR	159.333	1.59747	0.374239	4.26858	1.96718e-05	0.000597542
structural_RNA|tRNA:tRNA-Ala-GCY_dup2,tRNA:tRNA-Ala-AGC-8-1	591.189	-1.65232	0.387302	-4.26622	1.98811e-05	0.00060246
miRNA|hsa-miR-9-5p_dup1	1544.61	1.36557	0.320228	4.26436	2.00474e-05	0.00060518
miRNA|hsa-miR-9-5p	1544.4	1.3653	0.320259	4.26309	2.01615e-05	0.00060518
miRNA|hsa-miR-9-5p_dup2	1544.4	1.3653	0.320259	4.26309	2.01615e-05	0.00060518
intron|LOC101928021_intron1	18.8066	4.16204	0.976129	4.26383	2.00954e-05	0.00060518
structural_RNA|tRNA:tRNA-Arg-CCT-2-1,tRNA:tRNA-Arg-AGG_dup8	27501.1	-1.28019	0.300594	-4.25888	2.05454e-05	0.000613686
structural_RNA|tRNA:tRNA-Arg-AGG_dup7,tRNA:tRNA-Arg-CCT-1-1	27501.1	-1.28019	0.30059	-4.25893	2.05405e-05	0.000613686
exon|WASF2_exon8,WASF2_exon9	97.7094	-1.85223	0.43512	-4.25683	2.07349e-05	0.000613686
miRNA|hsa-miR-642a-3p	50.0348	-2.4525	0.576071	-4.25729	2.06921e-05	0.000613686
miRNA|hsa-miR-9-3p	38.0835	2.5669	0.602922	4.25744	2.06784e-05	0.000613686
miRNA|hsa-miR-9-3p_dup2	38.0835	2.5669	0.602922	4.25744	2.06784e-05	0.000613686
intron|LINC00681_intron1	41.0652	2.42203	0.569107	4.25583	2.08273e-05	0.000614986
structural_RNA|tRNA:tRNA-Ala-GCY_dup27,tRNA:tRNA-Ala-AGC-8-2	588.22	-1.64556	0.386777	-4.25455	2.09473e-05	0.00061626
miRNA|hsa-miR-99a-3p	170.216	-1.68977	0.397188	-4.25433	2.09675e-05	0.00061626
miRNA|hsa-miR-18a-5p	6118.52	1.25742	0.295799	4.25091	2.12906e-05	0.000622873
exon|PIK3R3_exon10,PIK3R3_exon10,PIK3R3_exon10,PIK3R3_exon10,PIK3R3_exon10,PIK3R3_exon10,PIK3R3_exon11,PIK3R3_exon11,PIK3R3_exon8,PIK3R3_exon9,PIK3R3_exon9,PIK3R3_exon9,PIK3R3_exon9	268.098	-1.44429	0.339759	-4.25092	2.12892e-05	0.000622873
sense_TE|LTR:MSTD-int	44.0212	-2.31301	0.544697	-4.24642	2.17214e-05	0.000634015
intron|MIR3681HG_intron3	62.955	2.05365	0.483726	4.24549	2.18118e-05	0.000635193
hairpin|hsa-mir-1249	46.5798	-2.75166	0.649517	-4.23647	2.27065e-05	0.000659737
miRNA|hsa-miR-9-3p_dup1	37.8156	2.55511	0.603383	4.23464	2.28918e-05	0.000663602
exon|LINC00891_exon1,LOC100132741_exon1	797.895	-1.75057	0.413569	-4.23284	2.30762e-05	0.000665907
exon|MS4A15_exon1,MS4A15_exon1,MS4A15_exon1,MS4A15_exon1	797.895	-1.75057	0.413569	-4.23284	2.30762e-05	0.000665907
hairpin|hsa-mir-4521	1314.87	-1.40366	0.331817	-4.23023	2.33452e-05	0.000672141
intron|MCF2L_intron4,MCF2L_intron4,MCF2L_intron4,MCF2L_intron4,MCF2L_intron4	24.0341	3.27641	0.774831	4.22855	2.35205e-05	0.000675657
miRNA|hsa-miR-519d-3p	12.4332	7.07705	1.67434	4.22676	2.37076e-05	0.000679494
intron|SREBF2_intron4,SREBF2_intron4	1139.21	-1.25447	0.297263	-4.22007	2.44228e-05	0.000696847
structural_RNA|tRNA:tRNA-Arg-AGG_dup10	147.768	-1.69576	0.401791	-4.22051	2.4375e-05	0.000696847
hairpin|hsa-mir-190a	18.7324	4.14847	0.984401	4.21421	2.50653e-05	0.000713573
intron|CNIH3_intron1,CNIH3_intron1,CNIH3_intron1,CNIH3_intron1,CNIH3_intron1,CNIH3_intron1,CNIH3_intron1,CNIH3_intron1,CNIH3_intron1,CNIH3_intron1,CNIH3_intron1,CNIH3_intron1,CNIH3_intron1,CNIH3_intron2,CNIH3_intron2,CNIH3_intron3,CNIH3_intron2,CNIH3_intron2,CNIH3_intron2,CNIH3_intron2,CNIH3_intron4,CNIH3_intron2,CNIH3_intron2,CNIH3_intron3,CNIH3_intron2,CNIH3_intron2,CNIH3_intron3,CNIH3_intron2,…	107.536	-1.80531	0.428505	-4.21304	2.51962e-05	0.000715696
hairpin|hsa-mir-23b	19.7619	-3.71081	0.880969	-4.2122	2.52901e-05	0.000716759
miRNA|hsa-miR-2277-5p	477.377	1.30909	0.310829	4.21162	2.53543e-05	0.00071698
intron|SLIT2_intron4,SLIT2_intron4,SLIT2_intron4,SLIT2-IT1_intron1,SLIT2-IT1_intron2,SLIT2-IT1_intron3	32.6359	2.73913	0.650922	4.20808	2.57555e-05	0.000726705
intron|ERC2_intron13,ERC2_intron13	12.2968	7.07709	1.68287	4.20536	2.60664e-05	0.000733846
miRNA|hsa-miR-548b-5p	29.5626	2.89824	0.689462	4.20362	2.62675e-05	0.000737871
intron|SGSH_intron5	787.492	-1.31879	0.313781	-4.20289	2.63531e-05	0.000738644
anti_TE|LINE:L1P4b	17.7575	4.50973	1.07491	4.19543	2.72354e-05	0.000761692
intron|TMEM39B_intron3,TMEM39B_intron3,TMEM39B_intron3,TMEM39B_intron3,TMEM39B_intron4,TMEM39B_intron4,TMEM39B_intron5,TMEM39B_intron5	227.205	-1.59205	0.379558	-4.19448	2.73503e-05	0.000761781
exon|SRGAP2_exon17,SRGAP2_exon17,SRGAP2_exon17	53.067	-2.25013	0.536459	-4.19441	2.73586e-05	0.000761781
structural_RNA|snoRNA:CDBox:U52	13482.8	1.19895	0.285951	4.19285	2.75467e-05	0.000765341
miRNA|hsa-miR-26b-3p	1108.31	-1.28111	0.305653	-4.1914	2.77243e-05	0.000767645
intron|RNF152_intron1	535.475	1.31656	0.314125	4.19118	2.77506e-05	0.000767645
structural_RNA|tRNA:tRNA-Arg-AGG_dup9	26235.7	-1.26559	0.302327	-4.18618	2.83691e-05	0.00078305
intron|PLP1_intron1,PLP1_intron1,PLP1_intron2,PLP1_intron1	17.5547	4.49371	1.07481	4.18094	2.90312e-05	0.000799587
intron|NFATC2_intron6,NFATC2_intron6,NFATC2_intron6,NFATC2_intron6,NFATC2_intron6,NFATC2_intron6,NFATC2_intron6,NFATC2_intron6	11.4271	6.96516	1.66705	4.17814	2.93905e-05	0.00080773
structural_RNA|tRNA:tRNA-Gly-GGG_dup2,tRNA:tRNA-Gly-CCC-5-1	911.516	-1.37361	0.328896	-4.17643	2.96118e-05	0.000812055
exon|SNORA88_exon1	85.8125	-1.79085	0.428972	-4.17474	2.98323e-05	0.000816337
structural_RNA|snRNA:U7_dup51	525.274	1.36349	0.326986	4.16988	3.04759e-05	0.000832156
structural_RNA|tRNA:tRNA-Lys-AAG_dup11	1403.49	-1.60368	0.385036	-4.16502	3.11323e-05	0.000848254
hairpin|hsa-mir-30c-2	123.874	-1.62326	0.389993	-4.16227	3.15101e-05	0.00085671
structural_RNA|tRNA:tRNA-Gly-GGY_dup17	62.1976	-2.14556	0.516179	-4.15662	3.22995e-05	0.000876298
miRNA|hsa-miR-517-5p	11.1183	6.9232	1.67056	4.14423	3.4095e-05	0.000919118
miRNA|hsa-miR-517-5p_dup1	11.1183	6.9232	1.67056	4.14423	3.4095e-05	0.000919118
miRNA|hsa-miR-517-5p_dup2	11.1183	6.9232	1.67056	4.14423	3.4095e-05	0.000919118
intron|NRCAM_intron10,NRCAM_intron10,NRCAM_intron10,NRCAM_intron11,NRCAM_intron8	26.6513	-3.0589	0.738242	-4.14349	3.42062e-05	0.000920162
intron|CAPG_intron5,CAPG_intron5,CAPG_intron5,CAPG_intron5,CAPG_intron5,CAPG_intron5	18.9436	-3.86006	0.932012	-4.14164	3.44825e-05	0.000925632
exon|IGFBP5_exon1	17.6258	5.10095	1.23189	4.14075	3.46171e-05	0.000927285
intron|DGKG_intron18,DGKG_intron18,DGKG_intron19	44.5486	-2.25959	0.546188	-4.13703	3.51834e-05	0.000940471
intron|SUZ12P1_intron1,SUZ12P1_intron1,SUZ12P1_intron1,SUZ12P1_intron1,SUZ12P1_intron2,SUZ12P1_intron2,SUZ12P1_intron3,SUZ12P1_intron3,SUZ12P1_intron2,SUZ12P1_intron2,SUZ12P1_intron4	6643.65	-1.20477	0.291384	-4.13464	3.55511e-05	0.000942365
intron|ADGRL1_intron1,ADGRL1_intron1	6640.24	-1.20566	0.291575	-4.135	3.54947e-05	0.000942365
structural_RNA|snRNA:U5_dup50	34.3798	2.92155	0.706531	4.13506	3.54859e-05	0.000942365
structural_RNA|tRNA:tRNA-Cys-TGY_dup17	21.2481	-3.3905	0.819993	-4.1348	3.55268e-05	0.000942365
exon|TNS1_exon30,TNS1_exon31,TNS1_exon33	58.5925	-2.09529	0.506861	-4.13386	3.56724e-05	0.000943609
exon|SNHG7_exon1,SNHG7_exon1,SNHG7_exon1	58.2816	-2.11334	0.511328	-4.13304	3.57999e-05	0.000945012
miRNA|hsa-miR-652-5p	309.819	-1.35361	0.327592	-4.13201	3.59608e-05	0.00094729
intron|GGT7_intron8	127.723	-1.79028	0.434113	-4.12399	3.72361e-05	0.000978854
hairpin|hsa-mir-516b-2	11.1432	6.9329	1.68399	4.11694	3.83932e-05	0.00100719
intron|RPL3_intron5,RPL3_intron5	172.866	1.48519	0.361483	4.10859	3.98089e-05	0.00103969
miRNA|hsa-miR-24-1-5p	50.4663	-2.24377	0.546171	-4.10819	3.9878e-05	0.00103969
miRNA|hsa-miR-549a	29.0434	-3.1966	0.777947	-4.10901	3.97351e-05	0.00103969
intron|DLEU2_intron4	637.846	1.25243	0.305081	4.10523	4.03919e-05	0.00105093
miRNA|hsa-miR-25-5p	1414.63	-1.25443	0.305702	-4.10344	4.07054e-05	0.00105599
intron|NBPF8_intron13,NBPF8_intron14,NBPF8_intron16,NBPF9_intron17,NBPF9_intron17,NBPF20_intron53,NBPF8_intron14,NBPF8_intron15,NBPF8_intron17,NBPF9_intron18,NBPF9_intron18,NBPF8_intron15,NBPF8_intron16,NBPF8_intron18,NBPF9_intron19,NBPF9_intron19,NBPF8_intron16,NBPF8_intron17,NBPF8_intron19,NBPF9_intron20,NBPF9_intron20,NBPF8_intron17,NBPF8_intron18,NBPF8_intron20,NBPF9_intron21,NBPF9_intron21,S…	902.793	-1.3612	0.331857	-4.10176	4.10019e-05	0.00105599
structural_RNA|tRNA:tRNA-Met__dup44,tRNA:tRNA-Met-CAT-1-1	459.724	-1.45136	0.353778	-4.10245	4.08801e-05	0.00105599
exon|H2AFZ_exon5	49.9212	-2.24647	0.547635	-4.10213	4.09364e-05	0.00105599
exon|MSX1_exon1	23.5222	3.24261	0.790503	4.10195	4.09678e-05	0.00105599
intron|KCND2_intron1	285.517	-1.90072	0.464072	-4.09575	4.20808e-05	0.00108158
exon|CPEB2_exon1,CPEB2_exon1,CPEB2_exon1,CPEB2_exon1,CPEB2_exon1,CPEB2_exon1	17.7272	4.0771	0.995783	4.09436	4.23331e-05	0.00108587
intron|OTOGL_intron3	38.4554	-2.87297	0.702006	-4.09252	4.2671e-05	0.00109233
miRNA|hsa-miR-19a-3p	11691.9	1.21116	0.296505	4.0848	4.41141e-05	0.00112699
miRNA|hsa-miR-520d-5p	21.6037	6.41882	1.57185	4.08361	4.43416e-05	0.00113053
intron|NFATC2_intron10,NFATC2_intron10,NFATC2_intron10,NFATC2_intron10,NFATC2_intron9,NFATC2_intron9,NFATC2_intron9,NFATC2_intron9,NFATC2_intron9,NFATC2_intron9,NFATC2_intron9,NFATC2_intron9	67.6893	1.94301	0.475945	4.08243	4.45674e-05	0.00113401
miRNA|hsa-miR-193a-5p	4007.56	-1.16294	0.28535	-4.07547	4.59212e-05	0.00116612
miRNA|hsa-miR-30a-5p	315999	-1.20615	0.29617	-4.07248	4.65144e-05	0.00117869
structural_RNA|tRNA:tRNA-Glu-GAG__dup36	583.268	-1.33782	0.328618	-4.07103	4.68054e-05	0.00117869
structural_RNA|tRNA:tRNA-Ala-GCG_dup10	302.959	-1.60224	0.393608	-4.07066	4.68802e-05	0.00117869
structural_RNA|tRNA:tRNA-Ala-GCG_dup7,tRNA:tRNA-Ala-CGC-2-1	302.959	-1.60224	0.393608	-4.07066	4.68802e-05	0.00117869
exon|PURG_exon2,PURG_exon1,PURG_exon2,PURG_exon1,PURG_exon1,PURG_exon1	21.4264	3.28372	0.806672	4.0707	4.6872e-05	0.00117869
exon|GRAMD4_exon19	17.6265	-3.80495	0.936466	-4.0631	4.84254e-05	0.00121513
intron|FGF1_intron1,FGF1_intron1,FGF1_intron1,FGF1_intron1,FGF1_intron1,FGF1_intron1,FGF1_intron1,FGF1_intron1,FGF1_intron2,FGF1_intron1,FGF1_intron1,FGF1_intron2,FGF1_intron1,FGF1_intron1,FGF1_intron1	51.1062	-2.09673	0.517202	-4.05399	5.03518e-05	0.00126098
miRNA|hsa-miR-520b	20.9626	6.37659	1.57655	4.04466	5.23997e-05	0.00130711
miRNA|hsa-miR-520c-3p	20.9626	6.37659	1.57655	4.04466	5.23997e-05	0.00130711
sense_TE|LINE:L1MA4A	737.239	-1.69	0.418196	-4.04117	5.31853e-05	0.00132322
intron|LOC101929745_intron1	10.3871	6.82154	1.68814	4.04087	5.32538e-05	0.00132322
intron|PPP1R10_intron1,PPP1R10_intron1	16.57	-4.07163	1.0084	-4.03773	5.39711e-05	0.00133842
miRNA|hsa-miR-185-3p	795.905	-1.19974	0.297471	-4.03314	5.50365e-05	0.00135716
exon|TPT1_exon5,TPT1_exon6,TPT1_exon6,SNORA31_exon1	165.915	1.49785	0.371363	4.03338	5.49806e-05	0.00135716
exon|LAMB1_exon1	24.1187	2.96449	0.735042	4.03309	5.50473e-05	0.00135716
intron|B3GALT1_intron1	48.0117	2.39684	0.594619	4.03088	5.55677e-05	0.00136469
intron|LOC105616981_intron4	48.0117	2.39684	0.594619	4.03088	5.55677e-05	0.00136469
exon|TRIB2_exon2,TRIB2_exon2	28.7837	2.85748	0.709083	4.02982	5.58193e-05	0.00136822
structural_RNA|tRNA:tRNA-Glu-GAG__dup42	182.257	-1.58039	0.392609	-4.02536	5.68879e-05	0.00139173
hairpin|hsa-mir-466	10.16	6.79337	1.68819	4.02404	5.72071e-05	0.00139684
miRNA|hsa-miR-361-5p	7941.95	1.23035	0.30623	4.01774	5.87601e-05	0.00143201
miRNA|hsa-miR-1283	16.2951	4.37537	1.08927	4.01678	5.89991e-05	0.00143234
miRNA|hsa-miR-1283_dup1	16.2951	4.37537	1.08927	4.01678	5.89991e-05	0.00143234
miRNA|hsa-miR-579-5p	73.2463	1.85253	0.461781	4.0117	6.02826e-05	0.0014607
exon|NFATC2_exon9,NFATC2_exon9,NFATC2_exon9,NFATC2_exon9,NFATC2_exon9,NFATC2_exon9,NFATC2_exon9,NFATC2_exon9	17.8066	4.07103	1.01535	4.00949	6.08495e-05	0.00147163
intron|LDB3_intron3,LDB3_intron3,LDB3_intron3,LDB3_intron4,LDB3_intron3,LDB3_intron3,LDB3_intron4,LDB3_intron5,LDB3_intron4,LDB3_intron4,LDB3_intron4,LDB3_intron4,LDB3_intron5,LDB3_intron5,LDB3_intron5,LDB3_intron6	17.1224	4.44253	1.10873	4.00687	6.15294e-05	0.00148525
intron|UGGT2_intron2	251.789	-1.78566	0.446078	-4.00301	6.25404e-05	0.00150678
sense_TE|LTR:LTR4	88.7406	-1.69129	0.422553	-4.00254	6.26654e-05	0.00150694
structural_RNA|tRNA:tRNA-Ala-GCG_dup6,tRNA:tRNA-Ala-TGC-2-1	279.106	-1.56819	0.392519	-3.99521	6.46381e-05	0.00154559
structural_RNA|tRNA:tRNA-Ala-GCG_dup9	279.106	-1.56819	0.392519	-3.99521	6.46381e-05	0.00154559
exon|DCT_exon2,DCT_exon2,DCT_exon2,DCT_exon3,DCT_exon4	9.94878	6.76262	1.69258	3.99546	6.45688e-05	0.00154559
exon|LGI4_exon9	16.2467	4.37311	1.09636	3.98875	6.6422e-05	0.00158526
structural_RNA|tRNA:tRNA-Val-GTG_dup26,tRNA:tRNA-Val-CAC-6-1	355.058	-1.46043	0.366526	-3.98451	6.76198e-05	0.00160932
intron|FTX_intron1	42.6757	2.23523	0.561011	3.98429	6.76834e-05	0.00160932
hairpin|hsa-mir-769	235.53	1.37901	0.346192	3.98336	6.79469e-05	0.00160956
exon|SLC5A3_exon2	134.844	-1.91295	0.480187	-3.98376	6.7832e-05	0.00160956
miRNA|hsa-miR-449c-5p	582.456	1.24875	0.314279	3.97338	7.08584e-05	0.0016754
exon|SF3B4_exon1	21.3085	-3.19391	0.804921	-3.96798	7.24859e-05	0.00171069
intron|PLCXD3_intron2	15.7016	4.93409	1.24374	3.96715	7.27372e-05	0.00171344
miRNA|hsa-miR-652-3p	2598.84	-1.12835	0.284721	-3.963	7.40137e-05	0.00174028
structural_RNA|tRNA:tRNA-His-CAY__dup14,tRNA:tRNA-His-GTG-2-1	737.756	-1.68709	0.425762	-3.96253	7.41596e-05	0.00174049
miRNA|hsa-miR-365a-3p	729.539	-1.25763	0.317644	-3.95925	7.51865e-05	0.00175486
miRNA|hsa-miR-365b-3p	729.539	-1.25763	0.317644	-3.95925	7.51865e-05	0.00175486
exon|QRICH2_exon9,QRICH2_exon9	15.4231	-4.38688	1.10784	-3.95986	7.49941e-05	0.00175486
structural_RNA|snoRNA:HACABox:ACA31	176.44	1.46534	0.370425	3.95582	7.62726e-05	0.00177694
intron|TNFRSF19_intron1,TNFRSF19_intron1,TNFRSF19_intron1,TNFRSF19_intron1,TNFRSF19_intron2,TNFRSF19_intron2,TNFRSF19_intron2,TNFRSF19_intron3,TNFRSF19_intron3,TNFRSF19_intron3	16.2458	4.36686	1.10511	3.9515	7.76637e-05	0.00180604
miRNA|hsa-miR-3614-3p	16.0079	-5.07648	1.28594	-3.94769	7.89083e-05	0.00183163
structural_RNA|tRNA:tRNA-Gly-GGA_dup11,tRNA:tRNA-Gly-TCC-2-6	1343.22	-1.49791	0.379997	-3.9419	8.0839e-05	0.00184397
structural_RNA|tRNA:tRNA-Gly-GGA_dup10,tRNA:tRNA-Gly-TCC-2-5	1341.68	-1.49866	0.380156	-3.94223	8.07292e-05	0.00184397
structural_RNA|tRNA:tRNA-Gly-GGA_dup5,tRNA:tRNA-Gly-TCC-2-1	1341.68	-1.49866	0.380156	-3.94223	8.07292e-05	0.00184397
structural_RNA|tRNA:tRNA-Gly-GGA_dup7,tRNA:tRNA-Gly-TCC-2-2	1341.68	-1.49866	0.380156	-3.94223	8.07292e-05	0.00184397
structural_RNA|tRNA:tRNA-Gly-GGA_dup8,tRNA:tRNA-Gly-TCC-2-3	1341.68	-1.49866	0.380156	-3.94223	8.07292e-05	0.00184397
structural_RNA|tRNA:tRNA-Gly-GGA_dup9,tRNA:tRNA-Gly-TCC-2-4	1341.68	-1.49866	0.380156	-3.94223	8.07292e-05	0.00184397
intron|SSBP3_intron4,SSBP3_intron4,SSBP3_intron4	469.516	-1.35436	0.34359	-3.9418	8.08709e-05	0.00184397
exon|AKAP2_exon4,AKAP2_exon4,AKAP2_exon5,PALM2-AKAP2_exon10,PALM2-AKAP2_exon11	57.7055	-1.93902	0.49192	-3.94174	8.08926e-05	0.00184397
exon|SORT1_exon20,SORT1_exon20	39.0253	-2.25964	0.573058	-3.94312	8.04267e-05	0.00184397
miRNA|hsa-miR-556-3p	32.0386	-2.45203	0.621707	-3.94403	8.01253e-05	0.00184397
miRNA|hsa-miR-152-5p	1313.34	-1.33516	0.339244	-3.9357	8.29538e-05	0.00188757
exon|EMP1_exon5	98.6721	-1.63896	0.417242	-3.92807	8.56295e-05	0.00194497
exon|CAPG_exon7,CAPG_exon8,CAPG_exon8,CAPG_exon8,CAPG_exon8,CAPG_exon8	10.0507	-6.84215	1.74256	-3.92649	8.61959e-05	0.00195434
intron|TFDP1_intron3,TFDP1_intron3	1149.41	1.16744	0.29779	3.92035	8.84201e-05	0.00200119
structural_RNA|snoRNA:CDBox:U45B	1562.73	1.25078	0.319169	3.91886	8.89697e-05	0.00201005
exon|YBX1_exon1	76.1455	-1.76419	0.450469	-3.91635	8.99001e-05	0.00202498
hairpin|hsa-mir-600	29.0355	-2.63131	0.671901	-3.91622	8.99497e-05	0.00202498
intron|INF2_intron3,INF2_intron3,INF2_intron3	16.1588	3.9279	1.00309	3.91579	9.01101e-05	0.00202501
exon|TMSB10_exon1	40.1811	-2.24089	0.57361	-3.90664	9.3589e-05	0.00209947
structural_RNA|tRNA:tRNA-His-CAY__dup33	478.225	-1.73477	0.44425	-3.90495	9.42459e-05	0.00210676
miRNA|hsa-miR-5091	18.4941	6.19612	1.58659	3.90531	9.41051e-05	0.00210676
structural_RNA|tRNA:tRNA-Gly-GGA_dup48,tRNA:tRNA-Gly-TCC-1-1	1363.63	-1.50579	0.385664	-3.90441	9.44569e-05	0.00210777
structural_RNA|tRNA:tRNA-Gln-CAG_dup13,tRNA:tRNA-Gln-CTG-9-1	24.5985	-2.9452	0.757019	-3.89053	0.000100025	0.00222811
intron|FUT8_intron1,FUT8_intron1,FUT8_intron1,FUT8_intron1,FUT8_intron1,FUT8_intron2,FUT8_intron2,FUT8_intron2,FUT8_intron2,FUT8_intron2,FUT8_intron3,FUT8_intron3,FUT8_intron3	42.1604	2.16204	0.555982	3.88869	0.000100785	0.0022411
intron|ARHGAP45_intron2,ARHGAP45_intron2,ARHGAP45_intron2,ARHGAP45_intron1	2970.11	-1.48266	0.381647	-3.88491	0.000102369	0.00227233
miRNA|hsa-miR-4662a-5p	9.14488	6.64284	1.71119	3.882	0.000103602	0.00229571
intron|MAPK4_intron1,MAPK4_intron1,MAPK4_intron1,MAPK4_intron2,MAPK4_intron2	2971.24	-1.48182	0.381834	-3.8808	0.000104112	0.00230297
intron|ZNF343_intron1,ZNF343_intron1,ZNF343_intron1,ZNF343_intron1,ZNF343_intron1,ZNF343_intron1,ZNF343_intron1,ZNF343_intron1,ZNF343_intron1,ZNF343_intron1,ZNF343_intron1	16.233	3.94355	1.01631	3.88027	0.000104341	0.00230403
anti_TE|LTR:MLT1H2-int	9.18574	6.65282	1.71718	3.87428	0.000106939	0.00235731
structural_RNA|tRNA:tRNA-Gly-GGY_dup18,tRNA:tRNA-Gly-GCC-3-1	3589.23	-1.32419	0.341883	-3.87323	0.000107404	0.00236345
intron|CDH1_intron2,CDH1_intron2,CDH1_intron2,CDH1_intron2	62.8843	1.8113	0.468299	3.86783	0.000109806	0.00241212
structural_RNA|tRNA:tRNA-Gly-GGA_dup6,tRNA:tRNA-Gly-TCC-4-1	472.126	-1.63053	0.421751	-3.86609	0.000110596	0.00241469
sense_TE|LTR:LTR12D	22.0296	2.96825	0.76762	3.86682	0.000110265	0.00241469
miRNA|hsa-miR-515-3p	9.04724	6.62469	1.71363	3.86589	0.000110684	0.00241469
miRNA|hsa-miR-515-3p_dup1	9.04724	6.62469	1.71363	3.86589	0.000110684	0.00241469
miRNA|hsa-miR-7-1-3p	428.566	-1.20544	0.31198	-3.86384	0.000111618	0.00242827
exon|HIST2H4A_exon1,HIST2H4B_exon1	189.586	-1.3505	0.349611	-3.86285	0.000112071	0.00242827
miRNA|hsa-miR-3130-3p	18.2906	-3.33336	0.862888	-3.86303	0.00011199	0.00242827
miRNA|hsa-miR-3130-3p_dup1	18.2906	-3.33336	0.862888	-3.86303	0.00011199	0.00242827
hairpin|hsa-mir-29b-1	1688.88	-2.92586	0.757657	-3.86171	0.000112594	0.00243545
intron|PDXK_intron8,PDXK_intron9	87.9457	-1.71596	0.445902	-3.84829	0.000118945	0.00256845
exon|HPS4_exon10,HPS4_exon11,HPS4_exon11,HPS4_exon9	18.8077	-3.35233	0.872452	-3.84242	0.000121827	0.00262621
intron|CREB5_intron4,CREB5_intron5,CREB5_intron5,CREB5_intron1	38.8095	2.32983	0.60641	3.842	0.000122036	0.00262626
intron|TTLL5_intron2	53.471	-2.07602	0.540502	-3.84092	0.000122575	0.0026334
exon|LOC153684_exon1	17.8179	3.44885	0.898078	3.84026	0.000122904	0.002636
intron|SYTL2_intron1,SYTL2_intron1,SYTL2_intron2,SYTL2_intron1,SYTL2_intron1	251.57	-1.43819	0.374924	-3.83594	0.000125085	0.00267826
miRNA|hsa-miR-556-5p	36.4796	-2.27644	0.594457	-3.82945	0.000128431	0.00274527
intron|LOC101929710_intron4	31.461	-2.60566	0.68136	-3.82421	0.000131194	0.00279961
exon|SON_exon3,SON_exon3,SON_exon3,SON_exon3,MIR6501_exon1	232.496	-1.32846	0.347737	-3.82031	0.000133282	0.00283492
exon|ADAMTS19_exon23	9.0154	6.62871	1.73513	3.82029	0.000133295	0.00283492
hairpin|hsa-mir-182	2278.07	-1.14136	0.299001	-3.81725	0.000134945	0.00286521
miRNA|hsa-miR-642a-5p	27.7907	-2.5434	0.666746	-3.81464	0.00013638	0.00289085
intron|LYST_intron32,LYST_intron32	593.098	-1.30722	0.342781	-3.81356	0.000136978	0.00289868
intron|KMT2E_intron14,KMT2E_intron15	1370.1	-1.18681	0.311342	-3.81193	0.000137885	0.00291302
miRNA|hsa-miR-125a-3p	494.886	-1.24323	0.326334	-3.80968	0.000139148	0.00293481
miRNA|hsa-miR-449b-5p	73.2157	1.70517	0.447783	3.80803	0.000140079	0.00294957
intron|IGFBP5_intron1	18.5666	3.26943	0.858703	3.8074	0.000140435	0.00295216
structural_RNA|tRNA:tRNA-Gly-GGY_dup22,tRNA:tRNA-Gly-GCC-2-6	3542.49	-1.29947	0.341431	-3.80596	0.000141256	0.0029596
structural_RNA|tRNA:tRNA-Gly-GGY_dup24,tRNA:tRNA-Gly-GCC-2-2	3527.05	-1.30159	0.34206	-3.80514	0.000141721	0.0029596
intron|MAD1L1_intron10,MAD1L1_intron11,MAD1L1_intron11,MAD1L1_intron11,MAD1L1_intron9	63.0015	-1.79905	0.47268	-3.80607	0.000141191	0.0029596
exon|SEMA5A_exon1	24.6425	2.73131	0.717733	3.80547	0.000141534	0.0029596
piRNA_cluster|Cluster_96	21.7575	-2.89856	0.761861	-3.80458	0.000142042	0.00296143
structural_RNA|tRNA:tRNA-Gly-GGY_dup31,tRNA:tRNA-Gly-GCC-2-3	3525.49	-1.30027	0.34192	-3.80286	0.000143038	0.0029773
exon|CARD14_exon21,CARD14_exon22	43.7988	-2.19473	0.57719	-3.80244	0.000143279	0.00297745
structural_RNA|tRNA:tRNA-Gly-GGY_dup19,tRNA:tRNA-Gly-GCC-2-4	3525	-1.29999	0.341998	-3.80116	0.000144021	0.00298796
structural_RNA|tRNA:tRNA-Gly-GGY_dup21,tRNA:tRNA-Gly-GCC-2-5	3525.93	-1.29968	0.342084	-3.79931	0.000145101	0.00300481
intron|MIR31HG_intron1	141.414	-1.42475	0.375037	-3.79896	0.000145306	0.00300481
structural_RNA|tRNA:tRNA-Gly-GGY_dup5,tRNA:tRNA-Gly-GCC-2-1	3527.8	-1.29851	0.341851	-3.79848	0.000145587	0.00300573
intron|SMARCC1_intron19	166.236	-1.44371	0.380352	-3.79572	0.000147214	0.00303438
anti_TE|LTR:PABL_A-int	31.2503	-2.5682	0.677118	-3.79284	0.000148937	0.00306491
miRNA|hsa-miR-16-2-3p	1776.5	-1.09005	0.287713	-3.78867	0.000151456	0.00311171
exon|BHLHE22_exon1	14.4685	4.2014	1.11043	3.78359	0.000154582	0.00317081
hairpin|hsa-mir-30c-1	112.028	-1.50205	0.39731	-3.78055	0.000156484	0.00320464
exon|RIMS3_exon8	15.4721	-6.01542	1.59169	-3.77927	0.000157286	0.00321588
intron|ST7L_intron13,ST7L_intron13,ST7L_intron14,ST7L_intron14	102.109	-1.58842	0.420442	-3.77797	0.000158112	0.00322757
exon|PRKCZ_exon11,PRKCZ_exon11,PRKCZ_exon11,PRKCZ_exon14	19.5431	-3.03373	0.803644	-3.77496	0.000160033	0.00326154
intron|VIM_intron6	22398.5	-1.06529	0.282386	-3.77248	0.000161634	0.00328889
miRNA|hsa-miR-502-3p	2323.69	1.16458	0.309099	3.76766	0.000164785	0.00334282
miRNA|hsa-miR-1303	2255.47	1.15033	0.305321	3.76762	0.000164811	0.00334282
exon|KIRREL_exon13,KIRREL_exon15	62.6347	-1.94988	0.517835	-3.76545	0.000166251	0.00336664
intron|FXYD3_intron2,FXYD3_intron2,FXYD3_intron2,FXYD3_intron2,FXYD3_intron2,FXYD3_intron2,FXYD3_intron2,FXYD3_intron2,FXYD3_intron3,FXYD3_intron3,FXYD3_intron3,FXYD3_intron3,FXYD3_intron4	35.2539	2.50886	0.667092	3.7609	0.000169305	0.00342303
intron|C9orf3_intron1,C9orf3_intron2,C9orf3_intron2	176.307	-1.33713	0.355676	-3.75941	0.000170315	0.00343798
intron|BICC1_intron2	487.611	-1.22542	0.326338	-3.75508	0.000173288	0.0034725
miRNA|hsa-miR-548h-5p	14.2317	4.78755	1.275	3.75493	0.000173392	0.0034725
miRNA|hsa-miR-548h-5p_dup1	14.2317	4.78755	1.275	3.75493	0.000173392	0.0034725
miRNA|hsa-miR-548h-5p_dup2	14.2317	4.78755	1.275	3.75493	0.000173392	0.0034725
miRNA|hsa-miR-548h-5p_dup4	14.2317	4.78755	1.275	3.75493	0.000173392	0.0034725
intron|MGAT5_intron9	340.471	-1.30412	0.347592	-3.75187	0.000175518	0.00350896
exon|SALL1_exon2,SALL1_exon2	38.948	2.19981	0.586379	3.75152	0.000175766	0.00350896
exon|WASH3P_exon1	41.1527	2.05894	0.549463	3.7472	0.000178821	0.00356435
exon|HMGB3_exon5,HMGB3_exon5,HMGB3_exon5,HMGB3_exon5	50.6998	-1.95922	0.523016	-3.746	0.000179674	0.00357573
miRNA|hsa-miR-500a-5p	1315.44	1.1712	0.31305	3.74125	0.000183107	0.00363487
structural_RNA|tRNA:tRNA-Asp-GAY_dup33,tRNA:tRNA-Asp-GTC-5-1	256.518	-1.31965	0.352744	-3.7411	0.000183218	0.00363487
miRNA|hsa-miR-26a-2-3p	445.19	-1.49421	0.399971	-3.73579	0.000187125	0.0037066
structural_RNA|tRNA:tRNA-Tyr-TAC_dup16,tRNA:tRNA-Tyr-GTA-2-1	1047.87	-1.19988	0.321363	-3.73372	0.000188669	0.00373136
intron|AGO3_intron16,AGO3_intron18	110.702	-1.5141	0.405817	-3.73098	0.000190734	0.00376593
intron|THSD4_intron6,THSD4_intron1	50.6255	-2.28081	0.611375	-3.73062	0.00019101	0.00376593
intron|C9orf3_intron14,C9orf3_intron15	31.2238	-2.48616	0.66735	-3.72542	0.000194991	0.00383251
miRNA|hsa-miR-548h-5p_dup3	14.0205	4.7649	1.27894	3.72567	0.000194794	0.00383251
intron|ACTN1_intron1,ACTN1_intron1,ACTN1_intron1	50.0992	-2.01469	0.540985	-3.72412	0.000195997	0.00384633
anti_TE|LTR:HUERS-P1-int	204.239	-1.6405	0.440704	-3.72246	0.00019729	0.00386572
structural_RNA|tRNA:tRNA-Asp-GAY_dup12,tRNA:tRNA-Asp-GTC-1-1	533.402	-1.14741	0.308547	-3.71874	0.000200218	0.00391705
sense_TE|LTR:MLT2B4	167.56	-1.33718	0.359735	-3.71712	0.000201504	0.00393615
anti_TE|DNA:MER3	624.371	1.19843	0.322568	3.71529	0.000202968	0.00395866
structural_RNA|snoRNA:CDBox:HBII-240	1453.75	1.42775	0.384789	3.71047	0.000206878	0.00402873
structural_RNA|tRNA:tRNA-Met__dup7,tRNA:tRNA-Met-CAT-6-1	383.726	-1.33755	0.360574	-3.70949	0.000207673	0.00403802
miRNA|hsa-miR-532-5p	45419	1.18892	0.320689	3.7074	0.000209398	0.00406534
miRNA|hsa-miR-502-5p	67.5508	1.75019	0.47287	3.70121	0.00021457	0.00415938
anti_TE|DNA:MARNA	113.358	-1.47266	0.398174	-3.69852	0.000216857	0.0041973
intron|R3HDM1_intron15,R3HDM1_intron15,R3HDM1_intron18,R3HDM1_intron18	107.266	1.4958	0.404527	3.69766	0.000217593	0.00420513
intron|ANKRD44_intron3,ANKRD44_intron3	423.496	-1.24218	0.336042	-3.69652	0.000218577	0.00421773
sense_TE|LINE:L1M1	2491.12	-1.51073	0.408927	-3.69438	0.000220421	0.00424687
structural_RNA|tRNA:tRNA-Cys-TGY_dup125,tRNA:tRNA-Cys-GCA-9-4	38.1466	-2.0801	0.563732	-3.68987	0.000224368	0.00431637
exon|NIPBL-AS1_exon1	66.0057	1.85889	0.504177	3.68699	0.000226925	0.00435896
intron|WIPI1_intron11,WIPI1_intron12,WIPI1_intron11,WIPI1_intron12	27.3645	-2.50175	0.678719	-3.68598	0.000227821	0.00436956
intron|LRGUK_intron15	25.5614	2.54524	0.691494	3.68079	0.000232515	0.00445285
structural_RNA|snoRNA:CDBox:HBII-55	9791.97	1.06174	0.288873	3.67546	0.000237422	0.00453998
exon|FEZ1_exon2,FEZ1_exon2	206.431	-1.70187	0.464446	-3.66431	0.000248006	0.00473524
intron|DCT_intron2,DCT_intron2,DCT_intron2,DCT_intron3,DCT_intron4,DCT_intron2,DCT_intron1,DCT_intron1,DCT_intron1,DCT_intron2,DCT_intron3,DCT_intron1,DCT_intron1,DCT_intron1,DCT_intron2,DCT_intron1	29.418	2.3903	0.653575	3.65727	0.000254921	0.00485995
intron|PLB1_intron2,PLB1_intron21,PLB1_intron21	14.5815	-3.91444	1.0718	-3.65222	0.000259979	0.00494896
exon|RUNX1_exon6,RUNX1_exon9	19.77	2.96055	0.811632	3.64765	0.000264653	0.00503039
exon|BEST1_exon10,BEST1_exon10,BEST1_exon8,BEST1_exon9,BEST1_exon9	17.3887	3.16401	0.867518	3.6472	0.000265115	0.00503163
structural_RNA|scaRNA:U93	464.598	1.18633	0.325935	3.63978	0.000272868	0.00515431
structural_RNA|tRNA:tRNA-Lys-AAG_dup38,tRNA:tRNA-Lys-CTT-10-1	97.5057	-1.55256	0.426481	-3.6404	0.000272213	0.00515431
exon|IFRD1_exon1,IFRD1_exon1,IFRD1_exon2	43.5194	-1.97766	0.543392	-3.63947	0.000273202	0.00515431
exon|FLI1_exon10,FLI1_exon10,FLI1_exon7,FLI1_exon9	14.5897	-5.9045	1.62228	-3.63962	0.000273039	0.00515431
intron|DOCK4_intron21	358.406	-1.28452	0.353221	-3.63659	0.000276276	0.00520213
structural_RNA|tRNA:tRNA-Cys-TGY_dup115,tRNA:tRNA-Cys-GCA-9-3	37.6486	-2.05664	0.565702	-3.63556	0.000277376	0.00520213
structural_RNA|tRNA:tRNA-Cys-TGY_dup89,tRNA:tRNA-Cys-GCA-9-2	37.6486	-2.05664	0.565702	-3.63556	0.000277376	0.00520213
structural_RNA|tRNA:tRNA-Cys-TGY_dup94,tRNA:tRNA-Cys-GCA-10-1	37.6486	-2.05664	0.565702	-3.63556	0.000277376	0.00520213
exon|SYT14_exon10,SYT14_exon8,SYT14_exon9,SYT14_exon9,SYT14_exon9,SYT14_exon9	15.2988	3.49343	0.962367	3.63004	0.000283377	0.00530684
structural_RNA|snoRNA:CDBox:U104	46049.9	1.01594	0.280155	3.62636	0.000287442	0.00536713
exon|KLHL15_exon4	175.101	1.48511	0.409493	3.62671	0.000287053	0.00536713
structural_RNA|tRNA:tRNA-Gly-GGA_dup41,tRNA:tRNA-Gly-TCC-3-1	1580.72	-1.35988	0.375135	-3.62504	0.000288912	0.00537876
structural_RNA|scRNA:HY4_dup65	214.067	-1.25696	0.346726	-3.62521	0.000288724	0.00537876
intron|MIR3681HG_intron4	174.389	1.35316	0.373617	3.62178	0.000292583	0.00543436
intron|SCAP_intron1,SCAP_intron1	91.5744	-1.55875	0.4304	-3.62163	0.000292755	0.00543436
structural_RNA|tRNA:tRNA-Ile-ATT_dup1	41.5766	-2.10256	0.580669	-3.62092	0.000293556	0.00544128
intron|HPS4_intron10,HPS4_intron11,HPS4_intron12,HPS4_intron12	768.58	-1.39645	0.386061	-3.61716	0.000297853	0.00551289
intron|WIPF1_intron1,WIPF1_intron1	231.242	-1.23384	0.341191	-3.61626	0.000298894	0.00552409
intron|ATP9B_intron26,ATP9B_intron26	24.1982	-2.69693	0.746002	-3.61518	0.000300138	0.00553902
hairpin|hsa-mir-186	67.7812	-2.02486	0.560505	-3.61257	0.000303179	0.00558704
structural_RNA|tRNA:tRNA-Gln-CAA_dup9	157.104	-1.75533	0.485977	-3.61197	0.000303885	0.00559193
structural_RNA|tRNA:tRNA-Met__dup11	238.944	-1.22766	0.340063	-3.61009	0.000306092	0.00562439
miRNA|hsa-miR-19b-3p	12762.9	1.13136	0.313668	3.60688	0.000309902	0.00566439
structural_RNA|tRNA:tRNA-Glu-GAG__dup50	273.376	-1.25157	0.346947	-3.60737	0.000309316	0.00566439
structural_RNA|tRNA:tRNA-Ile-ATT_dup25	43.6928	-2.00298	0.555266	-3.60724	0.000309473	0.00566439
intron|NEK7_intron1	30.0645	2.41373	0.669226	3.60675	0.000310054	0.00566439
structural_RNA|tRNA:tRNA-Ala-GCY__dup10,tRNA:tRNA-Ala-CGC-4-1	36.1996	-2.11719	0.587706	-3.60247	0.000315209	0.00569305
structural_RNA|tRNA:tRNA-Ala-GCY__dup18	36.1996	-2.11719	0.587706	-3.60247	0.000315209	0.00569305
structural_RNA|tRNA:tRNA-Ala-GCY__dup31	36.1996	-2.11719	0.587706	-3.60247	0.000315209	0.00569305
structural_RNA|tRNA:tRNA-Ala-GCY__dup39	36.1996	-2.11719	0.587706	-3.60247	0.000315209	0.00569305
structural_RNA|tRNA:tRNA-Ala-GCY__dup47	36.1996	-2.11719	0.587706	-3.60247	0.000315209	0.00569305
structural_RNA|tRNA:tRNA-Ala-GCY__dup55	36.1996	-2.11719	0.587706	-3.60247	0.000315209	0.00569305
structural_RNA|tRNA:tRNA-Ala-GCY__dup63	36.1996	-2.11719	0.587706	-3.60247	0.000315209	0.00569305
structural_RNA|tRNA:tRNA-Ala-GCY__dup74	36.1996	-2.11719	0.587706	-3.60247	0.000315209	0.00569305
exon|ABL2_exon12,ABL2_exon12,ABL2_exon13,ABL2_exon13,ABL2_exon11,ABL2_exon12,ABL2_exon12,ABL2_exon11,ABL2_exon11,ABL2_exon12,ABL2_exon12	153.044	-1.35738	0.376833	-3.60208	0.000315678	0.00569341
exon|MAP3K9_exon11,MAP3K9_exon12,MAP3K9_exon12,MAP3K9_exon13	47.7295	-1.84777	0.513182	-3.60062	0.000317461	0.00571745
intron|MLANA_intron2	45.2105	2.10645	0.585344	3.59866	0.000319861	0.00575252
miRNA|hsa-miR-181d-5p	352.19	-1.24735	0.346851	-3.59622	0.000322874	0.00579849
intron|PRKG2_intron1,PRKG2_intron1	17.3803	3.16276	0.879635	3.59554	0.000323717	0.00580542
miRNA|hsa-miR-28-5p	9210.43	-1.06586	0.296603	-3.59356	0.000326195	0.0058416
intron|ARMC3_intron1,ARMC3_intron1,ARMC3_intron1,ARMC3_intron1	13.2577	-4.11786	1.14689	-3.59047	0.000330085	0.00590295
miRNA|hsa-miR-424-3p	497.477	-1.12217	0.313182	-3.58313	0.000339498	0.00605423
sense_TE|LTR:LTR12C	283.307	1.22635	0.342224	3.58347	0.000339061	0.00605423
miRNA|hsa-miR-19b-3p_dup1	12887.9	1.11909	0.31326	3.5724	0.000353719	0.00629015
structural_RNA|tRNA:tRNA-Cys-TGY_dup61,tRNA:tRNA-Cys-GCA-9-1	37.8598	-2.01381	0.563654	-3.57277	0.000353229	0.00629015
miRNA|hsa-miR-6509-5p	59.928	-1.7573	0.492242	-3.56999	0.000356991	0.00633947
exon|DCP2_exon10,DCP2_exon11,DCP2_exon9	78.222	-1.56464	0.438807	-3.56565	0.000362949	0.00643627
intron|TBC1D14_intron1,TBC1D14_intron1	26.7029	2.41466	0.677471	3.56422	0.000364933	0.00646242
intron|LRPAP1_intron2,LRPAP1_intron2	55.0055	-1.93405	0.542735	-3.56352	0.000365914	0.00647076
structural_RNA|tRNA:tRNA-Gly-GGG_dup36,tRNA:tRNA-Glu-TTC-9-1	595.992	-1.47097	0.412942	-3.56217	0.000367806	0.00649517
exon|FASN_exon20	14.8721	-3.57393	1.0039	-3.56003	0.000370818	0.00653927
intron|DLGAP1_intron4,DLGAP1_intron5,DLGAP1_intron5,DLGAP1_intron5,DLGAP1_intron4,DLGAP1_intron4,DLGAP1_intron4,DLGAP1_intron7,DLGAP1_intron7,DLGAP1_intron4,DLGAP1_intron4,DLGAP1_intron4	47.8917	1.84218	0.517689	3.55847	0.000373022	0.00656902
exon|RERE_exon13,RERE_exon23,RERE_exon24	84.2979	-1.53393	0.431566	-3.55433	0.000378947	0.00666412
exon|LOC100132356_exon1	43.8919	1.95695	0.55086	3.55254	0.000381531	0.00670028
intron|RAB18_intron1,RAB18_intron1,RAB18_intron1,RAB18_intron1,RAB18_intron1,RAB18_intron1	150.267	-1.66126	0.467737	-3.55169	0.000382761	0.00671146
hairpin|hsa-mir-500b	142.74	1.32929	0.374303	3.55137	0.000383225	0.00671146
exon|FTL_exon1	98.7962	-1.50106	0.423234	-3.54664	0.000390178	0.00682382
intron|MYO9B_intron3,MYO9B_intron3	948.487	-1.12007	0.316304	-3.54111	0.000398441	0.00695873
exon|SNHG12_exon1	57.2738	-1.73405	0.489984	-3.53899	0.000401663	0.00699576
exon|FAM43A_exon1	55.8855	-1.7502	0.494541	-3.53904	0.000401592	0.00699576
sense_TE|DNA:MER91B	30.729	2.208	0.624055	3.53814	0.000402955	0.00700866
structural_RNA|tRNA:tRNA-Met_dup24,tRNA:tRNA-Met-CAT-5-1	243.717	-1.19604	0.338408	-3.53432	0.000408833	0.00709502
intron|ASAP2_intron9,ASAP2_intron9	66.6203	-1.61813	0.457899	-3.53382	0.000409597	0.00709502
exon|SMCR8_exon2	32.5903	2.15386	0.60949	3.53387	0.000409523	0.00709502
intron|HLCS_intron7,HLCS_intron7,HLCS_intron7	255.015	-1.20523	0.341125	-3.5331	0.000410715	0.00710048
intron|SIRPA_intron1,SIRPA_intron2,SIRPA_intron2,SIRPA_intron2	94.2388	1.50294	0.425414	3.5329	0.00041103	0.00710048
miRNA|hsa-miR-589-3p	2857.1	-1.06201	0.300684	-3.53198	0.000412463	0.00711555
exon|RBFOX2_exon12,RBFOX2_exon12,RBFOX2_exon13,RBFOX2_exon13,RBFOX2_exon14,RBFOX2_exon14	68.9689	-1.68213	0.476505	-3.53014	0.000415345	0.00715554
intron|LARP1B_intron1,LARP1B_intron1,LARP1B_intron1,LARP1B_intron1	609.791	-1.09797	0.311356	-3.5264	0.000421247	0.00724738
structural_RNA|tRNA:tRNA-Gln-CAG_dup49	130.669	-1.74598	0.495277	-3.52526	0.000423066	0.00726884
structural_RNA|tRNA:tRNA-Met__dup23,tRNA:tRNA-Met-CAT-3-1	245.207	-1.18796	0.337695	-3.51784	0.000435079	0.0073656
structural_RNA|tRNA:tRNA-Met__dup24,tRNA:tRNA-Met-CAT-3-2	245.207	-1.18796	0.337695	-3.51784	0.000435079	0.0073656
structural_RNA|tRNA:tRNA-Met__dup30	245.207	-1.18796	0.337695	-3.51784	0.000435079	0.0073656
structural_RNA|tRNA:tRNA-Met__dup31	245.207	-1.18796	0.337695	-3.51784	0.000435079	0.0073656
structural_RNA|tRNA:tRNA-Met__dup32	245.207	-1.18796	0.337695	-3.51784	0.000435079	0.0073656
structural_RNA|tRNA:tRNA-Met__dup33	245.207	-1.18796	0.337695	-3.51784	0.000435079	0.0073656
structural_RNA|tRNA:tRNA-Met__dup34	245.207	-1.18796	0.337695	-3.51784	0.000435079	0.0073656
structural_RNA|tRNA:tRNA-Met__dup35	245.207	-1.18796	0.337695	-3.51784	0.000435079	0.0073656
structural_RNA|tRNA:tRNA-Met__dup37	245.207	-1.18796	0.337695	-3.51784	0.000435079	0.0073656
structural_RNA|tRNA:tRNA-Met__dup38	245.207	-1.18796	0.337695	-3.51784	0.000435079	0.0073656
structural_RNA|tRNA:tRNA-Met__dup39	245.207	-1.18796	0.337695	-3.51784	0.000435079	0.0073656
miRNA|hsa-miR-1249	975.753	-1.12868	0.321576	-3.50983	0.000448394	0.00758091
structural_RNA|tRNA:tRNA-Met_dup27,tRNA:tRNA-Met-CAT-4-1	249.15	-1.1816	0.337187	-3.50427	0.000457859	0.00771012
structural_RNA|tRNA:tRNA-Met_dup28,tRNA:tRNA-Met-CAT-4-2	249.15	-1.1816	0.337187	-3.50427	0.000457859	0.00771012
structural_RNA|tRNA:tRNA-Met_dup29,tRNA:tRNA-Met-CAT-4-3	249.15	-1.1816	0.337187	-3.50427	0.000457859	0.00771012
intron|MVB12B_intron7	21.6602	2.64613	0.755962	3.50035	0.000464641	0.00781397
structural_RNA|snoRNA:CDBox:U49A	4239.34	1.08271	0.309393	3.49947	0.000466179	0.00781911
structural_RNA|tRNA:tRNA-Met_dup10,tRNA:tRNA-Met-CAT-2-1	245.875	-1.18181	0.337678	-3.4998	0.000465609	0.00781911
structural_RNA|tRNA:tRNA-Glu-GAA_dup18	36.4059	2.01647	0.576969	3.49494	0.000474176	0.00794276
miRNA|hsa-miR-378a-3p	346066	-1.01522	0.290713	-3.49219	0.000479084	0.0080144
miRNA|hsa-miR-195-3p	25.5574	-2.38505	0.68469	-3.4834	0.000495084	0.00827117
intron|SMURF1_intron1,SMURF1_intron1,SMURF1_intron1	83.8579	-1.72041	0.493941	-3.48303	0.000495777	0.00827185
structural_RNA|tRNA:tRNA-Glu-GAG_dup7	173.655	-1.28999	0.370721	-3.47967	0.000502035	0.00836528
exon|NFATC2_exon10,NFATC2_exon10,NFATC2_exon10,NFATC2_exon10,NFATC2_exon11,NFATC2_exon11,NFATC2_exon11,NFATC2_exon11	53.3271	1.7178	0.493861	3.4783	0.000504601	0.00839701
structural_RNA|tRNA:tRNA-Lys-AAG_dup12	59.3217	-2.09908	0.603631	-3.47743	0.000506245	0.00841334
exon|ADAR_exon14,ADAR_exon14,ADAR_exon14,ADAR_exon14,ADAR_exon14	11.7449	-4.52281	1.30304	-3.47097	0.000518587	0.00860719
structural_RNA|tRNA:tRNA-Gly-GGG_dup42	238.245	-1.42042	0.409297	-3.47039	0.000519711	0.00861458
sense_TE|DNA:Charlie1	864.173	-1.13106	0.326141	-3.468	0.000524351	0.00868016
structural_RNA|snoRNA:HACABox:ACA51	98.4983	1.41195	0.407179	3.46763	0.00052507	0.00868075
intron|ASTN2_intron9	32.6743	2.16846	0.625412	3.46725	0.000525816	0.00868177
structural_RNA|snoRNA:CDBox:HBII-142	9121.21	0.972792	0.280684	3.46579	0.000528684	0.00869913
exon|DAP_exon1,DAP_exon1	12.8349	4.00809	1.15648	3.46577	0.000528724	0.00869913
exon|NDUFB3_exon1,NDUFB3_exon1	11.9903	4.53208	1.30771	3.46566	0.000528922	0.00869913
miRNA|hsa-miR-4425	66.0505	1.59615	0.461058	3.46192	0.000536334	0.00880961
structural_RNA|tRNA:tRNA-Val-GTA_dup2,tRNA:tRNA-Val-TAC-2-1	1710.15	-1.13479	0.327874	-3.46107	0.000538041	0.00882494
structural_RNA|snRNA:U1_dup62	83.0581	-1.47119	0.425106	-3.46076	0.000538657	0.00882494
exon|SLC16A1_exon1,SLC16A1_exon1	52.6903	-1.80496	0.52415	-3.44361	0.000574012	0.00939205
exon|SBNO1_exon1,SBNO1_exon1	27.9029	-2.5204	0.732179	-3.44233	0.000576731	0.00942439
structural_RNA|scRNA:HY4_dup80	114.947	-1.36697	0.397599	-3.43806	0.000585889	0.00955349
structural_RNA|snRNA:U2_dup1057	20.0751	2.665	0.77517	3.43795	0.000586136	0.00955349
exon|EGR3_exon2,EGR3_exon2,EGR3_exon2	49.6465	-1.78678	0.519839	-3.43719	0.000587786	0.00956809
intron|NFATC2_intron8,NFATC2_intron8,NFATC2_intron8,NFATC2_intron8,NFATC2_intron8,NFATC2_intron8,NFATC2_intron8,NFATC2_intron8	11.5027	4.46771	1.30149	3.43277	0.000597449	0.00971295
hairpin|hsa-mir-500a	169.293	1.25163	0.364731	3.43164	0.000599942	0.00974101
intron|SGSM2_intron16,SGSM2_intron16,SGSM2_intron17	22.0107	-2.48521	0.724868	-3.42851	0.000606915	0.00983334
structural_RNA|tRNA:tRNA-Lys-AAG_dup52,tRNA:tRNA-Lys-CTT-9-1	15.4722	-3.2977	0.96188	-3.42839	0.000607178	0.00983334
exon|ZBTB18_exon1,ZBTB18_exon2,ZBTB18_exon2	39.018	-1.90841	0.556717	-3.42797	0.000608103	0.00983577
structural_RNA|tRNA:tRNA-Ala-GCY__dup27	218.564	-1.4085	0.411069	-3.42644	0.000611542	0.00985375
structural_RNA|tRNA:tRNA-Ala-GCY__dup6,tRNA:tRNA-Ala-AGC-4-1	218.564	-1.4085	0.411069	-3.42644	0.000611542	0.00985375
exon|CEP131_exon16,CEP131_exon16,CEP131_exon16,CEP131_exon16	30.4686	-2.16037	0.630398	-3.427	0.000610297	0.00985375
miRNA|hsa-miR-605-5p	12.6057	5.63053	1.64428	3.42432	0.000616331	0.00991468
exon|RNF114_exon1	12.5913	3.977	1.16148	3.42408	0.000616886	0.00991468
hairpin|hsa-mir-548a-3	20.8889	2.74006	0.801292	3.41955	0.000627251	0.0100685
structural_RNA|scRNA:HY4_dup2	113.748	-1.35935	0.397856	-3.41669	0.000633879	0.0101621
exon|ICOS_exon1	13.6343	3.67673	1.07677	3.4146	0.00063876	0.0102274
exon|FOXK1_exon9	134.364	-1.27678	0.374029	-3.41359	0.000641121	0.0102523
miRNA|hsa-miR-3912-3p	198.515	-1.20216	0.352362	-3.41171	0.000645579	0.0103106
intron|ERBB2_intron22,ERBB2_intron22,ERBB2_intron22,ERBB2_intron25,ERBB2_intron26	5252.36	-1.12337	0.329367	-3.41069	0.000647987	0.0103231
exon|SARS_exon2	18.5884	-2.78852	0.817571	-3.41074	0.000647871	0.0103231
intron|MICAL3_intron16,MICAL3_intron17,MICAL3_intron20	355.89	-1.12626	0.330551	-3.4072	0.000656322	0.0104425
intron|MSRB2_intron1	11.5671	4.46899	1.31176	3.40687	0.000657131	0.0104425
structural_RNA|scRNA:HY4_dup130	122.014	-1.33031	0.390588	-3.40591	0.00065944	0.0104661
structural_RNA|scRNA:HY4_dup108	111.499	-1.36647	0.401354	-3.40466	0.000662466	0.0104879
structural_RNA|scRNA:HY4_dup38	111.499	-1.36647	0.401354	-3.40466	0.000662466	0.0104879
structural_RNA|scRNA:HY4_dup10	120.539	-1.33372	0.392073	-3.40173	0.000669608	0.0105763
exon|TMEM70_exon1,TMEM70_exon1,TMEM70_exon1	13.5776	3.67103	1.07918	3.40169	0.00066971	0.0105763
miRNA|hsa-miR-676-3p	58.0896	1.65805	0.487543	3.40082	0.00067184	0.0105904
exon|PLA2G15_exon1	18.1555	2.82891	0.831874	3.40064	0.000672273	0.0105904
intron|RUVBL1_intron9,RUVBL1_intron10,RUVBL1_intron9,RUVBL1_intron9	34.7849	-2.03557	0.598952	-3.39855	0.000677452	0.0106588
structural_RNA|snoRNA:HACABox:U19	5401.11	0.957287	0.281771	3.39739	0.000680315	0.0106776
miRNA|hsa-miR-155-5p	12.2652	-4.08738	1.2031	-3.39739	0.000680329	0.0106776
structural_RNA|scRNA:HY4_dup16	121.052	-1.32682	0.390678	-3.3962	0.000683286	0.0106975
structural_RNA|scRNA:HY4_dup41	119.056	-1.33712	0.39369	-3.39637	0.000682869	0.0106975
intron|MOB1B_intron5,MOB1B_intron6	95.9229	-1.58178	0.466109	-3.39359	0.000689827	0.0107866
exon|PSME2_exon1	11.9667	3.90838	1.15208	3.39247	0.000692664	0.0108177
intron|MTHFD2_intron2,MTHFD2_intron3	22.5153	-2.61537	0.771127	-3.39162	0.000694808	0.0108378
intron|STARD13_intron1	11.4384	4.46627	1.31837	3.38773	0.000704743	0.0109793
structural_RNA|snoRNA:CDBox:HBII-419	2652.7	0.973314	0.287538	3.385	0.000711795	0.0110756
structural_RNA|scRNA:HY4_dup161	121.516	-1.32206	0.390878	-3.38229	0.000718837	0.0111442
structural_RNA|scRNA:HY4_dup23	121.516	-1.32206	0.390878	-3.38229	0.000718837	0.0111442
intron|PPP1R9A_intron1,PPP1R9A_intron1,PPP1R9A_intron1,PPP1R9A_intron2,PPP1R9A_intron2	84.5924	-1.61451	0.477277	-3.38275	0.000717638	0.0111442
structural_RNA|scRNA:HY4_dup33	122.029	-1.31529	0.389526	-3.37663	0.000733786	0.0113621
structural_RNA|scRNA:HY4_dup96	114.929	-1.33703	0.396908	-3.36861	0.000755479	0.0116837
structural_RNA|tRNA:tRNA-Gly-GGG_dup29,tRNA:tRNA-Gly-CCC-3-1	251.454	-1.33769	0.397166	-3.3681	0.000756888	0.0116908
exon|SKP1_exon1,SKP1_exon1	13.1101	-3.75577	1.11521	-3.36777	0.000757782	0.0116908
structural_RNA|snRNA:U2_dup249	254.883	1.16546	0.346177	3.36665	0.000760885	0.0117245
exon|GPR45_exon1	22.452	-2.40963	0.715951	-3.36563	0.000763693	0.0117421
exon|PPP4R2_exon1,PPP4R2_exon1,PPP4R2_exon1,PPP4R2_exon1,PPP4R2_exon1	11.2991	4.43407	1.31748	3.36556	0.000763882	0.0117421
intron|TRIM2_intron1,TRIM2_intron1,TRIM2_intron1,TRIM2_intron1,TRIM2_intron1	292.084	1.12827	0.335315	3.3648	0.000765997	0.0117604
intron|NRSN2_intron1,NRSN2_intron1,NRSN2_intron1,NRSN2_intron1,NRSN2_intron1,NRSN2_intron1,NRSN2_intron1,NRSN2_intron1,NRSN2_intron2,NRSN2_intron2,NRSN2_intron2,NRSN2_intron2,NRSN2_intron1	22.6675	2.45306	0.729308	3.36355	0.000769466	0.0117994
intron|TSPAN9_intron2,TSPAN9_intron3	20.4033	-2.63857	0.784996	-3.36125	0.000775892	0.0118836
intron|VSTM2B_intron4	10.9564	-5.48111	1.63114	-3.3603	0.000778566	0.0119102
intron|KIAA1217_intron11,KIAA1217_intron11,KIAA1217_intron12,KIAA1217_intron13,KIAA1217_intron7,KIAA1217_intron7,KIAA1217_intron8	10.8504	-4.50165	1.34152	-3.35564	0.000791827	0.0120985
structural_RNA|tRNA:tRNA-Ile-ATT_dup47,tRNA:tRNA-Ile-AAT-2-1	66.0612	-1.56789	0.467537	-3.3535	0.000797972	0.0121777
intron|CPEB2-AS1_intron7	11.7714	3.87829	1.15676	3.35272	0.000800208	0.0121972
anti_TE|LTR:HERV3-int	23293.7	-1.23016	0.367106	-3.35096	0.00080531	0.0122307
miRNA|hsa-miR-5001-3p	115.788	1.31839	0.393428	3.35104	0.000805075	0.0122307
structural_RNA|tRNA:tRNA-His-CAY__dup24	27.4124	-2.49087	0.743402	-3.35064	0.00080626	0.0122307
structural_RNA|tRNA:tRNA-Pro-CCA_dup5	27.2388	-2.307	0.688451	-3.35101	0.000805177	0.0122307
structural_RNA|tRNA:tRNA-Gly-GGY_dup32	13.1444	-3.34691	1.00108	-3.34331	0.000827843	0.0125431
structural_RNA|tRNA:tRNA-Glu-GAG__dup54	156.299	-1.29502	0.387394	-3.34291	0.000829055	0.0125465
intron|LINC01060_intron4	11.6958	5.51922	1.65128	3.34239	0.000830595	0.0125548
miRNA|hsa-miR-15b-5p	12941.1	-0.976835	0.292296	-3.34193	0.000831976	0.0125608
hairpin|hsa-mir-532	31.8788	2.12557	0.636325	3.34038	0.000836625	0.0126159
intron|FAM173B_intron2,FAM173B_intron1,FAM173B_intron1,FAM173B_intron1,FAM173B_intron1,FAM173B_intron1,FAM173B_intron1	22.2558	2.43221	0.728737	3.33756	0.000845169	0.0127297
intron|LOC101929798_intron2	137.668	-1.28443	0.384888	-3.33716	0.0008464	0.0127331
exon|OBSCN_exon105,OBSCN_exon94	28.186	-2.43563	0.731572	-3.32931	0.000870604	0.0130663
miRNA|hsa-miR-6505-5p	21.996	-2.56031	0.768974	-3.32952	0.000869962	0.0130663
exon|TMEM106B_exon1,TMEM106B_exon1	12.6094	3.53916	1.06318	3.32884	0.000872074	0.0130729
exon|ABR_exon18,ABR_exon22,ABR_exon23,ABR_exon23,ABR_exon23,ABR_exon23,ABR_exon8	43.507	-1.79617	0.539863	-3.32709	0.000877592	0.0131401
structural_RNA|scRNA:HY4_dup60	122.451	-1.29768	0.390289	-3.32492	0.000884426	0.0132112
structural_RNA|scRNA:HY4_dup137	120.652	-1.31351	0.395048	-3.32494	0.000884369	0.0132112
exon|IFFO2_exon9	48.8679	-1.72842	0.519968	-3.32409	0.000887063	0.0132351
exon|SLC35B4_exon10	266.526	-1.11186	0.334972	-3.31928	0.00090251	0.0134497
intron|SHF_intron1	1658.98	-1.1611	0.349867	-3.3187	0.000904379	0.0134618
exon|UQCC3_exon2	208.863	-1.19307	0.359672	-3.31709	0.000909597	0.013492
structural_RNA|vault_RNA:VTRNA1-3_exon1	182.166	1.19777	0.36107	3.31728	0.000908968	0.013492
structural_RNA|scRNA:HY4_dup39	133.295	-1.2616	0.380329	-3.31714	0.000909452	0.013492
structural_RNA|scRNA:HY4_dup36	122.402	-1.29973	0.39198	-3.31582	0.000913753	0.0135378
miRNA|hsa-miR-4661-5p	103.015	1.33991	0.404313	3.31405	0.000919563	0.013608
anti_TE|DNA:Charlie7a	76.0237	-1.83574	0.55418	-3.31253	0.000924562	0.0136661
anti_TE|LTR:LTR3A	133.462	-1.35272	0.408577	-3.31081	0.000930277	0.0137339
exon|DUSP15_exon7,DUSP15_exon7,DUSP15_exon7,DUSP15_exon7	13.3746	3.28524	0.992403	3.31039	0.00093167	0.0137339
intron|ATP8A2_intron3,ATP8A2_intron3	11.3635	5.48191	1.65608	3.31017	0.000932395	0.0137339
exon|RAB7A_exon1	34.8164	-2.30712	0.697123	-3.30948	0.000934695	0.0137518
structural_RNA|tRNA:tRNA-Thr-ACG__dup10	85.4746	-1.44389	0.436403	-3.30862	0.000937557	0.013762
structural_RNA|tRNA:tRNA-Thr-ACG__dup9,tRNA:tRNA-Thr-CGT-3-1	85.4746	-1.44389	0.436403	-3.30862	0.000937557	0.013762
intron|STARD13_intron3	72.6425	1.48028	0.447504	3.30785	0.000940141	0.013784
intron|SKAP1_intron4,SKAP1_intron4	12.6827	3.5535	1.0761	3.30221	0.000959274	0.0140483
structural_RNA|snoRNA:HACABox:ACA48	1660.13	0.951639	0.288217	3.30182	0.000960605	0.0140516
sense_TE|SINE:MIRc	6640.31	-0.936731	0.283975	-3.29864	0.000971545	0.0141953
structural_RNA|scRNA:HY4_dup69	115.815	-1.31321	0.398159	-3.2982	0.000973056	0.014201
miRNA|hsa-miR-421	7185.52	0.940608	0.28522	3.29784	0.000974331	0.0142033
structural_RNA|tRNA:tRNA-Ile-ATT_dup15,tRNA:tRNA-Ile-AAT-5-4	67.5516	-1.52703	0.463493	-3.29462	0.000985566	0.0143506
exon|BICD2_exon8,BICD2_exon7,BICD2_exon7	303.702	-1.21141	0.367768	-3.29396	0.000987871	0.0143677
exon|CD109_exon32,CD109_exon33,CD109_exon33	39.5924	-5.72804	1.7395	-3.29292	0.000991533	0.0144045
intron|DNAJC13_intron45,DNAJC13_intron46	60.0929	-1.54676	0.469831	-3.29217	0.000994165	0.0144262
structural_RNA|snoRNA:CDBox:HBII-85-23	86.6734	1.45873	0.443171	3.29157	0.000996292	0.0144405
miRNA|hsa-miR-181b-5p	21443.1	0.980764	0.298408	3.28665	0.00101387	0.0146785
exon|NEDD9_exon1,NEDD9_exon1,NEDD9_exon1	32.3629	-2.03757	0.620099	-3.28588	0.00101665	0.0147021
miRNA|hsa-miR-18a-3p	1115.14	0.965628	0.293986	3.2846	0.00102126	0.0147519
intron|VANGL1_intron4,VANGL1_intron4,VANGL1_intron4	15.5665	-2.86904	0.873658	-3.28394	0.00102367	0.0147699
intron|SHROOM1_intron1	67.1946	-1.61285	0.49126	-3.28309	0.00102675	0.0147976
miRNA|hsa-miR-17-5p	52703.7	0.994627	0.303159	3.28088	0.00103484	0.0148804
structural_RNA|snoRNA:CDBox:HBII-239	513.365	1.05684	0.3221	3.28109	0.00103406	0.0148804
structural_RNA|tRNA:tRNA-Arg-CGA__dup1,tRNA:tRNA-Arg-TCG-6-1	53.6367	-1.67987	0.512206	-3.27968	0.00103925	0.0149269
miRNA|hsa-miR-887-3p	7730.44	0.956628	0.291742	3.27902	0.00104168	0.0149449
sense_TE|LINE:L1PB3	67.4462	1.49564	0.45642	3.27689	0.00104957	0.0150241
intron|THSD7A_intron1	22.7264	-2.52002	0.768988	-3.27706	0.00104893	0.0150241
exon|MIR600HG_exon1,MIR600_exon1	61.4173	-1.52376	0.465049	-3.27655	0.00105083	0.0150252
structural_RNA|scRNA:HY4_dup28	124.877	-1.27148	0.388173	-3.27554	0.0010546	0.0150621
structural_RNA|scRNA:HY4_dup71	125.383	-1.26506	0.386922	-3.26956	0.00107717	0.0153672
structural_RNA|tRNA:tRNA-His-CAY__dup36	21.5614	-2.46688	0.755403	-3.26565	0.00109212	0.015563
miRNA|hsa-miR-660-5p	34486.7	1.01075	0.30954	3.26533	0.00109337	0.0155634
intron|FGF13_intron1,FGF13_intron1,FGF13_intron2,FGF13_intron3,FGF13_intron4,FGF13_intron2,FGF13_intron1,FGF13_intron3,FGF13_intron2,FGF13_intron2	14.5402	-2.99337	0.91709	-3.26398	0.00109857	0.0156199
intron|RRBP1_intron2,RRBP1_intron1,RRBP1_intron1	35.8638	1.86561	0.571785	3.26278	0.00110324	0.0156687
structural_RNA|scRNA:HY4_dup92	125.334	-1.26704	0.388458	-3.26172	0.00110737	0.0157081
exon|FAM86C1_exon1,FAM86C1_exon1,FAM86C1_exon1	18.5143	2.68697	0.823862	3.26144	0.00110849	0.0157081
intron|UBAP2L_intron9,UBAP2L_intron9,UBAP2L_intron9,UBAP2L_intron9,UBAP2L_intron9	12.409	-3.5526	1.0895	-3.26076	0.00111116	0.0157284
intron|RGS20_intron1,RGS20_intron1,RGS20_intron1,RGS20_intron1,RGS20_intron2,RGS20_intron1,RGS20_intron1,RGS20_intron1,RGS20_intron2,RGS20_intron2,RGS20_intron3,RGS20_intron2,RGS20_intron2,RGS20_intron3,RGS20_intron3,RGS20_intron4	111.173	1.45239	0.44578	3.25808	0.00112169	0.0158598
miRNA|hsa-let-7b-3p	419.32	-1.03903	0.319323	-3.25387	0.00113846	0.0160789
miRNA|hsa-miR-212-3p	211.86	1.12763	0.346619	3.25323	0.001141	0.016096
exon|RYK_exon5,RYK_exon5	26.8628	-2.18277	0.671019	-3.25292	0.00114225	0.016096
exon|ZNF254_exon1,ZNF254_exon1,ZNF254_exon1,ZNF254_exon1,ZNF254_exon1	15.1239	2.94699	0.906036	3.25262	0.00114347	0.016096
intron|CADM4_intron1	32.8459	2.15692	0.663301	3.25179	0.00114679	0.0161249
miRNA|hsa-miR-181a-2-3p	2629.03	0.953632	0.293297	3.25142	0.00114829	0.0161281
structural_RNA|scRNA:HY4_dup158	120.931	-1.27515	0.39285	-3.24588	0.00117088	0.0164272
intron|KIF27_intron1,KIF27_intron1,KIF27_intron1	45.9941	1.72561	0.531777	3.24498	0.00117457	0.0164609
exon|CCND1_exon5	168.484	-1.26324	0.389384	-3.2442	0.00117782	0.0164882
miRNA|hsa-miR-181b-5p_dup1	23330.9	0.964816	0.297456	3.24355	0.00118048	0.0165073
intron|MCF2L_intron3,MCF2L_intron3,MCF2L_intron3,MCF2L_intron3,MCF2L_intron3	152.608	1.18613	0.365747	3.24304	0.00118261	0.0165189
intron|ABCA2_intron28,ABCA2_intron28	938.392	-1.00637	0.31082	-3.23779	0.00120458	0.0168072
exon|MIR6718_exon1	34.9123	1.87733	0.58004	3.23654	0.00120986	0.0168254
intron|URB1_intron28	25.5151	-2.16395	0.668588	-3.2366	0.00120961	0.0168254
exon|EIF2S3_exon5	17.0336	2.71943	0.840183	3.23671	0.00120915	0.0168254
intron|IL1RAPL1_intron5	21.3801	-2.36001	0.729448	-3.23534	0.00121497	0.016878
exon|CECR7_exon1	26.5263	2.11287	0.653245	3.23442	0.00121891	0.0169142
structural_RNA|tRNA:tRNA-Ala-GCY__dup17,tRNA:tRNA-Ala-AGC-2-2	35.6035	-1.85001	0.572572	-3.23104	0.0012334	0.0169302
structural_RNA|tRNA:tRNA-Ala-GCY__dup25	35.6035	-1.85001	0.572572	-3.23104	0.0012334	0.0169302
structural_RNA|tRNA:tRNA-Ala-GCY__dup30	35.6035	-1.85001	0.572572	-3.23104	0.0012334	0.0169302
structural_RNA|tRNA:tRNA-Ala-GCY__dup38	35.6035	-1.85001	0.572572	-3.23104	0.0012334	0.0169302
structural_RNA|tRNA:tRNA-Ala-GCY__dup46	35.6035	-1.85001	0.572572	-3.23104	0.0012334	0.0169302
structural_RNA|tRNA:tRNA-Ala-GCY__dup54	35.6035	-1.85001	0.572572	-3.23104	0.0012334	0.0169302
structural_RNA|tRNA:tRNA-Ala-GCY__dup62	35.6035	-1.85001	0.572572	-3.23104	0.0012334	0.0169302
structural_RNA|tRNA:tRNA-Ala-GCY__dup70	35.6035	-1.85001	0.572572	-3.23104	0.0012334	0.0169302
structural_RNA|tRNA:tRNA-Ala-GCY__dup81	35.6035	-1.85001	0.572572	-3.23104	0.0012334	0.0169302
intron|LOC100506476_intron1	16.9133	2.71518	0.840287	3.23125	0.0012325	0.0169302
intron|FAM49B_intron2,FAM49B_intron2,FAM49B_intron3,FAM49B_intron1,FAM49B_intron1,FAM49B_intron2,FAM49B_intron1,FAM49B_intron1,FAM49B_intron2	3648.77	-1.00662	0.31188	-3.22757	0.00124846	0.0171184
intron|RFC4_intron8,RFC4_intron8	17.9466	2.64141	0.818503	3.22713	0.0012504	0.0171266
intron|PIK3CD_intron3	10.5596	5.37535	1.66993	3.21891	0.00128678	0.0176059
intron|ATP5J2_intron1,ATP5J2_intron1,ATP5J2_intron1,ATP5J2_intron1,ATP5J2-PTCD1_intron1	33.6458	-1.9089	0.593159	-3.21819	0.00129001	0.0176311
structural_RNA|snoRNA:CDBox:U74	19518.1	0.906705	0.281779	3.21779	0.00129183	0.017637
anti_TE|LTR:LTR84a	2136.68	-1.07485	0.33425	-3.21571	0.0013012	0.0177458
structural_RNA|tRNA:tRNA-Thr-ACG__dup8,tRNA:tRNA-Thr-CGT-1-1	86.9878	-1.37223	0.427103	-3.21288	0.0013141	0.0179024
intron|LOC105379183_intron1	25.3496	-2.20808	0.687716	-3.21075	0.00132391	0.0180168
exon|SNX27_exon12,SNX27_exon12	23.9685	-2.21175	0.688937	-3.21039	0.00132557	0.0180201
structural_RNA|tRNA:tRNA-Val-GTG_dup4	107.986	-1.42568	0.444136	-3.21002	0.00132726	0.0180237
hairpin|hsa-mir-365b	16.6837	-2.72535	0.849287	-3.20899	0.00133204	0.0180693
intron|SLC9C1_intron11,SLC9C1_intron12,SLC9C1_intron8	11.7859	-3.59233	1.11978	-3.20806	0.00133634	0.0181084
structural_RNA|scRNA:HY4_dup114	126.79	-1.2382	0.386523	-3.20343	0.00135799	0.0183821
hairpin|hsa-mir-33a	179.678	-1.2167	0.380027	-3.20162	0.00136657	0.0184358
structural_RNA|scRNA:HY4_dup107	124.802	-1.2465	0.389274	-3.20213	0.00136416	0.0184358
structural_RNA|tRNA:tRNA-Ala-GCY__dup73	35.3583	-1.83726	0.573899	-3.20137	0.00136777	0.0184358
structural_RNA|tRNA:tRNA-Ala-GCY__dup9,tRNA:tRNA-Ala-AGC-7-1	35.3583	-1.83726	0.573899	-3.20137	0.00136777	0.0184358
structural_RNA|tRNA:tRNA-Asn-AAC_dup21,tRNA:tRNA-Asn-GTT-2-1	178.45	-1.36102	0.425478	-3.19881	0.00137997	0.0185805
structural_RNA|snoRNA:CDBox:HBII-429	4564.66	1.04736	0.327607	3.197	0.00138864	0.0186775
exon|NPAS2_exon5	33.695	-1.901	0.595084	-3.1945	0.00140072	0.01882
anti_TE|LTR:HERVS71-int	92.2141	-1.32249	0.414138	-3.19335	0.00140632	0.0188753
structural_RNA|scRNA:HY4_dup76	126.545	-1.23422	0.386639	-3.19218	0.00141203	0.018932
intron|RREB1_intron1,RREB1_intron1,RREB1_intron1,RREB1_intron1	159.054	-1.27065	0.398199	-3.191	0.00141781	0.0189894
intron|XXYLT1_intron2,XXYLT1_intron2	20.2606	-2.54281	0.796956	-3.19066	0.00141948	0.0189917
intron|NPM1_intron1,NPM1_intron1,NPM1_intron1	21.8858	-2.27808	0.714506	-3.18833	0.00143099	0.0191256
exon|SHF_exon1,SHF_exon1,SHF_exon1	15.6197	2.77201	0.869707	3.18729	0.00143612	0.0191739
miRNA|hsa-miR-506-3p	701.15	1.06925	0.335737	3.18479	0.0014486	0.0193007
exon|ZFPM1_exon10	21.2793	2.34616	0.73668	3.18478	0.00144865	0.0193007
hairpin|hsa-mir-30d	610.576	-1.27632	0.400918	-3.1835	0.00145507	0.0193659
exon|FOSL2_exon4	15.4152	-2.9096	0.914391	-3.18201	0.00146256	0.0194452
exon|ERVK13-1_exon3	140.05	-1.28324	0.403723	-3.1785	0.00148037	0.0196614
exon|PTP4A2_exon1	15.9436	2.80147	0.88152	3.178	0.00148297	0.0196753
exon|CLTC_exon6,CLTC_exon6	9.62062	-5.32238	1.67508	-3.17739	0.00148608	0.019696
anti_TE|LINE:L1M2a	57.1259	-1.78138	0.56101	-3.1753	0.00149679	0.0198173
structural_RNA|tRNA:tRNA-Lys-AAG_dup50	696.671	-2.75565	0.868122	-3.17427	0.00150215	0.0198307
structural_RNA|scRNA:HY4_dup110	126.235	-1.23195	0.388445	-3.1715	0.00151655	0.0198307
exon|GATSL2_exon9	66.451	-1.46368	0.461176	-3.17379	0.0015046	0.0198307
exon|CASC2_exon3,CASC2_exon3,CASC2_exon3	44.9068	-1.93003	0.607937	-3.17472	0.00149982	0.0198307
structural_RNA|tRNA:tRNA-Ala-GCY__dup16,tRNA:tRNA-Ala-AGC-2-1	35.8715	-1.80291	0.568468	-3.17153	0.00151641	0.0198307
structural_RNA|tRNA:tRNA-Ala-GCY__dup24	35.8715	-1.80291	0.568468	-3.17153	0.00151641	0.0198307
structural_RNA|tRNA:tRNA-Ala-GCY__dup37	35.8715	-1.80291	0.568468	-3.17153	0.00151641	0.0198307
structural_RNA|tRNA:tRNA-Ala-GCY__dup45	35.8715	-1.80291	0.568468	-3.17153	0.00151641	0.0198307
structural_RNA|tRNA:tRNA-Ala-GCY__dup53	35.8715	-1.80291	0.568468	-3.17153	0.00151641	0.0198307
structural_RNA|tRNA:tRNA-Ala-GCY__dup61	35.8715	-1.80291	0.568468	-3.17153	0.00151641	0.0198307
structural_RNA|tRNA:tRNA-Ala-GCY__dup69	35.8715	-1.80291	0.568468	-3.17153	0.00151641	0.0198307
structural_RNA|tRNA:tRNA-Ala-GCY__dup80	35.8715	-1.80291	0.568468	-3.17153	0.00151641	0.0198307
anti_TE|LINE:L1MA9	218.481	-1.16435	0.367511	-3.16822	0.00153377	0.0199876
intron|CHD3_intron1,CHD3_intron1,CHD3_intron1	30.2731	2.01597	0.636296	3.1683	0.00153335	0.0199876
exon|SYNE3_exon1,SYNE3_exon17	16.7396	-2.63841	0.832827	-3.16801	0.00153484	0.0199876
intron|MPC2_intron1,MPC2_intron2,MPC2_intron2	13.0953	-3.06296	0.966594	-3.16881	0.00153062	0.0199876
exon|SEMA5A_exon23	129.855	1.32723	0.419044	3.16728	0.0015387	0.0199969
exon|UNC119B_exon5,MIR4700_exon1	82.9001	-1.3982	0.441433	-3.16742	0.00153799	0.0199969
intron|SHF_intron1,SHF_intron1,SHF_intron1,SHF_intron1,SHF_intron2	4138.46	-0.974907	0.307856	-3.16676	0.00154148	0.0200124
miRNA|hsa-miR-20a-5p	79641.1	0.973651	0.307512	3.16622	0.00154435	0.0200292
intron|OGT_intron9,OGT_intron9	61.7351	-1.74527	0.551534	-3.1644	0.00155404	0.0201344
miRNA|hsa-let-7c-5p	11359.7	-0.920704	0.291061	-3.16326	0.00156011	0.0201924
exon|RYR1_exon90,RYR1_exon91	12.284	-3.27671	1.03612	-3.16249	0.00156426	0.0202255
structural_RNA|snoRNA:CDBox:U102	15003	0.969855	0.306786	3.16134	0.00157047	0.0202851
exon|SMCR8_exon1	29.3264	2.04864	0.649541	3.15398	0.00161063	0.0207827
exon|SPSB4_exon1	10.219	5.33277	1.69133	3.15301	0.00161596	0.0208303
structural_RNA|tRNA:tRNA-Cys-TGY_dup90,tRNA:tRNA-Cys-GCA-13-1	26.6018	-2.05134	0.650826	-3.1519	0.00162211	0.0208883
intron|FBXW4_intron1,FBXW4_intron1,FBXW4_intron1	20.1166	2.37784	0.754872	3.15	0.00163273	0.0210039
intron|SLC39A11_intron6,SLC39A11_intron6	73.7615	-1.37866	0.437957	-3.14794	0.00164423	0.0211303
intron|NCKAP5_intron8,NCKAP5_intron8	45.52	1.65392	0.525468	3.14752	0.00164664	0.0211399
exon|PHGDH_exon1	12.2653	-3.57111	1.13536	-3.14536	0.00165883	0.0212749
structural_RNA|scRNA:HY4_dup52	128.948	-1.21014	0.384845	-3.14448	0.00166382	0.0213066
intron|GAS5_intron5	13.473	3.00062	0.954293	3.14433	0.00166465	0.0213066
miRNA|hsa-miR-598-3p	417.629	0.995086	0.31703	3.13878	0.00169654	0.021671
intron|MAD1L1_intron16,MAD1L1_intron17,MAD1L1_intron18,MAD1L1_intron18,MAD1L1_intron18,MAD1L1_intron3	16.8753	-2.67747	0.852964	-3.13901	0.00169518	0.021671
miRNA|hsa-let-7b-5p	92551.4	-0.87876	0.280058	-3.13778	0.00170231	0.0217229
miRNA|hsa-miR-15b-3p	2327.32	-0.929616	0.296538	-3.1349	0.00171913	0.0219154
structural_RNA|tRNA:tRNA-Gly-GGY_dup16	112.77	-1.63051	0.520272	-3.13395	0.00172468	0.0219426
intron|TM7SF3_intron1	83.4581	-1.40128	0.447128	-3.13395	0.00172472	0.0219426
intron|HYLS1_intron1,HYLS1_intron1	163.397	-1.15768	0.37011	-3.12794	0.00176038	0.022374
intron|BCAS3_intron22,BCAS3_intron22,BCAS3_intron22,BCAS3_intron23,BCAS3_intron23	177.985	-1.17543	0.376129	-3.12507	0.00177765	0.0225708
exon|APP_exon15,APP_exon15,APP_exon16,APP_exon16,APP_exon16,APP_exon17,APP_exon17,APP_exon17,APP_exon17,APP_exon18	14.0949	-2.94325	0.942402	-3.12314	0.00178933	0.0226965
intron|TOP3B_intron3,TOP3B_intron3,TOP3B_intron3	383.06	-1.10397	0.353526	-3.12273	0.0017918	0.0227051
intron|RPL7A_intron1	37.8417	-1.75734	0.563148	-3.12056	0.00180508	0.0228381
exon|NFKBIE_exon1	10.9918	3.77126	1.20857	3.12043	0.0018059	0.0228381
intron|LZTS2_intron1,LZTS2_intron1,LZTS2_intron1	38.0498	1.79732	0.576084	3.11989	0.00180918	0.0228569
exon|TCF7L2_exon1,TCF7L2_exon1,TCF7L2_exon1,TCF7L2_exon1,TCF7L2_exon1,TCF7L2_exon1,TCF7L2_exon1,TCF7L2_exon1,TCF7L2_exon1,TCF7L2_exon1,TCF7L2_exon1,TCF7L2_exon1,TCF7L2_exon1	127.255	1.20967	0.387888	3.11861	0.00181708	0.0229339
exon|CREB3L2_exon12,CREB3L2_exon12	57.8758	-1.52133	0.487977	-3.11762	0.00182317	0.0229879
intron|EDNRB_intron1,EDNRB_intron2,EDNRB_intron1,EDNRB_intron2	9.75572	5.2603	1.68769	3.11686	0.0018279	0.0230247
exon|SOD1_exon1	16.4492	-2.60992	0.83795	-3.11465	0.00184162	0.0231744
anti_TE|LTR:LTR49-int	305.105	-1.32912	0.42685	-3.11379	0.00184702	0.0232195
exon|CDHR5_exon13,CDHR5_exon13	32.2037	-2.06355	0.66311	-3.11193	0.00185867	0.0233428
structural_RNA|scRNA:HY4_dup53	127.129	-1.21177	0.389593	-3.11034	0.00186872	0.0234458
structural_RNA|scRNA:HY4_dup13	133.03	-1.19142	0.383179	-3.10931	0.00187524	0.0235043
exon|CDK6_exon8,CDK6_exon8	273.127	-1.06066	0.341848	-3.10272	0.00191751	0.0240105
hairpin|hsa-mir-497	10.5525	-4.40635	1.42044	-3.10212	0.00192143	0.0240359
miRNA|hsa-miR-126-5p	17237.4	-1.00324	0.323594	-3.1003	0.00193322	0.0241509
intron|DCT_intron8,DCT_intron5,DCT_intron6,DCT_intron6,DCT_intron6,DCT_intron7,DCT_intron8,DCT_intron7,DCT_intron6	9.73832	5.24473	1.69178	3.10012	0.00193443	0.0241509
exon|RNF6_exon5,RNF6_exon5,RNF6_exon5,RNF6_exon5	20.4519	2.2836	0.737005	3.09848	0.00194516	0.0242609
exon|UBL3_exon2	10.3105	3.68387	1.18914	3.09793	0.00194876	0.0242821
exon|SLC2A3_exon1	26.5645	-2.0973	0.677519	-3.09556	0.00196439	0.0244184
intron|DENND2D_intron1,DENND2D_intron1	18.7435	2.39663	0.774202	3.09561	0.00196409	0.0244184
intron|LINC01220_intron2	14.4245	2.85902	0.923635	3.0954	0.00196547	0.0244184
intron|SOX10_intron1	11.2128	3.35766	1.08506	3.09445	0.00197178	0.0244728
structural_RNA|tRNA:tRNA-Gln-CAG_dup23	30.2229	-2.17453	0.702828	-3.09398	0.00197494	0.024488
intron|SLC2A10_intron1	14.2299	2.8433	0.919245	3.09308	0.00198091	0.0245382
miRNA|hsa-miR-28-3p	74886	-0.903673	0.292212	-3.09253	0.00198461	0.0245601
miRNA|hsa-miR-92b-3p	183922	-0.905569	0.292891	-3.09183	0.00198924	0.0245934
hairpin|hsa-mir-106b	333.05	-1.00642	0.32557	-3.09126	0.00199308	0.0246169
intron|AFDN_intron22,AFDN_intron23,AFDN_intron23	467.763	-1.01461	0.328521	-3.08843	0.0020122	0.0248288
intron|SEMA5A_intron11	27.3082	1.99176	0.64527	3.0867	0.0020239	0.024949
intron|LINGO2_intron1,LINGO2_intron2	108.686	1.27518	0.413304	3.08534	0.00203317	0.0250389
intron|CLIP2_intron1,CLIP2_intron1	27.0209	-2.06692	0.67	-3.08495	0.00203584	0.0250475
intron|MYO1C_intron1,MYO1C_intron1,MYO1C_intron1	29.0757	1.95765	0.634669	3.08452	0.0020388	0.0250597
structural_RNA|tRNA:tRNA-Asn-AAC_dup25,tRNA:tRNA-Asn-GTT-6-1	159.661	-1.35154	0.43861	-3.08142	0.00206018	0.025298
structural_RNA|tRNA:tRNA-Thr-ACY__dup2,tRNA:tRNA-Thr-AGT-2-1	24.2848	-2.19283	0.712038	-3.07966	0.00207238	0.0254001
miRNA|hsa-miR-190a-3p	12.4314	3.15954	1.02594	3.07964	0.00207249	0.0254001
intron|TIMM50_intron6,TIMM50_intron7	33.5476	1.80172	0.58541	3.07771	0.00208598	0.0255407
miRNA|hsa-miR-708-5p	38.6631	-5.10622	1.65926	-3.07741	0.00208806	0.0255416
intron|AMACR_intron1,AMACR_intron1,AMACR_intron1,C1QTNF3-AMACR_intron6	17.777	2.46212	0.801084	3.07348	0.00211576	0.0258555
anti_TE|DNA:Charlie4z	108.192	1.36399	0.443932	3.07251	0.00212267	0.025915
intron|NECAB3_intron5,NECAB3_intron5	12.0991	3.12219	1.01638	3.07189	0.00212711	0.0259442
anti_TE|LTR:HERVK22-int	101.635	-1.29147	0.420586	-3.07064	0.00213604	0.0259534
exon|RUNX3_exon5,RUNX3_exon6,RUNX3_exon7	65.8963	-1.42317	0.46344	-3.07087	0.00213435	0.0259534
intron|PGM1_intron8,PGM1_intron8,PGM1_intron8	58.8451	-1.47697	0.480866	-3.07149	0.00212996	0.0259534
miRNA|hsa-miR-6768-5p	10.1561	3.65876	1.19144	3.07086	0.00213443	0.0259534
structural_RNA|tRNA:tRNA-Asn-AAC_dup40,tRNA:tRNA-Asn-GTT-2-5	166.595	-1.31902	0.429926	-3.06802	0.00215483	0.0261567
structural_RNA|tRNA:tRNA-Asn-AAC_dup33,tRNA:tRNA-Asn-GTT-2-2	166.139	-1.32253	0.431165	-3.06734	0.00215971	0.0261659
structural_RNA|tRNA:tRNA-Asn-AAC_dup41,tRNA:tRNA-Asn-GTT-2-6	166.139	-1.32253	0.431165	-3.06734	0.00215971	0.0261659
intron|MCM7_intron1,MCM7_intron1,MCM7_intron1	12.3027	-3.31897	1.0823	-3.06659	0.00216513	0.0262065
miRNA|hsa-miR-455-5p	6348.41	-0.886828	0.289295	-3.06548	0.00217324	0.0262796
exon|VPS16_exon1,VPS16_exon1	12.2376	3.14621	1.02688	3.06386	0.00218504	0.0263972
structural_RNA|snoRNA:CDBox:U95	2043.93	0.962117	0.314115	3.06295	0.00219168	0.0264138
structural_RNA|scRNA:HY4_dup115	139.236	-1.17695	0.384269	-3.06283	0.00219252	0.0264138
miRNA|hsa-miR-504-5p	102.101	-1.26754	0.413849	-3.06282	0.00219265	0.0264138
anti_TE|LTR:LTR86C	129.132	-1.15938	0.37859	-3.06236	0.002196	0.026429
exon|TRNAU1AP_exon10,TRNAU1AP_exon9	23.9894	2.33428	0.762585	3.06101	0.0022059	0.026523
exon|KCTD10_exon6,KCTD10_exon6,KCTD10_exon7,KCTD10_exon7,KCTD10_exon7	27.4127	-1.97282	0.644566	-3.0607	0.00220823	0.0265259
exon|RBM43_exon4	59.5142	-1.54855	0.506377	-3.05809	0.00222749	0.026732
anti_TE|LTR:MER4-int	108.222	-1.22688	0.401284	-3.05739	0.00223275	0.0267698
structural_RNA|tRNA:tRNA-Asn-AAC_dup34,tRNA:tRNA-Asn-GTT-1-1	164.72	-1.32344	0.432982	-3.05657	0.00223887	0.0268178
miRNA|hsa-miR-92a-3p_dup1	404647	0.906558	0.296632	3.05617	0.00224187	0.0268284
structural_RNA|tRNA:tRNA-Gly-GGY_dup4,tRNA:tRNA-Gly-GCC-4-1	22.4327	-2.2215	0.727103	-3.05527	0.00224856	0.0268832
structural_RNA|snoRNA:HACABox:U71a	361.185	1.04495	0.342059	3.05488	0.00225154	0.0268848
exon|LINC01343_exon2	13.7703	-2.93713	0.961515	-3.05469	0.00225293	0.0268848
miRNA|hsa-miR-188-3p	323.858	1.00486	0.329139	3.05299	0.00226571	0.0269866
structural_RNA|tRNA:tRNA-Asn-AAC_dup36,tRNA:tRNA-Asn-GTT-2-3	166.659	-1.31757	0.431554	-3.05309	0.00226499	0.0269866
intron|ZC3H6_intron1	167.823	1.09298	0.358087	3.05228	0.00227109	0.027
intron|PGK1_intron1	12.2544	3.14899	1.0316	3.05252	0.00226926	0.027
sense_TE|DNA:MER103C	130.179	-1.40077	0.459534	-3.04825	0.00230179	0.0273394
exon|BACE2_exon8,BACE2_exon8,BACE2_exon9	88.9448	-1.32764	0.436155	-3.04397	0.00233481	0.0277057
miRNA|hsa-miR-147b	53.4008	1.7088	0.561736	3.04199	0.00235021	0.0278624
structural_RNA|tRNA:tRNA-Gln-CAG_dup44	23.2437	-2.40038	0.790204	-3.03768	0.00238411	0.0282379
structural_RNA|snoRNA:CDBox:snR38A	350.401	1.04589	0.344473	3.0362	0.00239584	0.0283504
exon|USP46_exon1,USP46_exon1,USP46_exon1	13.2308	2.98331	0.982878	3.03528	0.0024031	0.0284098
miRNA|hsa-miR-125b-1-3p	243.085	-1.11298	0.366902	-3.03346	0.00241769	0.0285558
exon|TGIF1_exon1,TGIF1_exon1	25.5046	2.0467	0.674904	3.03258	0.0024247	0.028612
exon|PMAIP1_exon1	58.3792	-1.54164	0.508456	-3.032	0.00242941	0.0286408
miRNA|hsa-miR-767-5p	55.506	-1.55814	0.514026	-3.03125	0.00243541	0.0286849
structural_RNA|tRNA:tRNA-Val-GTA_dup1,tRNA:tRNA-Val-TAC-1-1	1964.92	-0.956434	0.315959	-3.02708	0.00246926	0.0290298
intron|ZNF197_intron1,ZNF197_intron1,ZNF197_intron1,ZNF197_intron1,ZNF197_intron1,ZNF197_intron1,ZNF197_intron1	18.5339	2.54305	0.840079	3.02716	0.00246863	0.0290298
intron|LRRC8D_intron1,LRRC8D_intron1	35.1871	1.82205	0.6022	3.02565	0.00248098	0.0291406
miRNA|hsa-miR-375	525.924	0.959948	0.317424	3.02418	0.00249309	0.0292288
intron|MITF_intron1,MITF_intron1,MITF_intron1,MITF_intron1	116.026	-1.18085	0.390445	-3.02437	0.00249154	0.0292288
miRNA|hsa-miR-92a-3p	436470	0.901312	0.298083	3.0237	0.00249707	0.0292485
structural_RNA|tRNA:tRNA-Val-GTA_dup11,tRNA:tRNA-Val-TAC-1-2	1966.32	-0.955042	0.316012	-3.02217	0.00250966	0.029343
intron|IMMP2L_intron3,IMMP2L_intron4	48.5192	1.61898	0.535704	3.02216	0.00250976	0.029343
structural_RNA|snoRNA:HACABox:ACA61	729.973	1.05302	0.348676	3.02004	0.0025274	0.0294948
exon|MLEC_exon3,MLEC_exon5,MLEC_exon5	48.2573	-1.52966	0.506502	-3.02005	0.00252735	0.0294948
intron|C19orf71_intron1	29.7287	-1.93153	0.640434	-3.01597	0.00256157	0.0298661
miRNA|hsa-miR-331-5p	237.967	-1.01942	0.338552	-3.01113	0.00260275	0.0303185
structural_RNA|tRNA:tRNA-Gly-GGY_dup9	9.96763	-3.72239	1.23636	-3.01077	0.00260586	0.0303269
intron|EXTL3_intron1,EXTL3_intron1,EXTL3_intron1,EXTL3_intron2,EXTL3_intron2,EXTL3_intron3,EXTL3_intron3,EXTL3_intron2,EXTL3_intron4,EXTL3_intron3,EXTL3_intron5,EXTL3_intron4,EXTL3_intron6	9.92898	3.62832	1.2067	3.00682	0.00263994	0.0306954
anti_TE|LTR:MSTB-int	54.0598	-1.53785	0.511598	-3.00598	0.0026473	0.0307528
structural_RNA|tRNA:tRNA-Cys-TGY_dup93,tRNA:tRNA-Cys-GCA-18-1	22.3499	-2.10483	0.70032	-3.00553	0.00265118	0.0307697
exon|SOX1_exon1	9.91158	3.6101	1.20187	3.00374	0.00266681	0.0309228
exon|PCDH7_exon1,PCDH7_exon1,PCDH7_exon1,PCDH7_exon1	46.722	1.54316	0.513954	3.00253	0.00267747	0.0310181
anti_TE|DNA:MER91B	34.5104	-1.80473	0.601234	-3.00171	0.00268469	0.0310734
miRNA|hsa-miR-500b-3p	23.9481	2.11645	0.705379	3.00045	0.00269584	0.031174
structural_RNA|tRNA:tRNA-Glu-GAG_dup1	68.3146	-1.36854	0.456273	-2.99938	0.00270526	0.0312545
exon|SCD_exon6	307.946	-0.998521	0.33316	-2.99713	0.00272538	0.0314583
exon|FLJ10038_exon1	15.0588	2.70591	0.902974	2.99667	0.00272947	0.0314769
intron|NCEH1_intron2,NCEH1_intron2,NCEH1_intron2,NCEH1_intron1,NCEH1_intron1,NCEH1_intron1,NCEH1_intron1	258.936	-1.01167	0.337933	-2.99371	0.00275612	0.0316979
exon|DNAJB4_exon1,DNAJB4_exon1,DNAJB4_exon2	33.6686	-1.7796	0.594354	-2.99418	0.00275187	0.0316979
exon|RTCB_exon1	32.3469	1.92163	0.641889	2.99371	0.00275605	0.0316979
exon|FBXO32_exon6,FBXO32_exon7,FBXO32_exon9	31.8201	-1.78414	0.596366	-2.99168	0.0027745	0.0318804
hairpin|hsa-mir-130b	47.3158	-1.85436	0.620324	-2.98934	0.0027958	0.0320961
intron|GRAMD4_intron3	679.192	-1.17282	0.392529	-2.98786	0.0028094	0.0321877
miRNA|hsa-miR-95-3p	30.912	1.8422	0.616524	2.98804	0.00280769	0.0321877
miRNA|hsa-miR-4443	18.2792	-2.30265	0.770725	-2.98764	0.00281138	0.0321877
exon|USP53_exon18	9.39423	-3.63127	1.21591	-2.98647	0.00282216	0.032282
structural_RNA|tRNA:tRNA-Gly-GGY_dup11	374.287	-2.46094	0.824774	-2.98377	0.00284718	0.0325389
intron|PTPRVP_intron15	64.6743	-1.45875	0.488982	-2.98324	0.0028521	0.0325658
intron|LOC100128076_intron3	64.2103	-1.46929	0.492634	-2.98252	0.00285888	0.0326138
intron|MACF1_intron81	40.1616	-1.79531	0.601999	-2.98224	0.00286145	0.0326139
intron|MCCC2_intron6	48.8367	1.51155	0.507105	2.98075	0.0028754	0.0327434
intron|CYHR1_intron1,CYHR1_intron2	20.6328	2.18238	0.732915	2.97767	0.0029045	0.0330452
structural_RNA|tRNA:tRNA-Asn-AAC_dup39,tRNA:tRNA-Asn-GTT-2-4	168.179	-1.28232	0.430701	-2.9773	0.002908	0.0330554
exon|APOE_exon1,APOE_exon1,APOE_exon1	10.7979	3.29151	1.10573	2.97678	0.00291289	0.0330814
exon|ETS1_exon10,ETS1_exon4,ETS1_exon7,ETS1_exon8	138.977	-1.13041	0.379786	-2.97643	0.00291627	0.0330901
exon|C20orf144_exon2	13.6539	2.77674	0.934246	2.97217	0.00295702	0.0335226
structural_RNA|tRNA:tRNA-Lys-CTT-chr16-1,tRNA:tRNA-Lys-AAG_dup25	89.7141	-1.38483	0.466398	-2.9692	0.0029858	0.0338186
intron|DOLPP1_intron1,DOLPP1_intron1,DOLPP1_intron1	2189.11	-1.24418	0.419186	-2.96808	0.00299669	0.0339117
intron|NDUFB8_intron3,NDUFB8_intron3,NDUFB8_intron3	466.36	-0.938702	0.316295	-2.9678	0.00299936	0.0339118
structural_RNA|snoRNA:CDBox:U50B	270.517	0.994044	0.335023	2.96709	0.00300633	0.0339603
exon|CCNT1_exon8,CCNT1_exon9	26.4842	-2.10253	0.709219	-2.96457	0.00303107	0.0342093
intron|CSMD3_intron26,CSMD3_intron27,CSMD3_intron28	16.7678	2.52429	0.852942	2.95951	0.00308129	0.0347183
miRNA|hsa-miR-4477a	11.7419	3.0719	1.03802	2.95938	0.00308256	0.0347183
exon|PGM2L1_exon1	10.8631	3.30052	1.11534	2.9592	0.00308437	0.0347183
miRNA|hsa-miR-200c-3p	222.097	-1.08169	0.365597	-2.95868	0.0030896	0.0347463
exon|EPAS1_exon16	38.3671	-1.78142	0.602303	-2.95768	0.00309961	0.0348197
exon|LPAR6_exon5,LPAR6_exon7,LPAR6_exon1	9.81395	3.59171	1.21445	2.95748	0.00310161	0.0348197
structural_RNA|snoRNA:CDBox:HBII-82B	794.973	0.929224	0.314676	2.95296	0.00314747	0.0353034
exon|HNRNPDL_exon6,HNRNPDL_exon7,HNRNPDL_exon7	9.43593	-3.58962	1.21615	-2.95161	0.00316119	0.035426
exon|ARHGAP5-AS1_exon1	22.1769	2.08029	0.70508	2.95043	0.00317327	0.03553
exon|FOXD1_exon2,FOXD1_exon1	18.7208	2.25767	0.765387	2.94971	0.00318075	0.0355824
intron|BCYRN1_intron2	71.7104	-1.45501	0.493363	-2.94917	0.00318629	0.0356129
hairpin|hsa-mir-183	77.0298	-1.28394	0.43566	-2.94712	0.00320753	0.0357416
structural_RNA|tRNA:tRNA-Lys-AAG_dup62	69.0023	-1.55772	0.528582	-2.94697	0.00320906	0.0357416
structural_RNA|tRNA:tRNA-Lys-AAG_dup64	69.0023	-1.55772	0.528582	-2.94697	0.00320906	0.0357416
exon|RRP1B_exon2	56.7406	-1.47002	0.498764	-2.94732	0.00320537	0.0357416
exon|ADIPOR2_exon8	30.6476	-1.91677	0.650824	-2.94515	0.00322798	0.0359208
exon|RASL11A_exon1	20.501	2.16319	0.734731	2.94419	0.00323799	0.0360006
intron|RFWD2_intron7,RFWD2_intron8,RFWD2_intron9	1195.47	-0.898249	0.305249	-2.94267	0.00325391	0.0360513
exon|SH2B3_exon7,SH2B3_exon8	36.9739	-1.66703	0.566437	-2.943	0.00325043	0.0360513
structural_RNA|tRNA:tRNA-Cys-TGY_dup104,tRNA:tRNA-Cys-GCA-15-1	24.3986	-1.97363	0.670539	-2.94336	0.00324676	0.0360513
intron|KRCC1_intron1,KRCC1_intron1	10.742	3.29022	1.1181	2.94269	0.0032537	0.0360513
structural_RNA|tRNA:tRNA-Arg-CGY__dup26,tRNA:tRNA-Arg-ACG-2-2	101.168	-1.17821	0.400497	-2.94186	0.00326246	0.0361146
miRNA|hsa-miR-3189-3p	42.5708	1.57237	0.534535	2.94157	0.00326553	0.0361171
exon|NUDCD2_exon1,NUDCD2_exon1,NUDCD2_exon1,NUDCD2_exon1	15.566	2.58208	0.877963	2.94099	0.00327169	0.0361537
hairpin|hsa-mir-30a	139.627	-1.32294	0.450048	-2.93956	0.00328677	0.0362888
intron|SNPH_intron5,SNPH_intron6	4853.3	-0.844178	0.287232	-2.93901	0.00329262	0.0363197
intron|RILPL1_intron7,RILPL1_intron6,RILPL1_intron6,RILPL1_intron7,RILPL1_intron6	18.1622	-2.3127	0.786966	-2.93876	0.00329529	0.0363197
exon|PHOSPHO2_exon1,PHOSPHO2_exon1,PHOSPHO2_exon1,PHOSPHO2_exon1,PHOSPHO2-KLHL23_exon1,PHOSPHO2_exon1	21.3573	2.24956	0.765728	2.93781	0.0033054	0.0363996
miRNA|hsa-miR-30e-3p	23332.5	-0.840289	0.286144	-2.93659	0.00331842	0.0365112
exon|ZHX3_exon4	53.071	-1.44828	0.493485	-2.93481	0.00333754	0.0366899
anti_TE|LTR:LTR86A2	296.912	-1.00171	0.341416	-2.93399	0.00334632	0.0367545
structural_RNA|scRNA:HY4_dup128	892.915	-0.953779	0.325248	-2.93246	0.00336285	0.0368611
intron|LINC00324_intron2	122.773	-1.14316	0.389852	-2.93229	0.00336473	0.0368611
anti_TE|SINE:AluSc5	20.3808	2.1581	0.735848	2.93281	0.00335912	0.0368611
intron|KCTD1_intron1,KCTD1_intron1,KCTD1_intron1,KCTD1_intron2,KCTD1_intron1,KCTD1_intron1	56.1918	1.39997	0.477701	2.93065	0.00338257	0.0370036
structural_RNA|tRNA:tRNA-Leu-TTA(m)_dup22,tRNA:nmt-tRNA-Leu-TAA-4-1	48.7364	-1.47536	0.503441	-2.93056	0.00338357	0.0370036
intron|BNC2_intron2,BNC2_intron3,BNC2_intron2,BNC2_intron2,BNC2_intron1,BNC2_intron1,BNC2_intron1	59.4336	1.50088	0.512231	2.93008	0.0033888	0.0370289
exon|ARMCX5_exon2,ARMCX5_exon2,ARMCX5_exon2,ARMCX5-GPRASP2_exon1,ARMCX5_exon1,ARMCX5_exon1,ARMCX5_exon1,ARMCX5_exon3,ARMCX5-GPRASP2_exon2,ARMCX5_exon3,ARMCX5_exon3	10.8706	3.29638	1.12539	2.9291	0.00339946	0.0371134
exon|DIDO1_exon16,DIDO1_exon16	50.4006	1.46066	0.498848	2.92806	0.00341086	0.037206
exon|PAOX_exon1,PAOX_exon1,PAOX_exon1,PAOX_exon1,PAOX_exon1,PAOX_exon1,PAOX_exon1	11.0682	3.35462	1.14653	2.92589	0.00343475	0.0374343
intron|TBC1D10A_intron1,TBC1D10A_intron1	14.1822	2.61116	0.892554	2.92549	0.00343913	0.03745
exon|CCDC93_exon24	64.1464	-1.3776	0.471475	-2.92189	0.00347912	0.0378529
exon|RICTOR_exon1,RICTOR_exon1,RICTOR_exon1	19.0363	2.2841	0.782628	2.9185	0.0035172	0.0382018
exon|TXNIP_exon7,TXNIP_exon8	16.6533	-2.40827	0.82515	-2.91858	0.00351626	0.0382018
exon|SFT2D3_exon1	71.4311	1.29602	0.444192	2.91771	0.00352612	0.038266
miRNA|hsa-miR-548l	114.233	1.18699	0.406983	2.91656	0.00353919	0.038375
exon|ADAMTS12_exon22,ADAMTS12_exon24	27.4344	-2.27492	0.780139	-2.91605	0.00354497	0.0384049
structural_RNA|tRNA:tRNA-Lys-CTT-12-1,tRNA:tRNA-Lys-AAG	30.9025	-1.77315	0.608391	-2.91448	0.00356277	0.0385648
intron|RHBDF2_intron2,RHBDF2_intron3	17.8911	-2.35104	0.807236	-2.91246	0.003586	0.0387831
structural_RNA|snoRNA:CDBox:U43	29779.2	0.814425	0.279723	2.91154	0.00359652	0.0387832
structural_RNA|snoRNA:CDBox:U27	2778.7	0.870175	0.298886	2.91139	0.00359822	0.0387832
exon|LONRF1_exon5,LONRF1_exon5,LONRF1_exon5,LONRF1_exon5	35.7063	-1.7061	0.585991	-2.91148	0.00359722	0.0387832
intron|SPRYD3_intron1	14.3033	2.62009	0.899821	2.91179	0.00359363	0.0387832
structural_RNA|tRNA:tRNA-Lys-AAG_dup70	45.1593	-1.53504	0.527341	-2.91091	0.00360383	0.0388107
structural_RNA|tRNA:tRNA-Asp-GAY_dup15,tRNA:tRNA-Asp-GTC-2-9	551.184	-0.894488	0.307377	-2.91007	0.0036135	0.0388734
structural_RNA|tRNA:tRNA-Leu-TTA(m)_dup16	49.1929	-1.46106	0.502105	-2.90987	0.00361578	0.0388734
structural_RNA|tRNA:tRNA-Asp-GAY_dup34,tRNA:tRNA-Asp-GTC-2-6	551.192	-0.894517	0.307457	-2.90941	0.00362115	0.0388983
exon|PBDC1_exon1,PBDC1_exon1	22.4382	2.10491	0.723998	2.90734	0.00364512	0.0391227
structural_RNA|tRNA:tRNA-Asp-GAY_dup16,tRNA:tRNA-Asp-GTC-2-10	551.395	-0.892899	0.307446	-2.90425	0.00368137	0.0391232
structural_RNA|tRNA:tRNA-Asp-GAY_dup2,tRNA:tRNA-Asp-GTC-2-1	551.395	-0.892899	0.307446	-2.90425	0.00368137	0.0391232
structural_RNA|tRNA:tRNA-Asp-GAY_dup3,tRNA:tRNA-Asp-GTC-2-2	551.395	-0.892899	0.307446	-2.90425	0.00368137	0.0391232
structural_RNA|tRNA:tRNA-Asp-GAY_dup4,tRNA:tRNA-Asp-GTC-2-3	551.395	-0.892899	0.307446	-2.90425	0.00368137	0.0391232
structural_RNA|tRNA:tRNA-Asp-GAY_dup5,tRNA:tRNA-Asp-GTC-2-4	551.395	-0.892899	0.307446	-2.90425	0.00368137	0.0391232
structural_RNA|tRNA:tRNA-Asp-GAY_dup6,tRNA:tRNA-Asp-GTC-2-5	551.395	-0.892899	0.307446	-2.90425	0.00368137	0.0391232
structural_RNA|tRNA:tRNA-Asp-GAY_dup35,tRNA:tRNA-Asp-GTC-2-7	550.939	-0.8935	0.307427	-2.90638	0.00365632	0.0391232
exon|FAM134C_exon1,FAM134C_exon1	207.441	-1.33917	0.461158	-2.90392	0.00368523	0.0391232
intron|LRRC37A3_intron1,LRRC37A3_intron1	91.9389	-1.20049	0.413287	-2.90475	0.00367552	0.0391232
exon|ASXL2_exon12	44.1613	-1.54138	0.530789	-2.90393	0.00368505	0.0391232
miRNA|hsa-miR-585-3p	35.9011	-1.67665	0.576794	-2.90684	0.00365096	0.0391232
intron|MAMLD1_intron1	16.1778	-2.53212	0.871893	-2.90417	0.0036823	0.0391232
sense_TE|LTR:MLT2E	12.8087	-3.26513	1.12395	-2.90505	0.00367199	0.0391232
structural_RNA|tRNA:tRNA-Asp-GAY_dup11,tRNA:tRNA-Asp-GTC-2-8	551.207	-0.891509	0.307301	-2.90109	0.00371867	0.0393795
structural_RNA|tRNA:tRNA-Asp-GAY_dup20,tRNA:tRNA-Asp-GTC-2-11	551.207	-0.891509	0.307301	-2.90109	0.00371867	0.0393795
intron|SNCA_intron5,SNCA_intron5,SNCA_intron5,SNCA_intron4,SNCA_intron4,SNCA_intron4,SNCA_intron4	26.9449	-1.85886	0.640643	-2.90156	0.00371313	0.0393795
intron|RHBDF1_intron1	39.2684	1.60225	0.552473	2.90015	0.00372982	0.0394646
intron|ENOX1_intron1,ENOX1_intron1	8.99192	4.07545	1.40723	2.89609	0.00377848	0.0399462
miRNA|hsa-let-7e-3p	198.021	-1.01939	0.352103	-2.89516	0.00378961	0.0399973
exon|G3BP1_exon12,G3BP1_exon12	15.329	-2.44235	0.843562	-2.89528	0.00378817	0.0399973
exon|PPARGC1B_exon11,PPARGC1B_exon11,PPARGC1B_exon12	266.495	-1.05369	0.364037	-2.89447	0.00379805	0.0400341
miRNA|hsa-miR-2277-3p	76.7211	1.40098	0.484038	2.89435	0.00379941	0.0400341
exon|TAOK1_exon18,TAOK1_exon20	57.263	-1.37041	0.47421	-2.88988	0.00385383	0.0405739
intron|ST3GAL6_intron1,ST3GAL6_intron1,ST3GAL6_intron1,ST3GAL6_intron1,ST3GAL6_intron1,ST3GAL6_intron1,ST3GAL6_intron1,ST3GAL6_intron1,ST3GAL6_intron1,ST3GAL6_intron1,ST3GAL6_intron1,ST3GAL6_intron1,ST3GAL6_intron1,ST3GAL6_intron1,ST3GAL6_intron1,ST3GAL6_intron1,ST3GAL6_intron2,ST3GAL6_intron2,ST3GAL6_intron2,ST3GAL6_intron2,ST3GAL6_intron2,ST3GAL6_intron2,ST3GAL6_intron2,ST3GAL6_intron1,ST3GAL6_…	41.9488	1.54954	0.536473	2.88837	0.00387239	0.0407354
exon|DCAF7_exon7,DCAF7_exon8,DCAF7_exon8	29.0954	-1.91943	0.664679	-2.88775	0.0038801	0.0407828
exon|TAF15_exon6,TAF15_exon6	9.09975	-3.63363	1.25943	-2.88513	0.00391257	0.0410901
intron|EOGT_intron1,EOGT_intron1,EOGT_intron1	23.7522	2.09266	0.726074	2.88216	0.00394958	0.0414363
exon|GPR158_exon11	9.40059	3.53824	1.22772	2.88196	0.00395206	0.0414363
intron|ABLIM3_intron6,ABLIM3_intron6,ABLIM3_intron6,ABLIM3_intron7,ABLIM3_intron7,ABLIM3_intron7,ABLIM3_intron7,ABLIM3_intron7,ABLIM3_intron7	462.775	-1.06167	0.368592	-2.88033	0.00397257	0.0415918
structural_RNA|tRNA:tRNA-Pro-CCY_dup6	10.8051	-3.07351	1.0671	-2.88026	0.00397345	0.0415918
intron|ST8SIA1_intron3,ST8SIA1_intron2,ST8SIA1_intron2	59.7696	1.45038	0.503779	2.879	0.00398939	0.0417242
anti_TE|LTR:PRIMA41-int	24.1155	1.94575	0.67627	2.87718	0.00401243	0.0419307
exon|UGGT2_exon1	15.2412	2.54791	0.885996	2.87576	0.00403054	0.0420854
intron|GTSE1_intron6	29.866	-1.78318	0.62108	-2.87109	0.00409055	0.0426418
intron|HPCAL1_intron1,HPCAL1_intron1,HPCAL1_intron1,HPCAL1_intron1,HPCAL1_intron1	15.4154	-2.50259	0.871646	-2.8711	0.00409041	0.0426418
intron|CDKN2A_intron1,CDKN2A_intron1,CDKN2A_intron1,CDKN2A_intron1	27.2628	1.83195	0.638565	2.86885	0.0041197	0.0429105
exon|ABHD2_exon11,ABHD2_exon15	38.0934	-1.62419	0.566413	-2.8675	0.0041373	0.0430232
intron|TDRD3_intron1,TDRD3_intron1,TDRD3_intron1	28.7591	1.7833	0.62185	2.86774	0.00413417	0.0430232
exon|KU-MEL-3_exon2	20.0885	2.13665	0.745526	2.86597	0.00415739	0.0431967
exon|THEM6_exon1	12.0355	2.81609	0.982696	2.86568	0.00416116	0.0432005
intron|PHTF2_intron2,PHTF2_intron2,PHTF2_intron2,PHTF2_intron3,PHTF2_intron3,PHTF2_intron3,PHTF2_intron3	230.365	-1.04485	0.364942	-2.86307	0.00419558	0.0435223
hairpin|hsa-mir-501	301.876	1.05743	0.369536	2.86152	0.00421611	0.0436996
exon|DDX23_exon1	10.3286	3.24073	1.13365	2.85867	0.00425425	0.0440588
exon|RBBP6_exon1,RBBP6_exon1,RBBP6_exon1	22.488	2.01089	0.70393	2.85667	0.00428116	0.0443014
structural_RNA|snoRNA:CDBox:U18A	4054.29	0.820755	0.28737	2.85609	0.00428887	0.0443091
structural_RNA|tRNA:tRNA-Cys-TGY_dup55	17.8682	-2.24195	0.784948	-2.85618	0.00428768	0.0443091
exon|LOC648987_exon1,LOC648987_exon2,LOC648987_exon1,LOC648987_exon1	25.6596	1.87809	0.657702	2.85553	0.00429655	0.0443523
intron|EIF4E3_intron1,EIF4E3_intron1,EIF4E3_intron1,EIF4E3_intron1	12.4678	2.8916	1.01289	2.8548	0.0043064	0.0444178
intron|STK32B_intron4,STK32B_intron4,STK32B_intron5	28381.8	-0.818467	0.286797	-2.85382	0.0043197	0.0444827
exon|MESDC1_exon1	66.2881	1.39944	0.490334	2.85405	0.00431654	0.0444827
exon|MKNK2_exon14,MKNK2_exon14	23.4108	-2.01869	0.707568	-2.853	0.0043309	0.044562
intron|MYO9B_intron13,MYO9B_intron13	107.575	-1.43967	0.504933	-2.85121	0.00435535	0.0447772
miRNA|hsa-miR-584-5p	11776.8	-0.853895	0.299523	-2.85085	0.00436031	0.044792
exon|DNAAF2_exon1,DNAAF2_exon1	17.1283	2.40377	0.843695	2.8491	0.00438433	0.0450023
intron|CCDC40_intron4,CCDC40_intron4,CCDC40_intron4	31.3031	-1.69691	0.595939	-2.84746	0.004407	0.0451985
exon|RPS20_exon1,RPS20_exon1	68.6096	-1.37933	0.484791	-2.8452	0.00443837	0.0454468
structural_RNA|tRNA:tRNA-Gln-CAG_dup78	18.3354	-2.47926	0.871357	-2.84528	0.00443722	0.0454468
miRNA|hsa-miR-513a-5p	186.681	1.01451	0.356716	2.84404	0.00445454	0.0455389
miRNA|hsa-miR-513a-5p_dup1	186.681	1.01451	0.356716	2.84404	0.00445454	0.0455389
miRNA|hsa-miR-424-5p	1130.94	-0.889695	0.312911	-2.84328	0.00446513	0.0456104
exon|DCP1A_exon10,DCP1A_exon11,DCP1A_exon8,DCP1A_exon9,DCP1A_exon9	30.6577	-1.73692	0.610951	-2.84298	0.00446932	0.0456166
sense_TE|LTR:LTR26B	12.8008	2.66829	0.938807	2.84221	0.00448019	0.0456907
exon|LZTS3_exon1	10.7435	3.30925	1.16495	2.84069	0.00450158	0.0458721
intron|BAIAP2_intron6,BAIAP2_intron6,BAIAP2_intron6,BAIAP2_intron6	53.2497	1.39365	0.490699	2.84012	0.0045096	0.0459169
intron|RPS27_intron1	9.28468	-3.66966	1.29257	-2.83905	0.00452484	0.0460351
miRNA|hsa-miR-204-5p	24172.9	0.844212	0.297428	2.83837	0.00453443	0.0460589
exon|TSC22D1_exon2,TSC22D1_exon3,TSC22D1_exon3,TSC22D1_exon3,TSC22D1_exon3	34.86	1.76205	0.620747	2.83859	0.00453132	0.0460589
structural_RNA|tRNA:tRNA-Gln-CAG_dup41	15.5812	-2.71625	0.957092	-2.83803	0.00453933	0.0460719
exon|CUL3_exon14,CUL3_exon15,CUL3_exon15	195.119	-1.11815	0.394212	-2.83641	0.00456245	0.0462695
exon|FBXW11_exon1,FBXW11_exon1,FBXW11_exon1	43.2357	-1.54617	0.545305	-2.83542	0.00457658	0.0463757
miRNA|hsa-miR-937-3p	78.8847	1.2671	0.447196	2.83343	0.00460521	0.0466286
intron|HUWE1_intron60	48.0687	1.48487	0.524771	2.82956	0.00466119	0.0471578
structural_RNA|scRNA:HY4_dup27	143.055	-1.0536	0.37242	-2.82907	0.00466835	0.0471927
exon|UBXN7_exon11	35.8005	-1.60494	0.567844	-2.82637	0.00470788	0.0475544
exon|AJAP1_exon2,AJAP1_exon2	10.7713	-3.36566	1.19214	-2.82321	0.00475459	0.0479881
miRNA|hsa-miR-211-5p	203602	0.849918	0.301424	2.81968	0.00480721	0.0484807
intron|LACTB2_intron1	26.3901	-1.8338	0.65091	-2.81729	0.00484309	0.0487769
exon|CHKB-AS1_exon1,CHKB-AS1_exon1	15.3546	2.37136	0.841741	2.81721	0.00484427	0.0487769
structural_RNA|snRNA:U7_dup206	42.1016	1.5048	0.534277	2.81652	0.00485465	0.0488427
structural_RNA|tRNA:tRNA-Cys-TGY_dup113,tRNA:tRNA-Cys-GCA-19-1	27.903	-1.79019	0.636058	-2.81451	0.00488518	0.0491109
exon|PIGW_exon2,PIGW_exon2	11.3258	-2.82833	1.00508	-2.81405	0.00489221	0.0491427

## Sheet: sig_and_abundant_all
	baseMean	log2FoldChange	lfcSE	stat	pvalue	padj
anti_TE|DNA:MER3	624.371	1.19843	0.322568	3.71529	0.000202968	0.00395866
anti_TE|LINE:L1M6	2212.2	-1.30021	0.291134	-4.46602	7.96874e-06	0.000274198
anti_TE|LTR:ERV3-16A3_LTR	511.77	-1.80831	0.311375	-5.80748	6.34219e-09	4.62797e-07
anti_TE|LTR:HERV3-int	23293.7	-1.23016	0.367106	-3.35096	0.00080531	0.0122307
anti_TE|LTR:HERVIP10FH-int	2676.63	-3.03666	0.402099	-7.55203	4.28518e-14	7.55679e-12
anti_TE|LTR:HERVL66-int	609.839	-1.49963	0.336455	-4.45715	8.30578e-06	0.000284611
anti_TE|LTR:LTR84a	2136.68	-1.07485	0.33425	-3.21571	0.0013012	0.0177458
anti_TE|LTR:MER21-int	1122.44	-1.71808	0.399833	-4.297	1.73126e-05	0.000530962
anti_TE|LTR:MER57A-int	1627.6	-1.74241	0.347678	-5.01157	5.39865e-07	2.59646e-05
exon|LINC00665_exon2,LINC00665_exon2	3508.36	-2.67152	0.393382	-6.79116	1.11236e-11	1.42663e-09
exon|LINC00891_exon1,LOC100132741_exon1	797.895	-1.75057	0.413569	-4.23284	2.30762e-05	0.000665907
exon|MIR17HG_exon2,MIR17HG_exon2,MIR17HG_exon3,MIR17_exon1,MIR18A_exon1,MIR19A_exon1,MIR20A_exon1,MIR19B1_exon1,MIR92A1_exon1,MIR17HG_exon4	695.348	1.6118	0.318571	5.05949	4.2039e-07	2.07692e-05
exon|MS4A15_exon1,MS4A15_exon1,MS4A15_exon1,MS4A15_exon1	797.895	-1.75057	0.413569	-4.23284	2.30762e-05	0.000665907
exon|NCS1_exon8,NCS1_exon8	527.497	-1.64334	0.374031	-4.3936	1.11487e-05	0.000355665
exon|NR2F2-AS1_exon5	944.012	-2.34407	0.395586	-5.92557	3.11221e-09	2.32446e-07
exon|TRIM25_exon9,MIR3614_exon1	726.76	-2.59112	0.30628	-8.45998	2.67434e-17	9.70176e-15
exon|VMP1_exon10,VMP1_exon10,VMP1_exon11,VMP1_exon11,VMP1_exon11,VMP1_exon11,VMP1_exon12,VMP1_exon12,VMP1_exon12,VMP1_exon13,MIR21_exon1	3921.29	1.79796	0.297863	6.03618	1.57804e-09	1.21432e-07
hairpin|hsa-mir-182	2278.07	-1.14136	0.299001	-3.81725	0.000134945	0.00286521
hairpin|hsa-mir-211	694.557	2.63772	0.321881	8.19472	2.51186e-16	6.93327e-14
hairpin|hsa-mir-29b-1	1688.88	-2.92586	0.757657	-3.86171	0.000112594	0.00243545
hairpin|hsa-mir-30d	610.576	-1.27632	0.400918	-3.1835	0.00145507	0.0193659
hairpin|hsa-mir-4521	1314.87	-1.40366	0.331817	-4.23023	2.33452e-05	0.000672141
intron|ABCA2_intron28,ABCA2_intron28	938.392	-1.00637	0.31082	-3.23779	0.00120458	0.0168072
intron|ADGRL1_intron1,ADGRL1_intron1	6640.24	-1.20566	0.291575	-4.135	3.54947e-05	0.000942365
intron|ARHGAP45_intron2,ARHGAP45_intron2,ARHGAP45_intron2,ARHGAP45_intron1	2970.11	-1.48266	0.381647	-3.88491	0.000102369	0.00227233
intron|CD109_intron23,CD109_intron24,CD109_intron24	1062.91	-1.63329	0.36089	-4.52572	6.01902e-06	0.000213473
intron|DLEU2_intron4	637.846	1.25243	0.305081	4.10523	4.03919e-05	0.00105093
intron|DOLPP1_intron1,DOLPP1_intron1,DOLPP1_intron1	2189.11	-1.24418	0.419186	-2.96808	0.00299669	0.0339117
intron|EPB41L2_intron1,EPB41L2_intron1,EPB41L2_intron1,EPB41L2_intron1,EPB41L2_intron1	515.401	-2.9745	0.345353	-8.61292	7.12251e-18	2.82608e-15
intron|ERBB2_intron22,ERBB2_intron22,ERBB2_intron22,ERBB2_intron25,ERBB2_intron26	5252.36	-1.12337	0.329367	-3.41069	0.000647987	0.0103231
intron|EXOC4_intron10	3757.67	-1.4455	0.283494	-5.09888	3.4166e-07	1.72145e-05
intron|FAM35A_intron6,FAM35A_intron6,FAM35A_intron7	540.36	-2.0114	0.332801	-6.04385	1.50475e-09	1.16499e-07
intron|FAM49B_intron2,FAM49B_intron2,FAM49B_intron3,FAM49B_intron1,FAM49B_intron1,FAM49B_intron2,FAM49B_intron1,FAM49B_intron1,FAM49B_intron2	3648.77	-1.00662	0.31188	-3.22757	0.00124846	0.0171184
intron|FRMD4A_intron1,FRMD4A_intron1,FRMD4A_intron2,FRMD4A_intron3,FRMD4A_intron2	2471.6	1.33398	0.289174	4.61305	3.96799e-06	0.000156465
intron|GRAMD4_intron3	679.192	-1.17282	0.392529	-2.98786	0.0028094	0.0321877
intron|HPS4_intron10,HPS4_intron11,HPS4_intron12,HPS4_intron12	768.58	-1.39645	0.386061	-3.61716	0.000297853	0.00551289
intron|KIF5C_intron1	1410.14	-1.88419	0.41933	-4.49333	7.01166e-06	0.000245254
intron|KMT2E_intron14,KMT2E_intron15	1370.1	-1.18681	0.311342	-3.81193	0.000137885	0.00291302
intron|LARP1B_intron1,LARP1B_intron1,LARP1B_intron1,LARP1B_intron1	609.791	-1.09797	0.311356	-3.5264	0.000421247	0.00724738
intron|LINC01317_intron2	22631.1	-1.31237	0.295673	-4.43859	9.05511e-06	0.000300976
intron|LYST_intron32,LYST_intron32	593.098	-1.30722	0.342781	-3.81356	0.000136978	0.00289868
intron|MAPK4_intron1,MAPK4_intron1,MAPK4_intron1,MAPK4_intron2,MAPK4_intron2	2971.24	-1.48182	0.381834	-3.8808	0.000104112	0.00230297
intron|MYO9B_intron3,MYO9B_intron3	948.487	-1.12007	0.316304	-3.54111	0.000398441	0.00695873
intron|NBPF8_intron13,NBPF8_intron14,NBPF8_intron16,NBPF9_intron17,NBPF9_intron17,NBPF20_intron53,NBPF8_intron14,NBPF8_intron15,NBPF8_intron17,NBPF9_intron18,NBPF9_intron18,NBPF8_intron15,NBPF8_intron16,NBPF8_intron18,NBPF9_intron19,NBPF9_intron19,NBPF8_intron16,NBPF8_intron17,NBPF8_intron19,NBPF9_intron20,NBPF9_intron20,NBPF8_intron17,NBPF8_intron18,NBPF8_intron20,NBPF9_intron21,NBPF9_intron21,S…	902.793	-1.3612	0.331857	-4.10176	4.10019e-05	0.00105599
intron|RFWD2_intron7,RFWD2_intron8,RFWD2_intron9	1195.47	-0.898249	0.305249	-2.94267	0.00325391	0.0360513
intron|RNF152_intron1	535.475	1.31656	0.314125	4.19118	2.77506e-05	0.000767645
intron|SGSH_intron5	787.492	-1.31879	0.313781	-4.20289	2.63531e-05	0.000738644
intron|SHF_intron1	1658.98	-1.1611	0.349867	-3.3187	0.000904379	0.0134618
intron|SHF_intron1,SHF_intron1,SHF_intron1,SHF_intron1,SHF_intron2	4138.46	-0.974907	0.307856	-3.16676	0.00154148	0.0200124
intron|SNPH_intron5,SNPH_intron6	4853.3	-0.844178	0.287232	-2.93901	0.00329262	0.0363197
intron|SREBF2_intron4,SREBF2_intron4	1139.21	-1.25447	0.297263	-4.22007	2.44228e-05	0.000696847
intron|STK32B_intron4,STK32B_intron4,STK32B_intron5	28381.8	-0.818467	0.286797	-2.85382	0.0043197	0.0444827
intron|SUGCT_intron12,SUGCT_intron12,SUGCT_intron11,SUGCT_intron12,SUGCT_intron13,SUGCT_intron13	730.227	-1.9446	0.349325	-5.56675	2.5954e-08	1.66434e-06
intron|SUZ12P1_intron1,SUZ12P1_intron1,SUZ12P1_intron1,SUZ12P1_intron1,SUZ12P1_intron2,SUZ12P1_intron2,SUZ12P1_intron3,SUZ12P1_intron3,SUZ12P1_intron2,SUZ12P1_intron2,SUZ12P1_intron4	6643.65	-1.20477	0.291384	-4.13464	3.55511e-05	0.000942365
intron|TFDP1_intron3,TFDP1_intron3	1149.41	1.16744	0.29779	3.92035	8.84201e-05	0.00200119
intron|VIM_intron6	22398.5	-1.06529	0.282386	-3.77248	0.000161634	0.00328889
miRNA|hsa-let-7b-5p	92551.4	-0.87876	0.280058	-3.13778	0.00170231	0.0217229
miRNA|hsa-let-7c-5p	11359.7	-0.920704	0.291061	-3.16326	0.00156011	0.0201924
miRNA|hsa-miR-100-3p	650.531	-1.84597	0.371884	-4.96383	6.91175e-07	3.2624e-05
miRNA|hsa-miR-101-5p	526.285	-2.10609	0.43851	-4.80283	1.56436e-06	6.87288e-05
miRNA|hsa-miR-1249	975.753	-1.12868	0.321576	-3.50983	0.000448394	0.00758091
miRNA|hsa-miR-125b-2-3p	5462.7	-1.31443	0.287826	-4.56676	4.95329e-06	0.000185856
miRNA|hsa-miR-126-5p	17237.4	-1.00324	0.323594	-3.1003	0.00193322	0.0241509
miRNA|hsa-miR-1273h-3p	776.131	-2.04725	0.353713	-5.78787	7.12825e-09	5.14247e-07
miRNA|hsa-miR-1286	4080.93	-1.29627	0.292001	-4.43926	9.02667e-06	0.000300818
miRNA|hsa-miR-1303	2255.47	1.15033	0.305321	3.76762	0.000164811	0.00334282
miRNA|hsa-miR-148a-5p	26590.8	-1.57031	0.297856	-5.27206	1.34902e-07	7.54559e-06
miRNA|hsa-miR-152-5p	1313.34	-1.33516	0.339244	-3.9357	8.29538e-05	0.00188757
miRNA|hsa-miR-15b-3p	2327.32	-0.929616	0.296538	-3.1349	0.00171913	0.0219154
miRNA|hsa-miR-15b-5p	12941.1	-0.976835	0.292296	-3.34193	0.000831976	0.0125608
miRNA|hsa-miR-16-2-3p	1776.5	-1.09005	0.287713	-3.78867	0.000151456	0.00311171
miRNA|hsa-miR-17-5p	52703.7	0.994627	0.303159	3.28088	0.00103484	0.0148804
miRNA|hsa-miR-181a-2-3p	2629.03	0.953632	0.293297	3.25142	0.00114829	0.0161281
miRNA|hsa-miR-181a-5p	180017	1.27991	0.28225	4.53466	5.76967e-06	0.000209546
miRNA|hsa-miR-181a-5p_dup1	180017	1.2799	0.28225	4.53464	5.77031e-06	0.000209546
miRNA|hsa-miR-181b-5p	21443.1	0.980764	0.298408	3.28665	0.00101387	0.0146785
miRNA|hsa-miR-181b-5p_dup1	23330.9	0.964816	0.297456	3.24355	0.00118048	0.0165073
miRNA|hsa-miR-181c-3p	531.821	-2.24269	0.32337	-6.93535	4.05212e-12	5.71664e-10
miRNA|hsa-miR-184	505.801	3.02319	0.341717	8.84706	8.98573e-19	3.80306e-16
miRNA|hsa-miR-185-3p	795.905	-1.19974	0.297471	-4.03314	5.50365e-05	0.00135716
miRNA|hsa-miR-18a-3p	1115.14	0.965628	0.293986	3.2846	0.00102126	0.0147519
miRNA|hsa-miR-18a-5p	6118.52	1.25742	0.295799	4.25091	2.12906e-05	0.000622873
miRNA|hsa-miR-190a-5p	728.575	2.68156	0.356003	7.53242	4.98097e-14	8.3215e-12
miRNA|hsa-miR-193a-3p	9177.29	-2.01478	0.291468	-6.91253	4.76085e-12	6.64269e-10
miRNA|hsa-miR-193a-5p	4007.56	-1.16294	0.28535	-4.07547	4.59212e-05	0.00116612
miRNA|hsa-miR-199a-3p	529.887	2.71931	0.328531	8.27718	1.26126e-16	3.55872e-14
miRNA|hsa-miR-199a-3p_dup1	528.898	2.7399	0.330283	8.29562	1.08022e-16	3.1861e-14
miRNA|hsa-miR-199b-3p	528.898	2.7399	0.330283	8.29562	1.08022e-16	3.1861e-14
miRNA|hsa-miR-199b-5p	787.045	2.45967	0.325917	7.54691	4.45709e-14	7.75229e-12
miRNA|hsa-miR-19a-3p	11691.9	1.21116	0.296505	4.0848	4.41141e-05	0.00112699
miRNA|hsa-miR-19b-3p	12762.9	1.13136	0.313668	3.60688	0.000309902	0.00566439
miRNA|hsa-miR-19b-3p_dup1	12887.9	1.11909	0.31326	3.5724	0.000353719	0.00629015
miRNA|hsa-miR-204-5p	24172.9	0.844212	0.297428	2.83837	0.00453443	0.0460589
miRNA|hsa-miR-20a-5p	79641.1	0.973651	0.307512	3.16622	0.00154435	0.0200292
miRNA|hsa-miR-211-5p	203602	0.849918	0.301424	2.81968	0.00480721	0.0484807
miRNA|hsa-miR-222-5p	1048.78	-2.56574	0.305894	-8.38769	4.95781e-17	1.61409e-14
miRNA|hsa-miR-23b-3p	2611.76	-2.86375	0.305976	-9.3594	8.01895e-21	7.83205e-18
miRNA|hsa-miR-25-5p	1414.63	-1.25443	0.305702	-4.10344	4.07054e-05	0.00105599
miRNA|hsa-miR-26b-3p	1108.31	-1.28111	0.305653	-4.1914	2.77243e-05	0.000767645
miRNA|hsa-miR-27a-5p	877.429	-1.47369	0.303432	-4.85675	1.19331e-06	5.41122e-05
miRNA|hsa-miR-27b-3p	322256	-2.60366	0.280411	-9.28517	1.61454e-20	1.46427e-17
miRNA|hsa-miR-27b-5p	1263.58	-3.57431	0.338834	-10.5489	5.14143e-26	1.63202e-22
miRNA|hsa-miR-28-3p	74886	-0.903673	0.292212	-3.09253	0.00198461	0.0245601
miRNA|hsa-miR-28-5p	9210.43	-1.06586	0.296603	-3.59356	0.000326195	0.0058416
miRNA|hsa-miR-29a-3p	116568	-1.41198	0.299906	-4.70806	2.50081e-06	0.00010276
miRNA|hsa-miR-29a-5p	1121.02	-1.60258	0.302212	-5.30283	1.14021e-07	6.45263e-06
miRNA|hsa-miR-29b-1-5p	1417.38	-1.87821	0.309595	-6.06665	1.30604e-09	1.02998e-07
miRNA|hsa-miR-29b-3p	6697.24	-1.92475	0.298005	-6.45878	1.05549e-10	1.1168e-08
miRNA|hsa-miR-29b-3p_dup1	6633.29	-1.92324	0.297717	-6.45998	1.04715e-10	1.1168e-08
miRNA|hsa-miR-30a-3p	8195.94	-1.49238	0.291728	-5.11564	3.12681e-07	1.60085e-05
miRNA|hsa-miR-30a-5p	315999	-1.20615	0.29617	-4.07248	4.65144e-05	0.00117869
miRNA|hsa-miR-30c-1-3p	723.493	-1.65319	0.311786	-5.30231	1.14345e-07	6.45263e-06
miRNA|hsa-miR-30c-2-3p	500.015	-2.00862	0.310577	-6.46736	9.97279e-11	1.07309e-08
miRNA|hsa-miR-30e-3p	23332.5	-0.840289	0.286144	-2.93659	0.00331842	0.0365112
miRNA|hsa-miR-34a-5p	10549	-3.84893	0.293748	-13.1028	3.1726e-39	2.01413e-35
miRNA|hsa-miR-361-3p	7521.04	1.57004	0.287037	5.46983	4.50474e-08	2.71074e-06
miRNA|hsa-miR-361-5p	7941.95	1.23035	0.30623	4.01774	5.87601e-05	0.00143201
miRNA|hsa-miR-365a-3p	729.539	-1.25763	0.317644	-3.95925	7.51865e-05	0.00175486
miRNA|hsa-miR-365b-3p	729.539	-1.25763	0.317644	-3.95925	7.51865e-05	0.00175486
miRNA|hsa-miR-375	525.924	0.959948	0.317424	3.02418	0.00249309	0.0292288
miRNA|hsa-miR-378a-3p	346066	-1.01522	0.290713	-3.49219	0.000479084	0.0080144
miRNA|hsa-miR-421	7185.52	0.940608	0.28522	3.29784	0.000974331	0.0142033
miRNA|hsa-miR-424-5p	1130.94	-0.889695	0.312911	-2.84328	0.00446513	0.0456104
miRNA|hsa-miR-449c-5p	582.456	1.24875	0.314279	3.97338	7.08584e-05	0.0016754
miRNA|hsa-miR-455-5p	6348.41	-0.886828	0.289295	-3.06548	0.00217324	0.0262796
miRNA|hsa-miR-500a-5p	1315.44	1.1712	0.31305	3.74125	0.000183107	0.00363487
miRNA|hsa-miR-501-3p	8460.15	1.51471	0.290784	5.20906	1.89802e-07	1.01125e-05
miRNA|hsa-miR-501-5p	1561.77	1.64632	0.299405	5.49863	3.82749e-08	2.37062e-06
miRNA|hsa-miR-502-3p	2323.69	1.16458	0.309099	3.76766	0.000164785	0.00334282
miRNA|hsa-miR-506-3p	701.15	1.06925	0.335737	3.18479	0.0014486	0.0193007
miRNA|hsa-miR-532-5p	45419	1.18892	0.320689	3.7074	0.000209398	0.00406534
miRNA|hsa-miR-584-5p	11776.8	-0.853895	0.299523	-2.85085	0.00436031	0.044792
miRNA|hsa-miR-589-3p	2857.1	-1.06201	0.300684	-3.53198	0.000412463	0.00711555
miRNA|hsa-miR-652-3p	2598.84	-1.12835	0.284721	-3.963	7.40137e-05	0.00174028
miRNA|hsa-miR-660-5p	34486.7	1.01075	0.30954	3.26533	0.00109337	0.0155634
miRNA|hsa-miR-671-3p	4151.13	-1.41478	0.31023	-4.5604	5.10553e-06	0.000190662
miRNA|hsa-miR-7975	545.295	-1.99215	0.418508	-4.76011	1.93487e-06	8.18902e-05
miRNA|hsa-miR-887-3p	7730.44	0.956628	0.291742	3.27902	0.00104168	0.0149449
miRNA|hsa-miR-9-5p	1544.4	1.3653	0.320259	4.26309	2.01615e-05	0.00060518
miRNA|hsa-miR-9-5p_dup1	1544.61	1.36557	0.320228	4.26436	2.00474e-05	0.00060518
miRNA|hsa-miR-9-5p_dup2	1544.4	1.3653	0.320259	4.26309	2.01615e-05	0.00060518
miRNA|hsa-miR-92a-3p	436470	0.901312	0.298083	3.0237	0.00249707	0.0292485
miRNA|hsa-miR-92a-3p_dup1	404647	0.906558	0.296632	3.05617	0.00224187	0.0268284
miRNA|hsa-miR-92b-3p	183922	-0.905569	0.292891	-3.09183	0.00198924	0.0245934
piRNA_cluster|Cluster_36	1000.64	-1.74715	0.334966	-5.2159	1.82927e-07	9.88349e-06
sense_TE|DNA:Charlie1	864.173	-1.13106	0.326141	-3.468	0.000524351	0.00868016
sense_TE|LINE:L1M1	2491.12	-1.51073	0.408927	-3.69438	0.000220421	0.00424687
sense_TE|LINE:L1M4b	1277.08	-1.8837	0.295573	-6.37303	1.85332e-10	1.89771e-08
sense_TE|LINE:L1MA4A	737.239	-1.69	0.418196	-4.04117	5.31853e-05	0.00132322
sense_TE|LINE:L1MD1	7564.52	-1.7267	0.281892	-6.1254	9.04588e-10	7.22362e-08
sense_TE|LTR:MER52D	824.1	-2.664	0.369478	-7.21019	5.58758e-13	8.24947e-11
sense_TE|SINE:AluSz6	3687.02	-1.29845	0.28493	-4.55707	5.18715e-06	0.000193142
sense_TE|SINE:MIRc	6640.31	-0.936731	0.283975	-3.29864	0.000971545	0.0141953
structural_RNA|scRNA:HY4_dup128	892.915	-0.953779	0.325248	-2.93246	0.00336285	0.0368611
structural_RNA|snoRNA:CDBox:HBII-142	9121.21	0.972792	0.280684	3.46579	0.000528684	0.00869913
structural_RNA|snoRNA:CDBox:HBII-239	513.365	1.05684	0.3221	3.28109	0.00103406	0.0148804
structural_RNA|snoRNA:CDBox:HBII-240	1453.75	1.42775	0.384789	3.71047	0.000206878	0.00402873
structural_RNA|snoRNA:CDBox:HBII-251	3112.62	1.30798	0.292098	4.47787	7.53926e-06	0.000261546
structural_RNA|snoRNA:CDBox:HBII-419	2652.7	0.973314	0.287538	3.385	0.000711795	0.0110756
structural_RNA|snoRNA:CDBox:HBII-429	4564.66	1.04736	0.327607	3.197	0.00138864	0.0186775
structural_RNA|snoRNA:CDBox:HBII-55	9791.97	1.06174	0.288873	3.67546	0.000237422	0.00453998
structural_RNA|snoRNA:CDBox:HBII-82B	794.973	0.929224	0.314676	2.95296	0.00314747	0.0353034
structural_RNA|snoRNA:CDBox:SNORD123	1898.28	2.3446	0.346021	6.77588	1.23648e-11	1.55594e-09
structural_RNA|snoRNA:CDBox:snR38B	7956.89	1.531	0.288245	5.31146	1.08749e-07	6.19187e-06
structural_RNA|snoRNA:CDBox:U101	2957.87	1.63803	0.305727	5.35782	8.42328e-08	4.86138e-06
structural_RNA|snoRNA:CDBox:U102	15003	0.969855	0.306786	3.16134	0.00157047	0.0202851
structural_RNA|snoRNA:CDBox:U104	46049.9	1.01594	0.280155	3.62636	0.000287442	0.00536713
structural_RNA|snoRNA:CDBox:U18A	4054.29	0.820755	0.28737	2.85609	0.00428887	0.0443091
structural_RNA|snoRNA:CDBox:U25	32418.9	1.33608	0.289558	4.6142	3.94609e-06	0.000156086
structural_RNA|snoRNA:CDBox:U27	2778.7	0.870175	0.298886	2.91139	0.00359822	0.0387832
structural_RNA|snoRNA:CDBox:U43	29779.2	0.814425	0.279723	2.91154	0.00359652	0.0387832
structural_RNA|snoRNA:CDBox:U45B	1562.73	1.25078	0.319169	3.91886	8.89697e-05	0.00201005
structural_RNA|snoRNA:CDBox:U49A	4239.34	1.08271	0.309393	3.49947	0.000466179	0.00781911
structural_RNA|snoRNA:CDBox:U52	13482.8	1.19895	0.285951	4.19285	2.75467e-05	0.000765341
structural_RNA|snoRNA:CDBox:U74	19518.1	0.906705	0.281779	3.21779	0.00129183	0.017637
structural_RNA|snoRNA:CDBox:U81	69949	1.47529	0.281024	5.2497	1.52345e-07	8.38771e-06
structural_RNA|snoRNA:CDBox:U82	5993.76	1.78455	0.30018	5.94494	2.76558e-09	2.07778e-07
structural_RNA|snoRNA:CDBox:U95	2043.93	0.962117	0.314115	3.06295	0.00219168	0.0264138
structural_RNA|snoRNA:HACABox:ACA48	1660.13	0.951639	0.288217	3.30182	0.000960605	0.0140516
structural_RNA|snoRNA:HACABox:ACA61	729.973	1.05302	0.348676	3.02004	0.0025274	0.0294948
structural_RNA|snoRNA:HACABox:U19	5401.11	0.957287	0.281771	3.39739	0.000680315	0.0106776
structural_RNA|snRNA:U7_dup51	525.274	1.36349	0.326986	4.16988	3.04759e-05	0.000832156
structural_RNA|tRNA:tRNA-Ala-GCG_dup1,tRNA:tRNA-Ala-TGC-4-1	20550.3	-1.58717	0.306419	-5.17976	2.22177e-07	1.1609e-05
structural_RNA|tRNA:tRNA-Ala-GCG_dup2,tRNA:tRNA-Ala-CGC-3-1	510.49	-1.65463	0.347887	-4.75624	1.97234e-06	8.31986e-05
structural_RNA|tRNA:tRNA-Ala-GCY__dup26	6708.48	-1.97609	0.316195	-6.2496	4.11506e-10	3.60337e-08
structural_RNA|tRNA:tRNA-Ala-GCY__dup5,tRNA:tRNA-Ala-AGC-3-1	6708.48	-1.97609	0.316195	-6.2496	4.11506e-10	3.60337e-08
structural_RNA|tRNA:tRNA-Ala-GCY_dup2,tRNA:tRNA-Ala-AGC-8-1	591.189	-1.65232	0.387302	-4.26622	1.98811e-05	0.00060246
structural_RNA|tRNA:tRNA-Ala-GCY_dup27,tRNA:tRNA-Ala-AGC-8-2	588.22	-1.64556	0.386777	-4.25455	2.09473e-05	0.00061626
structural_RNA|tRNA:tRNA-Arg-AGG_dup1,tRNA:tRNA-Arg-CCT-3-1	3105.67	-1.60077	0.307337	-5.20852	1.90351e-07	1.01125e-05
structural_RNA|tRNA:tRNA-Arg-AGG_dup16,tRNA:tRNA-Arg-CCT-4-1	3117.32	-1.59448	0.307112	-5.19186	2.08204e-07	1.09238e-05
structural_RNA|tRNA:tRNA-Arg-AGG_dup2,tRNA:tRNA-Arg-CCT-5-1	1261.3	-1.60204	0.291738	-5.49136	3.98849e-08	2.45834e-06
structural_RNA|tRNA:tRNA-Arg-AGG_dup7,tRNA:tRNA-Arg-CCT-1-1	27501.1	-1.28019	0.30059	-4.25893	2.05405e-05	0.000613686
structural_RNA|tRNA:tRNA-Arg-AGG_dup9	26235.7	-1.26559	0.302327	-4.18618	2.83691e-05	0.00078305
structural_RNA|tRNA:tRNA-Arg-CCG-2-1,tRNA:tRNA-Arg-AGG_dup6	1554.42	-2.11679	0.320775	-6.59898	4.13999e-11	4.69334e-09
structural_RNA|tRNA:tRNA-Arg-CCT-2-1,tRNA:tRNA-Arg-AGG_dup8	27501.1	-1.28019	0.300594	-4.25888	2.05454e-05	0.000613686
structural_RNA|tRNA:tRNA-Arg-CGA_,tRNA:tRNA-Arg-TCG-1-1	613.646	-2.33408	0.316922	-7.36483	1.77368e-13	2.681e-11
structural_RNA|tRNA:tRNA-Asp-GAY_dup11,tRNA:tRNA-Asp-GTC-2-8	551.207	-0.891509	0.307301	-2.90109	0.00371867	0.0393795
structural_RNA|tRNA:tRNA-Asp-GAY_dup12,tRNA:tRNA-Asp-GTC-1-1	533.402	-1.14741	0.308547	-3.71874	0.000200218	0.00391705
structural_RNA|tRNA:tRNA-Asp-GAY_dup15,tRNA:tRNA-Asp-GTC-2-9	551.184	-0.894488	0.307377	-2.91007	0.0036135	0.0388734
structural_RNA|tRNA:tRNA-Asp-GAY_dup16,tRNA:tRNA-Asp-GTC-2-10	551.395	-0.892899	0.307446	-2.90425	0.00368137	0.0391232
structural_RNA|tRNA:tRNA-Asp-GAY_dup2,tRNA:tRNA-Asp-GTC-2-1	551.395	-0.892899	0.307446	-2.90425	0.00368137	0.0391232
structural_RNA|tRNA:tRNA-Asp-GAY_dup20,tRNA:tRNA-Asp-GTC-2-11	551.207	-0.891509	0.307301	-2.90109	0.00371867	0.0393795
structural_RNA|tRNA:tRNA-Asp-GAY_dup3,tRNA:tRNA-Asp-GTC-2-2	551.395	-0.892899	0.307446	-2.90425	0.00368137	0.0391232
structural_RNA|tRNA:tRNA-Asp-GAY_dup34,tRNA:tRNA-Asp-GTC-2-6	551.192	-0.894517	0.307457	-2.90941	0.00362115	0.0388983
structural_RNA|tRNA:tRNA-Asp-GAY_dup35,tRNA:tRNA-Asp-GTC-2-7	550.939	-0.8935	0.307427	-2.90638	0.00365632	0.0391232
structural_RNA|tRNA:tRNA-Asp-GAY_dup4,tRNA:tRNA-Asp-GTC-2-3	551.395	-0.892899	0.307446	-2.90425	0.00368137	0.0391232
structural_RNA|tRNA:tRNA-Asp-GAY_dup5,tRNA:tRNA-Asp-GTC-2-4	551.395	-0.892899	0.307446	-2.90425	0.00368137	0.0391232
structural_RNA|tRNA:tRNA-Asp-GAY_dup6,tRNA:tRNA-Asp-GTC-2-5	551.395	-0.892899	0.307446	-2.90425	0.00368137	0.0391232
structural_RNA|tRNA:tRNA-Gln-CAA_dup1	2496.41	-1.81416	0.378409	-4.79417	1.63348e-06	7.15181e-05
structural_RNA|tRNA:tRNA-Gln-CAA_dup12,tRNA:tRNA-Gln-TTG-3-1	10124.2	-2.18996	0.282884	-7.74155	9.8212e-15	2.30751e-12
structural_RNA|tRNA:tRNA-Gln-CAA_dup13,tRNA:tRNA-Gln-TTG-3-2	10126.4	-2.18892	0.282915	-7.73702	1.01773e-14	2.30751e-12
structural_RNA|tRNA:tRNA-Gln-CAA_dup14	913.142	-1.84283	0.320261	-5.75415	8.708e-09	6.14253e-07
structural_RNA|tRNA:tRNA-Gln-CAA_dup16,tRNA:tRNA-Gln-TTG-3-3	10126.9	-2.18874	0.282872	-7.73755	1.01351e-14	2.30751e-12
structural_RNA|tRNA:tRNA-Gln-CAA_dup17,tRNA:tRNA-Gln-TTG-2-1	4095.88	-1.79369	0.285239	-6.28838	3.20794e-10	2.94987e-08
structural_RNA|tRNA:tRNA-Gln-CAA_dup19,tRNA:tRNA-Gln-TTG-4-1	1790.77	-1.64222	0.299953	-5.47494	4.37668e-08	2.65889e-06
structural_RNA|tRNA:tRNA-Gln-CAA_dup20	4095.88	-1.79369	0.285239	-6.28838	3.20794e-10	2.94987e-08
structural_RNA|tRNA:tRNA-Gln-CAA_dup21	707.213	-1.68221	0.355988	-4.72548	2.29575e-06	9.62017e-05
structural_RNA|tRNA:tRNA-Gln-CAA_dup5,tRNA:tRNA-Gln-TTG-1-1	10163.8	-2.19129	0.282733	-7.7504	9.16065e-15	2.19458e-12
structural_RNA|tRNA:tRNA-Gln-CAG_dup10,tRNA:tRNA-Gln-CTG-3-2	5991.54	-2.42021	0.322958	-7.4939	6.68567e-14	1.07453e-11
structural_RNA|tRNA:tRNA-Gln-CAG_dup11,tRNA:tRNA-Gln-CTG-4-1	6013.64	-2.42923	0.322437	-7.53395	4.92274e-14	8.3215e-12
structural_RNA|tRNA:tRNA-Gln-CAG_dup15,tRNA:tRNA-Gln-CTG-4-2	6013.64	-2.42923	0.322437	-7.53395	4.92274e-14	8.3215e-12
structural_RNA|tRNA:tRNA-Gln-CAG_dup30,tRNA:tRNA-Gln-CTG-1-4	8093.12	-2.31566	0.305372	-7.58309	3.3741e-14	6.12014e-12
structural_RNA|tRNA:tRNA-Gln-CAG_dup33,tRNA:tRNA-Gln-CTG-1-5	8085.52	-2.31867	0.305418	-7.59179	3.15509e-14	5.83931e-12
structural_RNA|tRNA:tRNA-Gln-CAG_dup55,tRNA:tRNA-Gln-CTG-1-1	8085.79	-2.31839	0.305411	-7.59105	3.17329e-14	5.83931e-12
structural_RNA|tRNA:tRNA-Gln-CAG_dup56,tRNA:tRNA-Gln-CTG-5-1	2240.61	-1.98939	0.288188	-6.90312	5.08742e-12	7.0212e-10
structural_RNA|tRNA:tRNA-Gln-CAG_dup57,tRNA:tRNA-Gln-CTG-1-2	8088.02	-2.31887	0.305369	-7.59364	3.11041e-14	5.83931e-12
structural_RNA|tRNA:tRNA-Gln-CAG_dup58,tRNA:tRNA-Gln-CTG-2-1	8099.18	-2.31204	0.305203	-7.57542	3.57964e-14	6.4015e-12
structural_RNA|tRNA:tRNA-Gln-CAG_dup59,tRNA:tRNA-Gln-CTG-1-3	8085.79	-2.31839	0.305411	-7.59105	3.17329e-14	5.83931e-12
structural_RNA|tRNA:tRNA-Gln-CAG_dup60	8085.79	-2.31839	0.305411	-7.59105	3.17329e-14	5.83931e-12
structural_RNA|tRNA:tRNA-Gln-CAG_dup61	8085.79	-2.31839	0.305411	-7.59105	3.17329e-14	5.83931e-12
structural_RNA|tRNA:tRNA-Gln-CAG_dup62	8085.79	-2.31839	0.305411	-7.59105	3.17329e-14	5.83931e-12
structural_RNA|tRNA:tRNA-Gln-CAG_dup63	8085.79	-2.31839	0.305411	-7.59105	3.17329e-14	5.83931e-12
structural_RNA|tRNA:tRNA-Gln-CAG_dup64	8085.79	-2.31839	0.305411	-7.59105	3.17329e-14	5.83931e-12
structural_RNA|tRNA:tRNA-Gln-CAG_dup8,tRNA:tRNA-Gln-CTG-3-1	5991.54	-2.42021	0.322958	-7.4939	6.68567e-14	1.07453e-11
structural_RNA|tRNA:tRNA-Gln-CTG-6-1,tRNA:tRNA-Gln-CAA_dup15	6024.04	-2.40483	0.322333	-7.46068	8.60766e-14	1.34928e-11
structural_RNA|tRNA:tRNA-Glu-GAG__dup36	583.268	-1.33782	0.328618	-4.07103	4.68054e-05	0.00117869
structural_RNA|tRNA:tRNA-Gly-GGA_dup10,tRNA:tRNA-Gly-TCC-2-5	1341.68	-1.49866	0.380156	-3.94223	8.07292e-05	0.00184397
structural_RNA|tRNA:tRNA-Gly-GGA_dup11,tRNA:tRNA-Gly-TCC-2-6	1343.22	-1.49791	0.379997	-3.9419	8.0839e-05	0.00184397
structural_RNA|tRNA:tRNA-Gly-GGA_dup41,tRNA:tRNA-Gly-TCC-3-1	1580.72	-1.35988	0.375135	-3.62504	0.000288912	0.00537876
structural_RNA|tRNA:tRNA-Gly-GGA_dup48,tRNA:tRNA-Gly-TCC-1-1	1363.63	-1.50579	0.385664	-3.90441	9.44569e-05	0.00210777
structural_RNA|tRNA:tRNA-Gly-GGA_dup5,tRNA:tRNA-Gly-TCC-2-1	1341.68	-1.49866	0.380156	-3.94223	8.07292e-05	0.00184397
structural_RNA|tRNA:tRNA-Gly-GGA_dup7,tRNA:tRNA-Gly-TCC-2-2	1341.68	-1.49866	0.380156	-3.94223	8.07292e-05	0.00184397
structural_RNA|tRNA:tRNA-Gly-GGA_dup8,tRNA:tRNA-Gly-TCC-2-3	1341.68	-1.49866	0.380156	-3.94223	8.07292e-05	0.00184397
structural_RNA|tRNA:tRNA-Gly-GGA_dup9,tRNA:tRNA-Gly-TCC-2-4	1341.68	-1.49866	0.380156	-3.94223	8.07292e-05	0.00184397
structural_RNA|tRNA:tRNA-Gly-GGG_dup13,tRNA:tRNA-Gly-CCC-chr1-18	1016.57	-1.4125	0.323406	-4.36757	1.25636e-05	0.000393876
structural_RNA|tRNA:tRNA-Gly-GGG_dup2,tRNA:tRNA-Gly-CCC-5-1	911.516	-1.37361	0.328896	-4.17643	2.96118e-05	0.000812055
structural_RNA|tRNA:tRNA-Gly-GGG_dup21,tRNA:tRNA-Val-CAC-8-1	888.918	-1.48526	0.336109	-4.41899	9.91645e-06	0.000322018
structural_RNA|tRNA:tRNA-Gly-GGG_dup24,tRNA:tRNA-Gly-CCC-6-1	1292.71	-1.32468	0.306708	-4.31902	1.56724e-05	0.000485347
structural_RNA|tRNA:tRNA-Gly-GGG_dup36,tRNA:tRNA-Glu-TTC-9-1	595.992	-1.47097	0.412942	-3.56217	0.000367806	0.00649517
structural_RNA|tRNA:tRNA-Gly-GGG_dup41	1256.69	-1.46234	0.312934	-4.673	2.96838e-06	0.000121188
structural_RNA|tRNA:tRNA-Gly-GGG_dup6,tRNA:tRNA-Gly-CCC-chr1-15	1016.57	-1.4125	0.323406	-4.36757	1.25636e-05	0.000393876
structural_RNA|tRNA:tRNA-Gly-GGY_dup1,tRNA:tRNA-Gly-GCC-1-2	7848.26	-1.38298	0.312657	-4.42332	9.7194e-06	0.000316429
structural_RNA|tRNA:tRNA-Gly-GGY_dup12	3608.49	-2.57409	0.305325	-8.43065	3.43744e-17	1.1796e-14
structural_RNA|tRNA:tRNA-Gly-GGY_dup18,tRNA:tRNA-Gly-GCC-3-1	3589.23	-1.32419	0.341883	-3.87323	0.000107404	0.00236345
structural_RNA|tRNA:tRNA-Gly-GGY_dup19,tRNA:tRNA-Gly-GCC-2-4	3525	-1.29999	0.341998	-3.80116	0.000144021	0.00298796
structural_RNA|tRNA:tRNA-Gly-GGY_dup2,tRNA:tRNA-Gly-GCC-1-3	7848.26	-1.38298	0.312657	-4.42332	9.7194e-06	0.000316429
structural_RNA|tRNA:tRNA-Gly-GGY_dup21,tRNA:tRNA-Gly-GCC-2-5	3525.93	-1.29968	0.342084	-3.79931	0.000145101	0.00300481
structural_RNA|tRNA:tRNA-Gly-GGY_dup22,tRNA:tRNA-Gly-GCC-2-6	3542.49	-1.29947	0.341431	-3.80596	0.000141256	0.0029596
structural_RNA|tRNA:tRNA-Gly-GGY_dup23	1206.96	-1.77202	0.381418	-4.64587	3.38651e-06	0.000136938
structural_RNA|tRNA:tRNA-Gly-GGY_dup24,tRNA:tRNA-Gly-GCC-2-2	3527.05	-1.30159	0.34206	-3.80514	0.000141721	0.0029596
structural_RNA|tRNA:tRNA-Gly-GGY_dup25,tRNA:tRNA-Gly-GCC-1-5	7848.26	-1.38298	0.312657	-4.42332	9.7194e-06	0.000316429
structural_RNA|tRNA:tRNA-Gly-GGY_dup3,tRNA:tRNA-Gly-GCC-1-4	7848.26	-1.38298	0.312657	-4.42332	9.7194e-06	0.000316429
structural_RNA|tRNA:tRNA-Gly-GGY_dup31,tRNA:tRNA-Gly-GCC-2-3	3525.49	-1.30027	0.34192	-3.80286	0.000143038	0.0029773
structural_RNA|tRNA:tRNA-Gly-GGY_dup5,tRNA:tRNA-Gly-GCC-2-1	3527.8	-1.29851	0.341851	-3.79848	0.000145587	0.00300573
structural_RNA|tRNA:tRNA-Gly-GGY,tRNA:tRNA-Gly-GCC-1-1	7848.26	-1.38298	0.312657	-4.42332	9.7194e-06	0.000316429
structural_RNA|tRNA:tRNA-His-CAY__dup11,tRNA:tRNA-His-GTG-1-3	4974.57	-1.85782	0.406784	-4.5671	4.94516e-06	0.000185856
structural_RNA|tRNA:tRNA-His-CAY__dup12,tRNA:tRNA-His-GTG-1-4	4974.57	-1.85782	0.406784	-4.5671	4.94516e-06	0.000185856
structural_RNA|tRNA:tRNA-His-CAY__dup14,tRNA:tRNA-His-GTG-2-1	737.756	-1.68709	0.425762	-3.96253	7.41596e-05	0.00174049
structural_RNA|tRNA:tRNA-His-CAY__dup28,tRNA:tRNA-His-GTG-1-7	4974.82	-1.85792	0.406799	-4.56717	4.94364e-06	0.000185856
structural_RNA|tRNA:tRNA-His-CAY__dup29,tRNA:tRNA-His-GTG-1-8	4974.82	-1.85792	0.406799	-4.56717	4.94364e-06	0.000185856
structural_RNA|tRNA:tRNA-His-CAY__dup30,tRNA:tRNA-His-GTG-1-9	4974.82	-1.85792	0.406799	-4.56717	4.94364e-06	0.000185856
structural_RNA|tRNA:tRNA-His-CAY__dup41,tRNA:tRNA-His-GTG-1-5	5533.14	-1.74251	0.394596	-4.41594	1.00574e-05	0.000324934
structural_RNA|tRNA:tRNA-His-CAY__dup44,tRNA:tRNA-His-GTG-1-6	5533.14	-1.74251	0.394596	-4.41594	1.00574e-05	0.000324934
structural_RNA|tRNA:tRNA-His-CAY__dup7,tRNA:tRNA-His-GTG-1-1	4974.57	-1.85782	0.406784	-4.5671	4.94516e-06	0.000185856
structural_RNA|tRNA:tRNA-His-CAY__dup9,tRNA:tRNA-His-GTG-1-2	4974.07	-1.85764	0.406808	-4.56638	4.96222e-06	0.000185856
structural_RNA|tRNA:tRNA-Lys-AAA_dup1,tRNA:tRNA-Lys-TTT-3-1	6246.2	-1.59833	0.352542	-4.53372	5.79525e-06	0.000209546
structural_RNA|tRNA:tRNA-Lys-AAA_dup11,tRNA:tRNA-Lys-TTT-3-5	6292.36	-1.5993	0.352785	-4.53337	5.80506e-06	0.000209546
structural_RNA|tRNA:tRNA-Lys-AAA_dup2,tRNA:tRNA-Lys-TTT-3-2	6259.02	-1.59806	0.3524	-4.5348	5.76586e-06	0.000209546
structural_RNA|tRNA:tRNA-Lys-AAA_dup24,tRNA:tRNA-Lys-TTT-6-1	5309.85	-1.60726	0.368973	-4.35604	1.32438e-05	0.00041316
structural_RNA|tRNA:tRNA-Lys-AAA_dup26,tRNA:tRNA-Lys-TTT-4-1	5599.84	-1.57182	0.359011	-4.3782	1.19666e-05	0.000377154
structural_RNA|tRNA:tRNA-Lys-AAA_dup29,tRNA:tRNA-Lys-TTT-3-3	6244.44	-1.59719	0.352517	-4.53083	5.87528e-06	0.000209546
structural_RNA|tRNA:tRNA-Lys-AAA_dup34	6244.44	-1.59719	0.352517	-4.53083	5.87528e-06	0.000209546
structural_RNA|tRNA:tRNA-Lys-AAA_dup37	6244.44	-1.59719	0.352517	-4.53083	5.87528e-06	0.000209546
structural_RNA|tRNA:tRNA-Lys-AAA_dup39	6244.44	-1.59719	0.352517	-4.53083	5.87528e-06	0.000209546
structural_RNA|tRNA:tRNA-Lys-AAA_dup4,tRNA:tRNA-Lys-TTT-5-1	6176.52	-1.62681	0.355189	-4.58013	4.64692e-06	0.000179337
structural_RNA|tRNA:tRNA-Lys-AAA_dup41	6244.44	-1.59719	0.352517	-4.53083	5.87528e-06	0.000209546
structural_RNA|tRNA:tRNA-Lys-AAA_dup45	6244.44	-1.59719	0.352517	-4.53083	5.87528e-06	0.000209546
structural_RNA|tRNA:tRNA-Lys-AAA_dup5,tRNA:tRNA-Lys-TTT-3-4	6247.75	-1.59624	0.352445	-4.52905	5.92498e-06	0.000210727
structural_RNA|tRNA:tRNA-Lys-AAG_dup1,tRNA:tRNA-Lys-CTT-7-1	4577.22	-1.67283	0.339516	-4.92711	8.34566e-07	3.85327e-05
structural_RNA|tRNA:tRNA-Lys-AAG_dup11	1403.49	-1.60368	0.385036	-4.16502	3.11323e-05	0.000848254
structural_RNA|tRNA:tRNA-Lys-AAG_dup20,tRNA:tRNA-Lys-CTT-1-1	6736.95	-1.50055	0.318638	-4.70926	2.48622e-06	0.00010276
structural_RNA|tRNA:tRNA-Lys-AAG_dup22,tRNA:tRNA-Lys-CTT-1-2	6730.94	-1.50023	0.318627	-4.70842	2.49645e-06	0.00010276
structural_RNA|tRNA:tRNA-Lys-AAG_dup26,tRNA:tRNA-Lys-CTT-3-1	2932.3	-1.88758	0.327007	-5.7723	7.81983e-09	5.578e-07
structural_RNA|tRNA:tRNA-Lys-AAG_dup28,tRNA:tRNA-Lys-CTT-2-5	6878.67	-1.53753	0.321916	-4.77617	1.78669e-06	7.61262e-05
structural_RNA|tRNA:tRNA-Lys-AAG_dup30,tRNA:tRNA-Lys-CTT-4-1	5926.21	-1.42651	0.326774	-4.36543	1.26874e-05	0.000396777
structural_RNA|tRNA:tRNA-Lys-AAG_dup36,tRNA:tRNA-Lys-CTT-6-1	3953.13	-1.57494	0.348483	-4.51941	6.20131e-06	0.000218111
structural_RNA|tRNA:tRNA-Lys-AAG_dup39,tRNA:tRNA-Lys-CTT-11-1	4575.34	-1.67315	0.33948	-4.92857	8.28353e-07	3.83854e-05
structural_RNA|tRNA:tRNA-Lys-AAG_dup4,tRNA:tRNA-Lys-CTT-2-1	6883.6	-1.53757	0.321747	-4.77881	1.76333e-06	7.61061e-05
structural_RNA|tRNA:tRNA-Lys-AAG_dup50	696.671	-2.75565	0.868122	-3.17427	0.00150215	0.0198307
structural_RNA|tRNA:tRNA-Lys-AAG_dup55,tRNA:tRNA-Lys-CTT-2-2	6879.65	-1.5381	0.321968	-4.77718	1.7777e-06	7.61061e-05
structural_RNA|tRNA:tRNA-Lys-AAG_dup56,tRNA:tRNA-Lys-CTT-2-3	6879.47	-1.53904	0.321851	-4.78185	1.73691e-06	7.5268e-05
structural_RNA|tRNA:tRNA-Lys-AAG_dup58,tRNA:tRNA-Lys-CTT-2-4	6882.91	-1.53761	0.321812	-4.77797	1.77074e-06	7.61061e-05
structural_RNA|tRNA:tRNA-Lys-AAG_dup7	3991.78	-1.66912	0.346576	-4.81602	1.46453e-06	6.5018e-05
structural_RNA|tRNA:tRNA-Pro-CCA_dup1,tRNA:tRNA-Pro-TGG-1-1	1336.79	-2.63412	0.324601	-8.11495	4.85975e-16	1.28416e-13
structural_RNA|tRNA:tRNA-Pro-CCA_dup2,tRNA:tRNA-Pro-TGG-3-2	2285.66	-2.81399	0.318	-8.84903	8.82847e-19	3.80306e-16
structural_RNA|tRNA:tRNA-Pro-CCA_dup4,tRNA:tRNA-Pro-TGG-3-3	2243.22	-2.82043	0.317969	-8.87013	7.30584e-19	3.31294e-16
structural_RNA|tRNA:tRNA-Pro-CCA_dup6,tRNA:tRNA-Pro-TGG-3-4	2402.06	-2.65235	0.316561	-8.37863	5.35484e-17	1.6583e-14
structural_RNA|tRNA:tRNA-Pro-CCA_dup7,tRNA:tRNA-Pro-TGG-3-5	2402.06	-2.65235	0.316561	-8.37863	5.35484e-17	1.6583e-14
structural_RNA|tRNA:tRNA-Pro-CCA_dup8,tRNA:tRNA-Pro-TGG-3-1	2247.68	-2.82086	0.317876	-8.8741	7.05005e-19	3.31294e-16
structural_RNA|tRNA:tRNA-Pro-CCA,tRNA:tRNA-Pro-TGG-2-1	2386.38	-3.47206	0.356451	-9.74065	2.02251e-22	4.27998e-19
structural_RNA|tRNA:tRNA-Pro-CCG_dup1,tRNA:tRNA-Pro-CGG-1-2	1668.18	-2.70821	0.317435	-8.53153	1.44419e-17	5.39319e-15
structural_RNA|tRNA:tRNA-Pro-CCG_dup2,tRNA:tRNA-Pro-CGG-1-3	1696.4	-2.69592	0.318874	-8.4545	2.80285e-17	9.88548e-15
structural_RNA|tRNA:tRNA-Pro-CCG_dup3,tRNA:tRNA-Pro-CGG-2-1	1472.78	-2.74409	0.309074	-8.87844	6.7804e-19	3.31118e-16
structural_RNA|tRNA:tRNA-Pro-CCG,tRNA:tRNA-Pro-CGG-1-1	1656.88	-2.70689	0.317256	-8.53221	1.43582e-17	5.39319e-15
structural_RNA|tRNA:tRNA-Pro-CCY_dup10,tRNA:tRNA-Pro-AGG-1-1	1384.45	-2.74605	0.30655	-8.95793	3.30845e-19	1.6803e-16
structural_RNA|tRNA:tRNA-Pro-CCY_dup13	1353.94	-2.82405	0.304475	-9.27513	1.77406e-20	1.50168e-17
structural_RNA|tRNA:tRNA-Pro-CCY_dup14,tRNA:tRNA-Pro-AGG-2-2	1383.52	-2.80013	0.305273	-9.17253	4.62026e-20	2.7935e-17
structural_RNA|tRNA:tRNA-Pro-CCY_dup15,tRNA:tRNA-Pro-AGG-2-3	1383.06	-2.8016	0.305086	-9.183	4.19258e-20	2.66166e-17
structural_RNA|tRNA:tRNA-Pro-CCY_dup2,tRNA:tRNA-Pro-AGG-2-4	1703.43	-2.7889	0.30138	-9.25378	2.16684e-20	1.71952e-17
structural_RNA|tRNA:tRNA-Pro-CCY_dup3,tRNA:tRNA-Pro-AGG-2-5	1383.06	-2.8016	0.305086	-9.183	4.19258e-20	2.66166e-17
structural_RNA|tRNA:tRNA-Pro-CCY_dup4,tRNA:tRNA-Pro-AGG-2-6	1412.39	-2.78941	0.306033	-9.11472	7.88708e-20	4.35401e-17
structural_RNA|tRNA:tRNA-Pro-CCY_dup8,tRNA:tRNA-Pro-AGG-2-7	1369.52	-2.8052	0.30502	-9.19677	3.68858e-20	2.60189e-17
structural_RNA|tRNA:tRNA-Pro-CCY_dup9,tRNA:tRNA-Pro-AGG-2-8	1369.52	-2.8052	0.30502	-9.19677	3.68858e-20	2.60189e-17
structural_RNA|tRNA:tRNA-Pro-CCY,tRNA:tRNA-Pro-AGG-2-1	1384.21	-2.79441	0.305321	-9.15234	5.57126e-20	3.21538e-17
structural_RNA|tRNA:tRNA-Thr-ACG_dup1,tRNA:tRNA-Thr-CGT-2-1	893.117	-2.20734	0.335068	-6.58774	4.46564e-11	5.01772e-09
structural_RNA|tRNA:tRNA-Thr-ACG_dup2,tRNA:tRNA-Thr-CGT-4-1	8205.67	-2.38078	0.309531	-7.69159	1.4532e-14	3.23707e-12
structural_RNA|tRNA:tRNA-Tyr-TAC_dup16,tRNA:tRNA-Tyr-GTA-2-1	1047.87	-1.19988	0.321363	-3.73372	0.000188669	0.00373136
structural_RNA|tRNA:tRNA-Val-GTA_dup1,tRNA:tRNA-Val-TAC-1-1	1964.92	-0.956434	0.315959	-3.02708	0.00246926	0.0290298
structural_RNA|tRNA:tRNA-Val-GTA_dup11,tRNA:tRNA-Val-TAC-1-2	1966.32	-0.955042	0.316012	-3.02217	0.00250966	0.029343
structural_RNA|tRNA:tRNA-Val-GTA_dup2,tRNA:tRNA-Val-TAC-2-1	1710.15	-1.13479	0.327874	-3.46107	0.000538041	0.00882494
structural_RNA|tRNA:tRNA-Val-GTY_dup14,tRNA:tRNA-Val-AAC-2-1	8815.21	-1.75113	0.303557	-5.7687	7.98831e-09	5.66634e-07
structural_RNA|vault_RNA:VTRNA2-1_exon1	1221.78	-7.74259	0.443088	-17.4742	2.25462e-68	2.86269e-64

## Sheet: miRNA
	baseMean	log2FoldChange	lfcSE	stat	pvalue	padj
miRNA|hsa-miR-184	505.801	3.02319	0.341717	8.84706	8.98573e-19	3.80306e-16
miRNA|hsa-miR-199a-3p_dup1	528.898	2.7399	0.330283	8.29562	1.08022e-16	3.1861e-14
miRNA|hsa-miR-199b-3p	528.898	2.7399	0.330283	8.29562	1.08022e-16	3.1861e-14
miRNA|hsa-miR-199a-3p	529.887	2.71931	0.328531	8.27718	1.26126e-16	3.55872e-14
miRNA|hsa-miR-190a-5p	728.575	2.68156	0.356003	7.53242	4.98097e-14	8.3215e-12
miRNA|hsa-miR-199b-5p	787.045	2.45967	0.325917	7.54691	4.45709e-14	7.75229e-12
miRNA|hsa-miR-501-5p	1561.77	1.64632	0.299405	5.49863	3.82749e-08	2.37062e-06
miRNA|hsa-miR-361-3p	7521.04	1.57004	0.287037	5.46983	4.50474e-08	2.71074e-06
miRNA|hsa-miR-501-3p	8460.15	1.51471	0.290784	5.20906	1.89802e-07	1.01125e-05
miRNA|hsa-miR-9-5p_dup1	1544.61	1.36557	0.320228	4.26436	2.00474e-05	0.00060518
miRNA|hsa-miR-9-5p	1544.4	1.3653	0.320259	4.26309	2.01615e-05	0.00060518
miRNA|hsa-miR-9-5p_dup2	1544.4	1.3653	0.320259	4.26309	2.01615e-05	0.00060518
miRNA|hsa-miR-181a-5p	180017	1.27991	0.28225	4.53466	5.76967e-06	0.000209546
miRNA|hsa-miR-181a-5p_dup1	180017	1.2799	0.28225	4.53464	5.77031e-06	0.000209546
miRNA|hsa-miR-18a-5p	6118.52	1.25742	0.295799	4.25091	2.12906e-05	0.000622873
miRNA|hsa-miR-449c-5p	582.456	1.24875	0.314279	3.97338	7.08584e-05	0.0016754
miRNA|hsa-miR-361-5p	7941.95	1.23035	0.30623	4.01774	5.87601e-05	0.00143201
miRNA|hsa-miR-19a-3p	11691.9	1.21116	0.296505	4.0848	4.41141e-05	0.00112699
miRNA|hsa-miR-532-5p	45419	1.18892	0.320689	3.7074	0.000209398	0.00406534
miRNA|hsa-miR-500a-5p	1315.44	1.1712	0.31305	3.74125	0.000183107	0.00363487
miRNA|hsa-miR-502-3p	2323.69	1.16458	0.309099	3.76766	0.000164785	0.00334282
miRNA|hsa-miR-1303	2255.47	1.15033	0.305321	3.76762	0.000164811	0.00334282
miRNA|hsa-miR-19b-3p	12762.9	1.13136	0.313668	3.60688	0.000309902	0.00566439
miRNA|hsa-miR-19b-3p_dup1	12887.9	1.11909	0.31326	3.5724	0.000353719	0.00629015
miRNA|hsa-miR-506-3p	701.15	1.06925	0.335737	3.18479	0.0014486	0.0193007
miRNA|hsa-miR-660-5p	34486.7	1.01075	0.30954	3.26533	0.00109337	0.0155634
miRNA|hsa-miR-17-5p	52703.7	0.994627	0.303159	3.28088	0.00103484	0.0148804
miRNA|hsa-miR-181b-5p	21443.1	0.980764	0.298408	3.28665	0.00101387	0.0146785
miRNA|hsa-miR-20a-5p	79641.1	0.973651	0.307512	3.16622	0.00154435	0.0200292
miRNA|hsa-miR-18a-3p	1115.14	0.965628	0.293986	3.2846	0.00102126	0.0147519
miRNA|hsa-miR-181b-5p_dup1	23330.9	0.964816	0.297456	3.24355	0.00118048	0.0165073
miRNA|hsa-miR-375	525.924	0.959948	0.317424	3.02418	0.00249309	0.0292288
miRNA|hsa-miR-887-3p	7730.44	0.956628	0.291742	3.27902	0.00104168	0.0149449
miRNA|hsa-miR-181a-2-3p	2629.03	0.953632	0.293297	3.25142	0.00114829	0.0161281
miRNA|hsa-miR-421	7185.52	0.940608	0.28522	3.29784	0.000974331	0.0142033
miRNA|hsa-miR-92a-3p_dup1	404647	0.906558	0.296632	3.05617	0.00224187	0.0268284
miRNA|hsa-miR-92a-3p	436470	0.901312	0.298083	3.0237	0.00249707	0.0292485
miRNA|hsa-miR-211-5p	203602	0.849918	0.301424	2.81968	0.00480721	0.0484807
miRNA|hsa-miR-204-5p	24172.9	0.844212	0.297428	2.83837	0.00453443	0.0460589
miRNA|hsa-miR-30e-3p	23332.5	-0.840289	0.286144	-2.93659	0.00331842	0.0365112
miRNA|hsa-miR-584-5p	11776.8	-0.853895	0.299523	-2.85085	0.00436031	0.044792
miRNA|hsa-let-7b-5p	92551.4	-0.87876	0.280058	-3.13778	0.00170231	0.0217229
miRNA|hsa-miR-455-5p	6348.41	-0.886828	0.289295	-3.06548	0.00217324	0.0262796
miRNA|hsa-miR-424-5p	1130.94	-0.889695	0.312911	-2.84328	0.00446513	0.0456104
miRNA|hsa-miR-28-3p	74886	-0.903673	0.292212	-3.09253	0.00198461	0.0245601
miRNA|hsa-miR-92b-3p	183922	-0.905569	0.292891	-3.09183	0.00198924	0.0245934
miRNA|hsa-let-7c-5p	11359.7	-0.920704	0.291061	-3.16326	0.00156011	0.0201924
miRNA|hsa-miR-15b-3p	2327.32	-0.929616	0.296538	-3.1349	0.00171913	0.0219154
miRNA|hsa-miR-15b-5p	12941.1	-0.976835	0.292296	-3.34193	0.000831976	0.0125608
miRNA|hsa-miR-126-5p	17237.4	-1.00324	0.323594	-3.1003	0.00193322	0.0241509
miRNA|hsa-miR-378a-3p	346066	-1.01522	0.290713	-3.49219	0.000479084	0.0080144
miRNA|hsa-miR-589-3p	2857.1	-1.06201	0.300684	-3.53198	0.000412463	0.00711555
miRNA|hsa-miR-28-5p	9210.43	-1.06586	0.296603	-3.59356	0.000326195	0.0058416
miRNA|hsa-miR-16-2-3p	1776.5	-1.09005	0.287713	-3.78867	0.000151456	0.00311171
miRNA|hsa-miR-652-3p	2598.84	-1.12835	0.284721	-3.963	7.40137e-05	0.00174028
miRNA|hsa-miR-1249	975.753	-1.12868	0.321576	-3.50983	0.000448394	0.00758091
miRNA|hsa-miR-193a-5p	4007.56	-1.16294	0.28535	-4.07547	4.59212e-05	0.00116612
miRNA|hsa-miR-185-3p	795.905	-1.19974	0.297471	-4.03314	5.50365e-05	0.00135716
miRNA|hsa-miR-30a-5p	315999	-1.20615	0.29617	-4.07248	4.65144e-05	0.00117869
miRNA|hsa-miR-25-5p	1414.63	-1.25443	0.305702	-4.10344	4.07054e-05	0.00105599
miRNA|hsa-miR-365a-3p	729.539	-1.25763	0.317644	-3.95925	7.51865e-05	0.00175486
miRNA|hsa-miR-365b-3p	729.539	-1.25763	0.317644	-3.95925	7.51865e-05	0.00175486
miRNA|hsa-miR-26b-3p	1108.31	-1.28111	0.305653	-4.1914	2.77243e-05	0.000767645
miRNA|hsa-miR-1286	4080.93	-1.29627	0.292001	-4.43926	9.02667e-06	0.000300818
miRNA|hsa-miR-125b-2-3p	5462.7	-1.31443	0.287826	-4.56676	4.95329e-06	0.000185856
miRNA|hsa-miR-152-5p	1313.34	-1.33516	0.339244	-3.9357	8.29538e-05	0.00188757
miRNA|hsa-miR-29a-3p	116568	-1.41198	0.299906	-4.70806	2.50081e-06	0.00010276
miRNA|hsa-miR-671-3p	4151.13	-1.41478	0.31023	-4.5604	5.10553e-06	0.000190662
miRNA|hsa-miR-27a-5p	877.429	-1.47369	0.303432	-4.85675	1.19331e-06	5.41122e-05
miRNA|hsa-miR-30a-3p	8195.94	-1.49238	0.291728	-5.11564	3.12681e-07	1.60085e-05
miRNA|hsa-miR-148a-5p	26590.8	-1.57031	0.297856	-5.27206	1.34902e-07	7.54559e-06
miRNA|hsa-miR-29a-5p	1121.02	-1.60258	0.302212	-5.30283	1.14021e-07	6.45263e-06
miRNA|hsa-miR-30c-1-3p	723.493	-1.65319	0.311786	-5.30231	1.14345e-07	6.45263e-06
miRNA|hsa-miR-100-3p	650.531	-1.84597	0.371884	-4.96383	6.91175e-07	3.2624e-05
miRNA|hsa-miR-29b-1-5p	1417.38	-1.87821	0.309595	-6.06665	1.30604e-09	1.02998e-07
miRNA|hsa-miR-29b-3p_dup1	6633.29	-1.92324	0.297717	-6.45998	1.04715e-10	1.1168e-08
miRNA|hsa-miR-29b-3p	6697.24	-1.92475	0.298005	-6.45878	1.05549e-10	1.1168e-08
miRNA|hsa-miR-7975	545.295	-1.99215	0.418508	-4.76011	1.93487e-06	8.18902e-05
miRNA|hsa-miR-30c-2-3p	500.015	-2.00862	0.310577	-6.46736	9.97279e-11	1.07309e-08
miRNA|hsa-miR-193a-3p	9177.29	-2.01478	0.291468	-6.91253	4.76085e-12	6.64269e-10
miRNA|hsa-miR-1273h-3p	776.131	-2.04725	0.353713	-5.78787	7.12825e-09	5.14247e-07
miRNA|hsa-miR-101-5p	526.285	-2.10609	0.43851	-4.80283	1.56436e-06	6.87288e-05
miRNA|hsa-miR-181c-3p	531.821	-2.24269	0.32337	-6.93535	4.05212e-12	5.71664e-10
miRNA|hsa-miR-222-5p	1048.78	-2.56574	0.305894	-8.38769	4.95781e-17	1.61409e-14
miRNA|hsa-miR-27b-3p	322256	-2.60366	0.280411	-9.28517	1.61454e-20	1.46427e-17
miRNA|hsa-miR-23b-3p	2611.76	-2.86375	0.305976	-9.3594	8.01895e-21	7.83205e-18
miRNA|hsa-miR-27b-5p	1263.58	-3.57431	0.338834	-10.5489	5.14143e-26	1.63202e-22
miRNA|hsa-miR-34a-5p	10549	-3.84893	0.293748	-13.1028	3.1726e-39	2.01413e-35

## Sheet: intron
	baseMean	log2FoldChange	lfcSE	stat	pvalue	padj
intron|FRMD4A_intron1,FRMD4A_intron1,FRMD4A_intron2,FRMD4A_intron3,FRMD4A_intron2	2471.6	1.33398	0.289174	4.61305	3.96799e-06	0.000156465
intron|RNF152_intron1	535.475	1.31656	0.314125	4.19118	2.77506e-05	0.000767645
intron|DLEU2_intron4	637.846	1.25243	0.305081	4.10523	4.03919e-05	0.00105093
intron|TFDP1_intron3,TFDP1_intron3	1149.41	1.16744	0.29779	3.92035	8.84201e-05	0.00200119
intron|STK32B_intron4,STK32B_intron4,STK32B_intron5	28381.8	-0.818467	0.286797	-2.85382	0.0043197	0.0444827
intron|SNPH_intron5,SNPH_intron6	4853.3	-0.844178	0.287232	-2.93901	0.00329262	0.0363197
intron|RFWD2_intron7,RFWD2_intron8,RFWD2_intron9	1195.47	-0.898249	0.305249	-2.94267	0.00325391	0.0360513
intron|SHF_intron1,SHF_intron1,SHF_intron1,SHF_intron1,SHF_intron2	4138.46	-0.974907	0.307856	-3.16676	0.00154148	0.0200124
intron|ABCA2_intron28,ABCA2_intron28	938.392	-1.00637	0.31082	-3.23779	0.00120458	0.0168072
intron|FAM49B_intron2,FAM49B_intron2,FAM49B_intron3,FAM49B_intron1,FAM49B_intron1,FAM49B_intron2,FAM49B_intron1,FAM49B_intron1,FAM49B_intron2	3648.77	-1.00662	0.31188	-3.22757	0.00124846	0.0171184
intron|VIM_intron6	22398.5	-1.06529	0.282386	-3.77248	0.000161634	0.00328889
intron|LARP1B_intron1,LARP1B_intron1,LARP1B_intron1,LARP1B_intron1	609.791	-1.09797	0.311356	-3.5264	0.000421247	0.00724738
intron|MYO9B_intron3,MYO9B_intron3	948.487	-1.12007	0.316304	-3.54111	0.000398441	0.00695873
intron|ERBB2_intron22,ERBB2_intron22,ERBB2_intron22,ERBB2_intron25,ERBB2_intron26	5252.36	-1.12337	0.329367	-3.41069	0.000647987	0.0103231
intron|SHF_intron1	1658.98	-1.1611	0.349867	-3.3187	0.000904379	0.0134618
intron|GRAMD4_intron3	679.192	-1.17282	0.392529	-2.98786	0.0028094	0.0321877
intron|KMT2E_intron14,KMT2E_intron15	1370.1	-1.18681	0.311342	-3.81193	0.000137885	0.00291302
intron|SUZ12P1_intron1,SUZ12P1_intron1,SUZ12P1_intron1,SUZ12P1_intron1,SUZ12P1_intron2,SUZ12P1_intron2,SUZ12P1_intron3,SUZ12P1_intron3,SUZ12P1_intron2,SUZ12P1_intron2,SUZ12P1_intron4	6643.65	-1.20477	0.291384	-4.13464	3.55511e-05	0.000942365
intron|ADGRL1_intron1,ADGRL1_intron1	6640.24	-1.20566	0.291575	-4.135	3.54947e-05	0.000942365
intron|DOLPP1_intron1,DOLPP1_intron1,DOLPP1_intron1	2189.11	-1.24418	0.419186	-2.96808	0.00299669	0.0339117
intron|SREBF2_intron4,SREBF2_intron4	1139.21	-1.25447	0.297263	-4.22007	2.44228e-05	0.000696847
intron|LYST_intron32,LYST_intron32	593.098	-1.30722	0.342781	-3.81356	0.000136978	0.00289868
intron|LINC01317_intron2	22631.1	-1.31237	0.295673	-4.43859	9.05511e-06	0.000300976
intron|SGSH_intron5	787.492	-1.31879	0.313781	-4.20289	2.63531e-05	0.000738644
intron|NBPF8_intron13,NBPF8_intron14,NBPF8_intron16,NBPF9_intron17,NBPF9_intron17,NBPF20_intron53,NBPF8_intron14,NBPF8_intron15,NBPF8_intron17,NBPF9_intron18,NBPF9_intron18,NBPF8_intron15,NBPF8_intron16,NBPF8_intron18,NBPF9_intron19,NBPF9_intron19,NBPF8_intron16,NBPF8_intron17,NBPF8_intron19,NBPF9_intron20,NBPF9_intron20,NBPF8_intron17,NBPF8_intron18,NBPF8_intron20,NBPF9_intron21,NBPF9_intron21,S…	902.793	-1.3612	0.331857	-4.10176	4.10019e-05	0.00105599
intron|HPS4_intron10,HPS4_intron11,HPS4_intron12,HPS4_intron12	768.58	-1.39645	0.386061	-3.61716	0.000297853	0.00551289
intron|EXOC4_intron10	3757.67	-1.4455	0.283494	-5.09888	3.4166e-07	1.72145e-05
intron|MAPK4_intron1,MAPK4_intron1,MAPK4_intron1,MAPK4_intron2,MAPK4_intron2	2971.24	-1.48182	0.381834	-3.8808	0.000104112	0.00230297
intron|ARHGAP45_intron2,ARHGAP45_intron2,ARHGAP45_intron2,ARHGAP45_intron1	2970.11	-1.48266	0.381647	-3.88491	0.000102369	0.00227233
intron|CD109_intron23,CD109_intron24,CD109_intron24	1062.91	-1.63329	0.36089	-4.52572	6.01902e-06	0.000213473
intron|KIF5C_intron1	1410.14	-1.88419	0.41933	-4.49333	7.01166e-06	0.000245254
intron|SUGCT_intron12,SUGCT_intron12,SUGCT_intron11,SUGCT_intron12,SUGCT_intron13,SUGCT_intron13	730.227	-1.9446	0.349325	-5.56675	2.5954e-08	1.66434e-06
intron|FAM35A_intron6,FAM35A_intron6,FAM35A_intron7	540.36	-2.0114	0.332801	-6.04385	1.50475e-09	1.16499e-07
intron|EPB41L2_intron1,EPB41L2_intron1,EPB41L2_intron1,EPB41L2_intron1,EPB41L2_intron1	515.401	-2.9745	0.345353	-8.61292	7.12251e-18	2.82608e-15

## Sheet: TE
	baseMean	log2FoldChange	lfcSE	stat	pvalue	padj
anti_TE|DNA:MER3	624.371	1.19843	0.322568	3.71529	0.000202968	0.00395866
sense_TE|SINE:MIRc	6640.31	-0.936731	0.283975	-3.29864	0.000971545	0.0141953
anti_TE|LTR:LTR84a	2136.68	-1.07485	0.33425	-3.21571	0.0013012	0.0177458
sense_TE|DNA:Charlie1	864.173	-1.13106	0.326141	-3.468	0.000524351	0.00868016
anti_TE|LTR:HERV3-int	23293.7	-1.23016	0.367106	-3.35096	0.00080531	0.0122307
sense_TE|SINE:AluSz6	3687.02	-1.29845	0.28493	-4.55707	5.18715e-06	0.000193142
anti_TE|LINE:L1M6	2212.2	-1.30021	0.291134	-4.46602	7.96874e-06	0.000274198
anti_TE|LTR:HERVL66-int	609.839	-1.49963	0.336455	-4.45715	8.30578e-06	0.000284611
sense_TE|LINE:L1M1	2491.12	-1.51073	0.408927	-3.69438	0.000220421	0.00424687
sense_TE|LINE:L1MA4A	737.239	-1.69	0.418196	-4.04117	5.31853e-05	0.00132322
anti_TE|LTR:MER21-int	1122.44	-1.71808	0.399833	-4.297	1.73126e-05	0.000530962
sense_TE|LINE:L1MD1	7564.52	-1.7267	0.281892	-6.1254	9.04588e-10	7.22362e-08
anti_TE|LTR:MER57A-int	1627.6	-1.74241	0.347678	-5.01157	5.39865e-07	2.59646e-05
anti_TE|LTR:ERV3-16A3_LTR	511.77	-1.80831	0.311375	-5.80748	6.34219e-09	4.62797e-07
sense_TE|LINE:L1M4b	1277.08	-1.8837	0.295573	-6.37303	1.85332e-10	1.89771e-08
sense_TE|LTR:MER52D	824.1	-2.664	0.369478	-7.21019	5.58758e-13	8.24947e-11
anti_TE|LTR:HERVIP10FH-int	2676.63	-3.03666	0.402099	-7.55203	4.28518e-14	7.55679e-12

## Sheet: exon
	baseMean	log2FoldChange	lfcSE	stat	pvalue	padj
exon|VMP1_exon10,VMP1_exon10,VMP1_exon11,VMP1_exon11,VMP1_exon11,VMP1_exon11,VMP1_exon12,VMP1_exon12,VMP1_exon12,VMP1_exon13,MIR21_exon1	3921.29	1.79796	0.297863	6.03618	1.57804e-09	1.21432e-07
exon|MIR17HG_exon2,MIR17HG_exon2,MIR17HG_exon3,MIR17_exon1,MIR18A_exon1,MIR19A_exon1,MIR20A_exon1,MIR19B1_exon1,MIR92A1_exon1,MIR17HG_exon4	695.348	1.6118	0.318571	5.05949	4.2039e-07	2.07692e-05
exon|NCS1_exon8,NCS1_exon8	527.497	-1.64334	0.374031	-4.3936	1.11487e-05	0.000355665
exon|LINC00891_exon1,LOC100132741_exon1	797.895	-1.75057	0.413569	-4.23284	2.30762e-05	0.000665907
exon|MS4A15_exon1,MS4A15_exon1,MS4A15_exon1,MS4A15_exon1	797.895	-1.75057	0.413569	-4.23284	2.30762e-05	0.000665907
exon|NR2F2-AS1_exon5	944.012	-2.34407	0.395586	-5.92557	3.11221e-09	2.32446e-07
exon|TRIM25_exon9,MIR3614_exon1	726.76	-2.59112	0.30628	-8.45998	2.67434e-17	9.70176e-15
exon|LINC00665_exon2,LINC00665_exon2	3508.36	-2.67152	0.393382	-6.79116	1.11236e-11	1.42663e-09

## Sheet: structural
	baseMean	log2FoldChange	lfcSE	stat	pvalue	padj
structural_RNA|snoRNA:CDBox:SNORD123	1898.28	2.3446	0.346021	6.77588	1.23648e-11	1.55594e-09
structural_RNA|snoRNA:CDBox:U82	5993.76	1.78455	0.30018	5.94494	2.76558e-09	2.07778e-07
structural_RNA|snoRNA:CDBox:U101	2957.87	1.63803	0.305727	5.35782	8.42328e-08	4.86138e-06
structural_RNA|snoRNA:CDBox:snR38B	7956.89	1.531	0.288245	5.31146	1.08749e-07	6.19187e-06
structural_RNA|snoRNA:CDBox:U81	69949	1.47529	0.281024	5.2497	1.52345e-07	8.38771e-06
structural_RNA|snoRNA:CDBox:HBII-240	1453.75	1.42775	0.384789	3.71047	0.000206878	0.00402873
structural_RNA|snRNA:U7_dup51	525.274	1.36349	0.326986	4.16988	3.04759e-05	0.000832156
structural_RNA|snoRNA:CDBox:U25	32418.9	1.33608	0.289558	4.6142	3.94609e-06	0.000156086
structural_RNA|snoRNA:CDBox:HBII-251	3112.62	1.30798	0.292098	4.47787	7.53926e-06	0.000261546
structural_RNA|snoRNA:CDBox:U45B	1562.73	1.25078	0.319169	3.91886	8.89697e-05	0.00201005
structural_RNA|snoRNA:CDBox:U52	13482.8	1.19895	0.285951	4.19285	2.75467e-05	0.000765341
structural_RNA|snoRNA:CDBox:U49A	4239.34	1.08271	0.309393	3.49947	0.000466179	0.00781911
structural_RNA|snoRNA:CDBox:HBII-55	9791.97	1.06174	0.288873	3.67546	0.000237422	0.00453998
structural_RNA|snoRNA:CDBox:HBII-239	513.365	1.05684	0.3221	3.28109	0.00103406	0.0148804
structural_RNA|snoRNA:HACABox:ACA61	729.973	1.05302	0.348676	3.02004	0.0025274	0.0294948
structural_RNA|snoRNA:CDBox:HBII-429	4564.66	1.04736	0.327607	3.197	0.00138864	0.0186775
structural_RNA|snoRNA:CDBox:U104	46049.9	1.01594	0.280155	3.62636	0.000287442	0.00536713
structural_RNA|snoRNA:CDBox:HBII-419	2652.7	0.973314	0.287538	3.385	0.000711795	0.0110756
structural_RNA|snoRNA:CDBox:HBII-142	9121.21	0.972792	0.280684	3.46579	0.000528684	0.00869913
structural_RNA|snoRNA:CDBox:U102	15003	0.969855	0.306786	3.16134	0.00157047	0.0202851
structural_RNA|snoRNA:CDBox:U95	2043.93	0.962117	0.314115	3.06295	0.00219168	0.0264138
structural_RNA|snoRNA:HACABox:U19	5401.11	0.957287	0.281771	3.39739	0.000680315	0.0106776
structural_RNA|snoRNA:HACABox:ACA48	1660.13	0.951639	0.288217	3.30182	0.000960605	0.0140516
structural_RNA|snoRNA:CDBox:HBII-82B	794.973	0.929224	0.314676	2.95296	0.00314747	0.0353034
structural_RNA|snoRNA:CDBox:U74	19518.1	0.906705	0.281779	3.21779	0.00129183	0.017637
structural_RNA|snoRNA:CDBox:U27	2778.7	0.870175	0.298886	2.91139	0.00359822	0.0387832
structural_RNA|snoRNA:CDBox:U18A	4054.29	0.820755	0.28737	2.85609	0.00428887	0.0443091
structural_RNA|snoRNA:CDBox:U43	29779.2	0.814425	0.279723	2.91154	0.00359652	0.0387832
structural_RNA|tRNA:tRNA-Asp-GAY_dup11,tRNA:tRNA-Asp-GTC-2-8	551.207	-0.891509	0.307301	-2.90109	0.00371867	0.0393795
structural_RNA|tRNA:tRNA-Asp-GAY_dup20,tRNA:tRNA-Asp-GTC-2-11	551.207	-0.891509	0.307301	-2.90109	0.00371867	0.0393795
structural_RNA|tRNA:tRNA-Asp-GAY_dup16,tRNA:tRNA-Asp-GTC-2-10	551.395	-0.892899	0.307446	-2.90425	0.00368137	0.0391232
structural_RNA|tRNA:tRNA-Asp-GAY_dup2,tRNA:tRNA-Asp-GTC-2-1	551.395	-0.892899	0.307446	-2.90425	0.00368137	0.0391232
structural_RNA|tRNA:tRNA-Asp-GAY_dup3,tRNA:tRNA-Asp-GTC-2-2	551.395	-0.892899	0.307446	-2.90425	0.00368137	0.0391232
structural_RNA|tRNA:tRNA-Asp-GAY_dup4,tRNA:tRNA-Asp-GTC-2-3	551.395	-0.892899	0.307446	-2.90425	0.00368137	0.0391232
structural_RNA|tRNA:tRNA-Asp-GAY_dup5,tRNA:tRNA-Asp-GTC-2-4	551.395	-0.892899	0.307446	-2.90425	0.00368137	0.0391232
structural_RNA|tRNA:tRNA-Asp-GAY_dup6,tRNA:tRNA-Asp-GTC-2-5	551.395	-0.892899	0.307446	-2.90425	0.00368137	0.0391232
structural_RNA|tRNA:tRNA-Asp-GAY_dup35,tRNA:tRNA-Asp-GTC-2-7	550.939	-0.8935	0.307427	-2.90638	0.00365632	0.0391232
structural_RNA|tRNA:tRNA-Asp-GAY_dup15,tRNA:tRNA-Asp-GTC-2-9	551.184	-0.894488	0.307377	-2.91007	0.0036135	0.0388734
structural_RNA|tRNA:tRNA-Asp-GAY_dup34,tRNA:tRNA-Asp-GTC-2-6	551.192	-0.894517	0.307457	-2.90941	0.00362115	0.0388983
structural_RNA|scRNA:HY4_dup128	892.915	-0.953779	0.325248	-2.93246	0.00336285	0.0368611
structural_RNA|tRNA:tRNA-Val-GTA_dup11,tRNA:tRNA-Val-TAC-1-2	1966.32	-0.955042	0.316012	-3.02217	0.00250966	0.029343
structural_RNA|tRNA:tRNA-Val-GTA_dup1,tRNA:tRNA-Val-TAC-1-1	1964.92	-0.956434	0.315959	-3.02708	0.00246926	0.0290298
structural_RNA|tRNA:tRNA-Val-GTA_dup2,tRNA:tRNA-Val-TAC-2-1	1710.15	-1.13479	0.327874	-3.46107	0.000538041	0.00882494
structural_RNA|tRNA:tRNA-Asp-GAY_dup12,tRNA:tRNA-Asp-GTC-1-1	533.402	-1.14741	0.308547	-3.71874	0.000200218	0.00391705
structural_RNA|tRNA:tRNA-Tyr-TAC_dup16,tRNA:tRNA-Tyr-GTA-2-1	1047.87	-1.19988	0.321363	-3.73372	0.000188669	0.00373136
structural_RNA|tRNA:tRNA-Arg-AGG_dup9	26235.7	-1.26559	0.302327	-4.18618	2.83691e-05	0.00078305
structural_RNA|tRNA:tRNA-Arg-AGG_dup7,tRNA:tRNA-Arg-CCT-1-1	27501.1	-1.28019	0.30059	-4.25893	2.05405e-05	0.000613686
structural_RNA|tRNA:tRNA-Arg-CCT-2-1,tRNA:tRNA-Arg-AGG_dup8	27501.1	-1.28019	0.300594	-4.25888	2.05454e-05	0.000613686
structural_RNA|tRNA:tRNA-Gly-GGY_dup5,tRNA:tRNA-Gly-GCC-2-1	3527.8	-1.29851	0.341851	-3.79848	0.000145587	0.00300573
structural_RNA|tRNA:tRNA-Gly-GGY_dup22,tRNA:tRNA-Gly-GCC-2-6	3542.49	-1.29947	0.341431	-3.80596	0.000141256	0.0029596
structural_RNA|tRNA:tRNA-Gly-GGY_dup21,tRNA:tRNA-Gly-GCC-2-5	3525.93	-1.29968	0.342084	-3.79931	0.000145101	0.00300481
structural_RNA|tRNA:tRNA-Gly-GGY_dup19,tRNA:tRNA-Gly-GCC-2-4	3525	-1.29999	0.341998	-3.80116	0.000144021	0.00298796
structural_RNA|tRNA:tRNA-Gly-GGY_dup31,tRNA:tRNA-Gly-GCC-2-3	3525.49	-1.30027	0.34192	-3.80286	0.000143038	0.0029773
structural_RNA|tRNA:tRNA-Gly-GGY_dup24,tRNA:tRNA-Gly-GCC-2-2	3527.05	-1.30159	0.34206	-3.80514	0.000141721	0.0029596
structural_RNA|tRNA:tRNA-Gly-GGY_dup18,tRNA:tRNA-Gly-GCC-3-1	3589.23	-1.32419	0.341883	-3.87323	0.000107404	0.00236345
structural_RNA|tRNA:tRNA-Gly-GGG_dup24,tRNA:tRNA-Gly-CCC-6-1	1292.71	-1.32468	0.306708	-4.31902	1.56724e-05	0.000485347
structural_RNA|tRNA:tRNA-Glu-GAG__dup36	583.268	-1.33782	0.328618	-4.07103	4.68054e-05	0.00117869
structural_RNA|tRNA:tRNA-Gly-GGA_dup41,tRNA:tRNA-Gly-TCC-3-1	1580.72	-1.35988	0.375135	-3.62504	0.000288912	0.00537876
structural_RNA|tRNA:tRNA-Gly-GGG_dup2,tRNA:tRNA-Gly-CCC-5-1	911.516	-1.37361	0.328896	-4.17643	2.96118e-05	0.000812055
structural_RNA|tRNA:tRNA-Gly-GGY,tRNA:tRNA-Gly-GCC-1-1	7848.26	-1.38298	0.312657	-4.42332	9.7194e-06	0.000316429
structural_RNA|tRNA:tRNA-Gly-GGY_dup1,tRNA:tRNA-Gly-GCC-1-2	7848.26	-1.38298	0.312657	-4.42332	9.7194e-06	0.000316429
structural_RNA|tRNA:tRNA-Gly-GGY_dup2,tRNA:tRNA-Gly-GCC-1-3	7848.26	-1.38298	0.312657	-4.42332	9.7194e-06	0.000316429
structural_RNA|tRNA:tRNA-Gly-GGY_dup25,tRNA:tRNA-Gly-GCC-1-5	7848.26	-1.38298	0.312657	-4.42332	9.7194e-06	0.000316429
structural_RNA|tRNA:tRNA-Gly-GGY_dup3,tRNA:tRNA-Gly-GCC-1-4	7848.26	-1.38298	0.312657	-4.42332	9.7194e-06	0.000316429
structural_RNA|tRNA:tRNA-Gly-GGG_dup13,tRNA:tRNA-Gly-CCC-chr1-18	1016.57	-1.4125	0.323406	-4.36757	1.25636e-05	0.000393876
structural_RNA|tRNA:tRNA-Gly-GGG_dup6,tRNA:tRNA-Gly-CCC-chr1-15	1016.57	-1.4125	0.323406	-4.36757	1.25636e-05	0.000393876
structural_RNA|tRNA:tRNA-Lys-AAG_dup30,tRNA:tRNA-Lys-CTT-4-1	5926.21	-1.42651	0.326774	-4.36543	1.26874e-05	0.000396777
structural_RNA|tRNA:tRNA-Gly-GGG_dup41	1256.69	-1.46234	0.312934	-4.673	2.96838e-06	0.000121188
structural_RNA|tRNA:tRNA-Gly-GGG_dup36,tRNA:tRNA-Glu-TTC-9-1	595.992	-1.47097	0.412942	-3.56217	0.000367806	0.00649517
structural_RNA|tRNA:tRNA-Gly-GGG_dup21,tRNA:tRNA-Val-CAC-8-1	888.918	-1.48526	0.336109	-4.41899	9.91645e-06	0.000322018
structural_RNA|tRNA:tRNA-Gly-GGA_dup11,tRNA:tRNA-Gly-TCC-2-6	1343.22	-1.49791	0.379997	-3.9419	8.0839e-05	0.00184397
structural_RNA|tRNA:tRNA-Gly-GGA_dup10,tRNA:tRNA-Gly-TCC-2-5	1341.68	-1.49866	0.380156	-3.94223	8.07292e-05	0.00184397
structural_RNA|tRNA:tRNA-Gly-GGA_dup5,tRNA:tRNA-Gly-TCC-2-1	1341.68	-1.49866	0.380156	-3.94223	8.07292e-05	0.00184397
structural_RNA|tRNA:tRNA-Gly-GGA_dup7,tRNA:tRNA-Gly-TCC-2-2	1341.68	-1.49866	0.380156	-3.94223	8.07292e-05	0.00184397
structural_RNA|tRNA:tRNA-Gly-GGA_dup8,tRNA:tRNA-Gly-TCC-2-3	1341.68	-1.49866	0.380156	-3.94223	8.07292e-05	0.00184397
structural_RNA|tRNA:tRNA-Gly-GGA_dup9,tRNA:tRNA-Gly-TCC-2-4	1341.68	-1.49866	0.380156	-3.94223	8.07292e-05	0.00184397
structural_RNA|tRNA:tRNA-Lys-AAG_dup22,tRNA:tRNA-Lys-CTT-1-2	6730.94	-1.50023	0.318627	-4.70842	2.49645e-06	0.00010276
structural_RNA|tRNA:tRNA-Lys-AAG_dup20,tRNA:tRNA-Lys-CTT-1-1	6736.95	-1.50055	0.318638	-4.70926	2.48622e-06	0.00010276
structural_RNA|tRNA:tRNA-Gly-GGA_dup48,tRNA:tRNA-Gly-TCC-1-1	1363.63	-1.50579	0.385664	-3.90441	9.44569e-05	0.00210777
structural_RNA|tRNA:tRNA-Lys-AAG_dup28,tRNA:tRNA-Lys-CTT-2-5	6878.67	-1.53753	0.321916	-4.77617	1.78669e-06	7.61262e-05
structural_RNA|tRNA:tRNA-Lys-AAG_dup4,tRNA:tRNA-Lys-CTT-2-1	6883.6	-1.53757	0.321747	-4.77881	1.76333e-06	7.61061e-05
structural_RNA|tRNA:tRNA-Lys-AAG_dup58,tRNA:tRNA-Lys-CTT-2-4	6882.91	-1.53761	0.321812	-4.77797	1.77074e-06	7.61061e-05
structural_RNA|tRNA:tRNA-Lys-AAG_dup55,tRNA:tRNA-Lys-CTT-2-2	6879.65	-1.5381	0.321968	-4.77718	1.7777e-06	7.61061e-05
structural_RNA|tRNA:tRNA-Lys-AAG_dup56,tRNA:tRNA-Lys-CTT-2-3	6879.47	-1.53904	0.321851	-4.78185	1.73691e-06	7.5268e-05
structural_RNA|tRNA:tRNA-Lys-AAA_dup26,tRNA:tRNA-Lys-TTT-4-1	5599.84	-1.57182	0.359011	-4.3782	1.19666e-05	0.000377154
structural_RNA|tRNA:tRNA-Lys-AAG_dup36,tRNA:tRNA-Lys-CTT-6-1	3953.13	-1.57494	0.348483	-4.51941	6.20131e-06	0.000218111
structural_RNA|tRNA:tRNA-Ala-GCG_dup1,tRNA:tRNA-Ala-TGC-4-1	20550.3	-1.58717	0.306419	-5.17976	2.22177e-07	1.1609e-05
structural_RNA|tRNA:tRNA-Arg-AGG_dup16,tRNA:tRNA-Arg-CCT-4-1	3117.32	-1.59448	0.307112	-5.19186	2.08204e-07	1.09238e-05
structural_RNA|tRNA:tRNA-Lys-AAA_dup5,tRNA:tRNA-Lys-TTT-3-4	6247.75	-1.59624	0.352445	-4.52905	5.92498e-06	0.000210727
structural_RNA|tRNA:tRNA-Lys-AAA_dup29,tRNA:tRNA-Lys-TTT-3-3	6244.44	-1.59719	0.352517	-4.53083	5.87528e-06	0.000209546
structural_RNA|tRNA:tRNA-Lys-AAA_dup34	6244.44	-1.59719	0.352517	-4.53083	5.87528e-06	0.000209546
structural_RNA|tRNA:tRNA-Lys-AAA_dup37	6244.44	-1.59719	0.352517	-4.53083	5.87528e-06	0.000209546
structural_RNA|tRNA:tRNA-Lys-AAA_dup39	6244.44	-1.59719	0.352517	-4.53083	5.87528e-06	0.000209546
structural_RNA|tRNA:tRNA-Lys-AAA_dup41	6244.44	-1.59719	0.352517	-4.53083	5.87528e-06	0.000209546
structural_RNA|tRNA:tRNA-Lys-AAA_dup45	6244.44	-1.59719	0.352517	-4.53083	5.87528e-06	0.000209546
structural_RNA|tRNA:tRNA-Lys-AAA_dup2,tRNA:tRNA-Lys-TTT-3-2	6259.02	-1.59806	0.3524	-4.5348	5.76586e-06	0.000209546
structural_RNA|tRNA:tRNA-Lys-AAA_dup1,tRNA:tRNA-Lys-TTT-3-1	6246.2	-1.59833	0.352542	-4.53372	5.79525e-06	0.000209546
structural_RNA|tRNA:tRNA-Lys-AAA_dup11,tRNA:tRNA-Lys-TTT-3-5	6292.36	-1.5993	0.352785	-4.53337	5.80506e-06	0.000209546
structural_RNA|tRNA:tRNA-Arg-AGG_dup1,tRNA:tRNA-Arg-CCT-3-1	3105.67	-1.60077	0.307337	-5.20852	1.90351e-07	1.01125e-05
structural_RNA|tRNA:tRNA-Arg-AGG_dup2,tRNA:tRNA-Arg-CCT-5-1	1261.3	-1.60204	0.291738	-5.49136	3.98849e-08	2.45834e-06
structural_RNA|tRNA:tRNA-Lys-AAG_dup11	1403.49	-1.60368	0.385036	-4.16502	3.11323e-05	0.000848254
structural_RNA|tRNA:tRNA-Lys-AAA_dup24,tRNA:tRNA-Lys-TTT-6-1	5309.85	-1.60726	0.368973	-4.35604	1.32438e-05	0.00041316
structural_RNA|tRNA:tRNA-Lys-AAA_dup4,tRNA:tRNA-Lys-TTT-5-1	6176.52	-1.62681	0.355189	-4.58013	4.64692e-06	0.000179337
structural_RNA|tRNA:tRNA-Gln-CAA_dup19,tRNA:tRNA-Gln-TTG-4-1	1790.77	-1.64222	0.299953	-5.47494	4.37668e-08	2.65889e-06
structural_RNA|tRNA:tRNA-Ala-GCY_dup27,tRNA:tRNA-Ala-AGC-8-2	588.22	-1.64556	0.386777	-4.25455	2.09473e-05	0.00061626
structural_RNA|tRNA:tRNA-Ala-GCY_dup2,tRNA:tRNA-Ala-AGC-8-1	591.189	-1.65232	0.387302	-4.26622	1.98811e-05	0.00060246
structural_RNA|tRNA:tRNA-Ala-GCG_dup2,tRNA:tRNA-Ala-CGC-3-1	510.49	-1.65463	0.347887	-4.75624	1.97234e-06	8.31986e-05
structural_RNA|tRNA:tRNA-Lys-AAG_dup7	3991.78	-1.66912	0.346576	-4.81602	1.46453e-06	6.5018e-05
structural_RNA|tRNA:tRNA-Lys-AAG_dup1,tRNA:tRNA-Lys-CTT-7-1	4577.22	-1.67283	0.339516	-4.92711	8.34566e-07	3.85327e-05
structural_RNA|tRNA:tRNA-Lys-AAG_dup39,tRNA:tRNA-Lys-CTT-11-1	4575.34	-1.67315	0.33948	-4.92857	8.28353e-07	3.83854e-05
structural_RNA|tRNA:tRNA-Gln-CAA_dup21	707.213	-1.68221	0.355988	-4.72548	2.29575e-06	9.62017e-05
structural_RNA|tRNA:tRNA-His-CAY__dup14,tRNA:tRNA-His-GTG-2-1	737.756	-1.68709	0.425762	-3.96253	7.41596e-05	0.00174049
structural_RNA|tRNA:tRNA-His-CAY__dup41,tRNA:tRNA-His-GTG-1-5	5533.14	-1.74251	0.394596	-4.41594	1.00574e-05	0.000324934
structural_RNA|tRNA:tRNA-His-CAY__dup44,tRNA:tRNA-His-GTG-1-6	5533.14	-1.74251	0.394596	-4.41594	1.00574e-05	0.000324934
structural_RNA|tRNA:tRNA-Val-GTY_dup14,tRNA:tRNA-Val-AAC-2-1	8815.21	-1.75113	0.303557	-5.7687	7.98831e-09	5.66634e-07
structural_RNA|tRNA:tRNA-Gly-GGY_dup23	1206.96	-1.77202	0.381418	-4.64587	3.38651e-06	0.000136938
structural_RNA|tRNA:tRNA-Gln-CAA_dup17,tRNA:tRNA-Gln-TTG-2-1	4095.88	-1.79369	0.285239	-6.28838	3.20794e-10	2.94987e-08
structural_RNA|tRNA:tRNA-Gln-CAA_dup20	4095.88	-1.79369	0.285239	-6.28838	3.20794e-10	2.94987e-08
structural_RNA|tRNA:tRNA-Gln-CAA_dup1	2496.41	-1.81416	0.378409	-4.79417	1.63348e-06	7.15181e-05
structural_RNA|tRNA:tRNA-Gln-CAA_dup14	913.142	-1.84283	0.320261	-5.75415	8.708e-09	6.14253e-07
structural_RNA|tRNA:tRNA-His-CAY__dup9,tRNA:tRNA-His-GTG-1-2	4974.07	-1.85764	0.406808	-4.56638	4.96222e-06	0.000185856
structural_RNA|tRNA:tRNA-His-CAY__dup11,tRNA:tRNA-His-GTG-1-3	4974.57	-1.85782	0.406784	-4.5671	4.94516e-06	0.000185856
structural_RNA|tRNA:tRNA-His-CAY__dup12,tRNA:tRNA-His-GTG-1-4	4974.57	-1.85782	0.406784	-4.5671	4.94516e-06	0.000185856
structural_RNA|tRNA:tRNA-His-CAY__dup7,tRNA:tRNA-His-GTG-1-1	4974.57	-1.85782	0.406784	-4.5671	4.94516e-06	0.000185856
structural_RNA|tRNA:tRNA-His-CAY__dup28,tRNA:tRNA-His-GTG-1-7	4974.82	-1.85792	0.406799	-4.56717	4.94364e-06	0.000185856
structural_RNA|tRNA:tRNA-His-CAY__dup29,tRNA:tRNA-His-GTG-1-8	4974.82	-1.85792	0.406799	-4.56717	4.94364e-06	0.000185856
structural_RNA|tRNA:tRNA-His-CAY__dup30,tRNA:tRNA-His-GTG-1-9	4974.82	-1.85792	0.406799	-4.56717	4.94364e-06	0.000185856
structural_RNA|tRNA:tRNA-Lys-AAG_dup26,tRNA:tRNA-Lys-CTT-3-1	2932.3	-1.88758	0.327007	-5.7723	7.81983e-09	5.578e-07
structural_RNA|tRNA:tRNA-Ala-GCY__dup26	6708.48	-1.97609	0.316195	-6.2496	4.11506e-10	3.60337e-08
structural_RNA|tRNA:tRNA-Ala-GCY__dup5,tRNA:tRNA-Ala-AGC-3-1	6708.48	-1.97609	0.316195	-6.2496	4.11506e-10	3.60337e-08
structural_RNA|tRNA:tRNA-Gln-CAG_dup56,tRNA:tRNA-Gln-CTG-5-1	2240.61	-1.98939	0.288188	-6.90312	5.08742e-12	7.0212e-10
structural_RNA|tRNA:tRNA-Arg-CCG-2-1,tRNA:tRNA-Arg-AGG_dup6	1554.42	-2.11679	0.320775	-6.59898	4.13999e-11	4.69334e-09
structural_RNA|tRNA:tRNA-Gln-CAA_dup16,tRNA:tRNA-Gln-TTG-3-3	10126.9	-2.18874	0.282872	-7.73755	1.01351e-14	2.30751e-12
structural_RNA|tRNA:tRNA-Gln-CAA_dup13,tRNA:tRNA-Gln-TTG-3-2	10126.4	-2.18892	0.282915	-7.73702	1.01773e-14	2.30751e-12
structural_RNA|tRNA:tRNA-Gln-CAA_dup12,tRNA:tRNA-Gln-TTG-3-1	10124.2	-2.18996	0.282884	-7.74155	9.8212e-15	2.30751e-12
structural_RNA|tRNA:tRNA-Gln-CAA_dup5,tRNA:tRNA-Gln-TTG-1-1	10163.8	-2.19129	0.282733	-7.7504	9.16065e-15	2.19458e-12
structural_RNA|tRNA:tRNA-Thr-ACG_dup1,tRNA:tRNA-Thr-CGT-2-1	893.117	-2.20734	0.335068	-6.58774	4.46564e-11	5.01772e-09
structural_RNA|tRNA:tRNA-Gln-CAG_dup58,tRNA:tRNA-Gln-CTG-2-1	8099.18	-2.31204	0.305203	-7.57542	3.57964e-14	6.4015e-12
structural_RNA|tRNA:tRNA-Gln-CAG_dup30,tRNA:tRNA-Gln-CTG-1-4	8093.12	-2.31566	0.305372	-7.58309	3.3741e-14	6.12014e-12
structural_RNA|tRNA:tRNA-Gln-CAG_dup55,tRNA:tRNA-Gln-CTG-1-1	8085.79	-2.31839	0.305411	-7.59105	3.17329e-14	5.83931e-12
structural_RNA|tRNA:tRNA-Gln-CAG_dup59,tRNA:tRNA-Gln-CTG-1-3	8085.79	-2.31839	0.305411	-7.59105	3.17329e-14	5.83931e-12
structural_RNA|tRNA:tRNA-Gln-CAG_dup60	8085.79	-2.31839	0.305411	-7.59105	3.17329e-14	5.83931e-12
structural_RNA|tRNA:tRNA-Gln-CAG_dup61	8085.79	-2.31839	0.305411	-7.59105	3.17329e-14	5.83931e-12
structural_RNA|tRNA:tRNA-Gln-CAG_dup62	8085.79	-2.31839	0.305411	-7.59105	3.17329e-14	5.83931e-12
structural_RNA|tRNA:tRNA-Gln-CAG_dup63	8085.79	-2.31839	0.305411	-7.59105	3.17329e-14	5.83931e-12
structural_RNA|tRNA:tRNA-Gln-CAG_dup64	8085.79	-2.31839	0.305411	-7.59105	3.17329e-14	5.83931e-12
structural_RNA|tRNA:tRNA-Gln-CAG_dup33,tRNA:tRNA-Gln-CTG-1-5	8085.52	-2.31867	0.305418	-7.59179	3.15509e-14	5.83931e-12
structural_RNA|tRNA:tRNA-Gln-CAG_dup57,tRNA:tRNA-Gln-CTG-1-2	8088.02	-2.31887	0.305369	-7.59364	3.11041e-14	5.83931e-12
structural_RNA|tRNA:tRNA-Arg-CGA_,tRNA:tRNA-Arg-TCG-1-1	613.646	-2.33408	0.316922	-7.36483	1.77368e-13	2.681e-11
structural_RNA|tRNA:tRNA-Thr-ACG_dup2,tRNA:tRNA-Thr-CGT-4-1	8205.67	-2.38078	0.309531	-7.69159	1.4532e-14	3.23707e-12
structural_RNA|tRNA:tRNA-Gln-CTG-6-1,tRNA:tRNA-Gln-CAA_dup15	6024.04	-2.40483	0.322333	-7.46068	8.60766e-14	1.34928e-11
structural_RNA|tRNA:tRNA-Gln-CAG_dup10,tRNA:tRNA-Gln-CTG-3-2	5991.54	-2.42021	0.322958	-7.4939	6.68567e-14	1.07453e-11
structural_RNA|tRNA:tRNA-Gln-CAG_dup8,tRNA:tRNA-Gln-CTG-3-1	5991.54	-2.42021	0.322958	-7.4939	6.68567e-14	1.07453e-11
structural_RNA|tRNA:tRNA-Gln-CAG_dup11,tRNA:tRNA-Gln-CTG-4-1	6013.64	-2.42923	0.322437	-7.53395	4.92274e-14	8.3215e-12
structural_RNA|tRNA:tRNA-Gln-CAG_dup15,tRNA:tRNA-Gln-CTG-4-2	6013.64	-2.42923	0.322437	-7.53395	4.92274e-14	8.3215e-12
structural_RNA|tRNA:tRNA-Gly-GGY_dup12	3608.49	-2.57409	0.305325	-8.43065	3.43744e-17	1.1796e-14
structural_RNA|tRNA:tRNA-Pro-CCA_dup1,tRNA:tRNA-Pro-TGG-1-1	1336.79	-2.63412	0.324601	-8.11495	4.85975e-16	1.28416e-13
structural_RNA|tRNA:tRNA-Pro-CCA_dup6,tRNA:tRNA-Pro-TGG-3-4	2402.06	-2.65235	0.316561	-8.37863	5.35484e-17	1.6583e-14
structural_RNA|tRNA:tRNA-Pro-CCA_dup7,tRNA:tRNA-Pro-TGG-3-5	2402.06	-2.65235	0.316561	-8.37863	5.35484e-17	1.6583e-14
structural_RNA|tRNA:tRNA-Pro-CCG_dup2,tRNA:tRNA-Pro-CGG-1-3	1696.4	-2.69592	0.318874	-8.4545	2.80285e-17	9.88548e-15
structural_RNA|tRNA:tRNA-Pro-CCG,tRNA:tRNA-Pro-CGG-1-1	1656.88	-2.70689	0.317256	-8.53221	1.43582e-17	5.39319e-15
structural_RNA|tRNA:tRNA-Pro-CCG_dup1,tRNA:tRNA-Pro-CGG-1-2	1668.18	-2.70821	0.317435	-8.53153	1.44419e-17	5.39319e-15
structural_RNA|tRNA:tRNA-Pro-CCG_dup3,tRNA:tRNA-Pro-CGG-2-1	1472.78	-2.74409	0.309074	-8.87844	6.7804e-19	3.31118e-16
structural_RNA|tRNA:tRNA-Pro-CCY_dup10,tRNA:tRNA-Pro-AGG-1-1	1384.45	-2.74605	0.30655	-8.95793	3.30845e-19	1.6803e-16
structural_RNA|tRNA:tRNA-Lys-AAG_dup50	696.671	-2.75565	0.868122	-3.17427	0.00150215	0.0198307
structural_RNA|tRNA:tRNA-Pro-CCY_dup2,tRNA:tRNA-Pro-AGG-2-4	1703.43	-2.7889	0.30138	-9.25378	2.16684e-20	1.71952e-17
structural_RNA|tRNA:tRNA-Pro-CCY_dup4,tRNA:tRNA-Pro-AGG-2-6	1412.39	-2.78941	0.306033	-9.11472	7.88708e-20	4.35401e-17
structural_RNA|tRNA:tRNA-Pro-CCY,tRNA:tRNA-Pro-AGG-2-1	1384.21	-2.79441	0.305321	-9.15234	5.57126e-20	3.21538e-17
structural_RNA|tRNA:tRNA-Pro-CCY_dup14,tRNA:tRNA-Pro-AGG-2-2	1383.52	-2.80013	0.305273	-9.17253	4.62026e-20	2.7935e-17
structural_RNA|tRNA:tRNA-Pro-CCY_dup15,tRNA:tRNA-Pro-AGG-2-3	1383.06	-2.8016	0.305086	-9.183	4.19258e-20	2.66166e-17
structural_RNA|tRNA:tRNA-Pro-CCY_dup3,tRNA:tRNA-Pro-AGG-2-5	1383.06	-2.8016	0.305086	-9.183	4.19258e-20	2.66166e-17
structural_RNA|tRNA:tRNA-Pro-CCY_dup8,tRNA:tRNA-Pro-AGG-2-7	1369.52	-2.8052	0.30502	-9.19677	3.68858e-20	2.60189e-17
structural_RNA|tRNA:tRNA-Pro-CCY_dup9,tRNA:tRNA-Pro-AGG-2-8	1369.52	-2.8052	0.30502	-9.19677	3.68858e-20	2.60189e-17
structural_RNA|tRNA:tRNA-Pro-CCA_dup2,tRNA:tRNA-Pro-TGG-3-2	2285.66	-2.81399	0.318	-8.84903	8.82847e-19	3.80306e-16
structural_RNA|tRNA:tRNA-Pro-CCA_dup4,tRNA:tRNA-Pro-TGG-3-3	2243.22	-2.82043	0.317969	-8.87013	7.30584e-19	3.31294e-16
structural_RNA|tRNA:tRNA-Pro-CCA_dup8,tRNA:tRNA-Pro-TGG-3-1	2247.68	-2.82086	0.317876	-8.8741	7.05005e-19	3.31294e-16
structural_RNA|tRNA:tRNA-Pro-CCY_dup13	1353.94	-2.82405	0.304475	-9.27513	1.77406e-20	1.50168e-17
structural_RNA|tRNA:tRNA-Pro-CCA,tRNA:tRNA-Pro-TGG-2-1	2386.38	-3.47206	0.356451	-9.74065	2.02251e-22	4.27998e-19
structural_RNA|vault_RNA:VTRNA2-1_exon1	1221.78	-7.74259	0.443088	-17.4742	2.25462e-68	2.86269e-64

## Sheet: other
	baseMean	log2FoldChange	lfcSE	stat	pvalue	padj
hairpin|hsa-mir-182	2278.07	-1.14136	0.299001	-3.81725	0.000134945	0.00286521
hairpin|hsa-mir-29b-1	1688.88	-2.92586	0.757657	-3.86171	0.000112594	0.00243545
hairpin|hsa-mir-4521	1314.87	-1.40366	0.331817	-4.23023	2.33452e-05	0.000672141
piRNA_cluster|Cluster_36	1000.64	-1.74715	0.334966	-5.2159	1.82927e-07	9.88349e-06
hairpin|hsa-mir-211	694.557	2.63772	0.321881	8.19472	2.51186e-16	6.93327e-14
hairpin|hsa-mir-30d	610.576	-1.27632	0.400918	-3.1835	0.00145507	0.0193659
