# Supplementary material for: TEsmall Identifies Small RNAs Associated With Targeted Inhibitor Resistance in Melanoma
Source: Front Genet. 2018 Oct 5;9:461. doi: 10.3389/fgene.2018.00461 (PMC6186986; doi:10.3389/fgene.2018.00461)
Supplement: FILE S3 — List of long terminal repeat flanked transposable elements mapped to the Arg-ACG 3′ tRF and their chromosomal start site in the hg19 genome. [file Table_3.XLSX]

## Sheet: Sheet1
Transposable elements mapped by Arg-ACG derived tRF	Chromosomal Start Site hg19
HERV30	chrX:81067297
HERV30	chr4:70133360
HERV30	chr3:154085593
HERV30	chr14:44004486
HERV30	chr13:60842120
HERV3	chr7:64459701
HERV3	chr7:140355413
HERV3	chr19:21623447
MER51	chrX:75607579
MER51A	chr7:30618847
MER51B	chr6:167386684
MER51B	chr18:2292241
MER51B	chr17:47023699
MER51B	chr1:242748934
MER52A	chr7:56323637
PABL_A	chr2:52491524
PABL_B	chr9:138549191
HERVL32	chr11:36902622
